# Supplementary material for: Characterization of single neurons reprogrammed by pancreatic cancer
Source: Nature. 2025 Feb 17;640(8060):1042–51. doi: 10.1038/s41586-025-08735-3 (PMC12018453; doi:10.1038/s41586-025-08735-3)
Supplement: Supplementary file 3 — Supplementary Tables 1–21. [file 41586_2025_8735_MOESM3_ESM.xlsx]

## Sheet: Overview
Overview	Content
Supplemental table 1	Antibody lists
Supplemental table 2	Pancreatic cancer nerve signature (PCN)
Supplemental table 3	Neuronal injury signatures
Supplemental table 4	DEGs: Healthy CG1 vs. CG2
Supplemental table 5	DEGs: PDAC vs. Healthy;				CG: All neurons
Supplemental table 6	DEGs: PDAC vs. Healthy;				CG: Cluster 1 Neurons
Supplemental table 7	DEGs: PDAC vs. Healthy;				CG: Cluster 2 neurons
Supplemental table 8	DEGs: PDAC vs. Healthy;				DRG: All neurons
Supplemental table 9	DEGs: PDAC vs. Healthy;				DRG: NEFM neurons
Supplemental table 10	DEGs: PDAC vs. Healthy;				DRG: Peptidergic neurons
Supplemental table 11	DEGs: PDAC vs. Healthy;				DRG: Non-peptidergic neurons
Supplemental table 12	Patient characteristics for neoadiuvantly treated patients
Supplemental table 13	Information for supplemental video files
Supplemental table 14	DEGs: Pancreatitis vs. Healthy;					DRG: All
Supplemental table 15	DEGs: Pancreatitis vs. Healthy;					CG: ALL
Supplemental table 16	DEGs: PDX male vs. Female					CG: All
Supplemental table 17	DEGs: KPC-PDAC vs. Healthy;					DRG: All
Supplemental table 18	DEGs: PACO10-PDAC vs. Healthy;					JNG: All
Supplemental table 19	DEGs: Melanoma vs. Healthy;					DRG: All
Supplemental table 20	Marker genes for NEFM, NPEP, PEP neurons
Differentially expressed genes = DEGs
Further analysis can be provided upon request: Please email s.renders@dkfz.de

## Sheet: Supplemental table 1
Supplemental table 1		Antibody lists
Primary antibodies
Antigene	Source	Catalogue number	Clonality	Clone	Validated target species	Validation tissues	Antibody dilution
Peripherin	Merck	AB1530	Polyclonal	-	mouse	Celiac Ganglion	1:100
Peripherin	abcam	ab39374	Monoclonal	SP1	mouse	Celiac Ganglion	1:100
TH	Santa Cruz	sc-25269	Monoclonal	F-11	mouse	Celiac Ganglion	1:100
Tyrosine Hydroxylase	abcam	ab75875	recombinant	EP1533Y	human	Celiac Ganglion	1:100
SHOX2	St John's Laboratory Ltd	STJ194828	Polyclonal	-	mouse	Adrenal gland	1:100
CD326 (EpCAM)-FITC	Miltenyi	130-113-263	Monoclonal	HEA-125	human	human cancer cell lines	1:100
LIN28B	LSBio	LS‑C748024	Polyclonal	-	mouse	Fetal mouse brain	1:100
SLIT2	ThermoFisher	PA5-31133	Polyclonal	-	mouse	Fetal mouse brain	1:100
beta III Tubulin	abcam	ab18207	Polyclonal	-	mouse	Celiac Ganglion	1:100
CGRP	abcam	ab36001	Polyclonal	-	mouse	Adrenal gland	1:100
Socs 2	ThermoFisher	BS-1896R	Polyclonal	-	mouse	Fetal mouse brain	1:100
SEMA5A	ThermoFisher	PA5-47791	Polyclonal	-	mouse	Fetal mouse brain	1:100
APC CD45	BioLegend	103111	Monoclonal	30-F11	mouse	Blood	1:100
ROBO2	Novus biologicals	NBP1-81399	Polyclonal	-	human	Fetal mouse brain	1:100
Thyrosin hydroxylase	Invitrogen	MA1-24654	Monoclonal	185	mouse human	Celiac Ganglion	1:100
CGRP	Abcam	ab81887	Monoclonal	4901	mouse human	Dorsal root ganglion	1:100
Neurofilament	ThermoFisher	Z2091MS	Monoclonal	2F11	human	Adrenal gland	1:100
Secondary antibodies
Donkey Anti-Goat IgG H&L	abcam	ab150129
Goat Anti-Chicken IgY H&L (Alexa Fluor 647)	abcam	ab150171
Alexa Fluor® 647 AffiniPure Donkey Anti-Chicken IgY (IgG) (H+L)	Jackson Immuno Research/Biozol	703-605-155

## Sheet: Supplemental table 2
Supplemental table 2			Pancreatic cancer nerve signature (PCN)
PCN-UP		PCN-Down
GM15564		COX4I1
MIR6236		GAPDH
LARS2		UBB
MYH14		COX5B
D7ERTD715E		TUBA1B
ZFP407		NDUFA11
RP23-459L15,8		CD9
RAB11FIP3		SLC48A1
CLIP2		YWHAQ
TNRC18		APOE
DDX23		SLC25A5
LINCPINT		C330006A16RIK
PPP1R9B		ATP5J
MTCL1		UQCR11
D10WSU102E		PSMA3
KIF3C		NDUFB8
MIAT		VDAC3
FAM131B		LAMTOR1
SPTBN4		PSMB6
SNRPN		TECR
MICAL3		NDUFB3
RP23-459L15,7		NDUFS8
SMG1		COX6C
ROBO2		PEBP1
CNOT1		SYNGR3
PIP4K2B		FTL1
USP24		RPL18A
DOCK4		TCEB2
FKBP5		NDUFS7
FLNB		SPCS1
PTPRD		NDUFA13
GM23935		GMPR
DMXL1		GM1821
NAP1L2		PSMB3
PTMS		COX8A
ZFHX3		SHISA4
MYH10		GSTP1
RANBP2		PSMB2
RAPGEF4		MORF4L1
CGNL1		LYRM4
KLC2		SDHB
MT-ND5		CISD1
NTRK3		ATP5F1
SLC24A2		AI413582
		ENO1
		SOD1​

## Sheet: Supplemental table 3
Supplemental table 3		Neuronal injury signatures
Denervation 1			Denervation 2			Denervation 3			Inflammation UP			Inflammation DOWN
Renthal et al.			Chandran et al.			Wang et al.			Liu et al.			Liu et al.
PMID: 32810432			PMID: 26898779			PMID: 33692491			PMID: 35722619			PMID: 35722619
1700025G04Rik			Stxbp1			Atf3			Bc1			H2-K1
5031439G07Rik			Ppp2r2c			Bdnf			mt-Co1			Gga3
5330434G04Rik			1385094_at			Bhlhe41			Mobp			Atp5d
9530059O14Rik			Ptprd			Cdkn1a			Lrrc17			Scn10a
Aars			Ap3d1			Gadd45a			Camk2n1			Tsc22d1
Abca1			Sphk2			Gal			Atp2b4			Nbdy
Acsl4			Rab5b_predicted			Gm5			Zbtb20			Slc9a3r2
Acta1			Add1			Gstm5			Gm10925			Gm5781
Actb			Nploc4			Id1			Ncoa7			Gpx1
Acvr1			Rab5b_predicted			Kif22			Rbms3			Hnrnpf
Adam10			Mapk8ip3			Lgals1			Nrsn1			Elovl5
Adam19			RGD1309054_predicted			Mt1			Runx1			Adk
Adam8			Cpt1a			Nptx2			Kcnk3			Tmem233
Adamts1			Kif3c			Npy			Map7d2			Ube2ql1
Adamts13			Stxbp1			Nts			Rbm25			Ppm1j
Adarb1			LOC681012			Pappa			Psmc1			Timm23
Adcyap1			Centg3_predicted			Pappa			Meg3			Nos1
Adgrd1			Tom1l2_predicted			Pcp4			S100a13			Rspo2
Akap13			Centa1			Phlda1			Gsk3b			Ly86
Akap6			Cplx1			Plk4			Egr1			Nptx2
Als2			Ank1			Psma6			Actb			Eif4g2
Amer2			Wsb2			Serpinb1a			Napb			Cox7b
Amotl1			1382737_at			Sox11			Ppp3ca			Fdft1
Ank3			1397328_at			Sprr1a			Camk2d			Reep5
Ankrd13a			AFFX_Rat_Hexokinase_3_at			Tifa			App			Syt5
Ano6			Capn5			Vgf			Ywhaz			Moxd1
Anp32a			Thy1						Cplx2			B020010K11Rik
Anxa1			Sbf1_predicted						Arl6ip1			Rpl7
Anxa2			Snrk						Scn7a			Ap3b2
Ap1s1			Nisch						Atrx			Septin4
Apba2			Pcdhgc3						Ttc3			Ddt
Apc			Chd4						Tubb4a			Tango2
Arhgef2			Usp20_predicted						Ank2			Atp5b
Arid5a			MGC105830						Cdk14			Gm49207
Arl4c			Acaca						mt-Nd5			Gm8430
Arl8a			LOC688272						Alcam			Tubb5
Armt1			RGD1306404_predicted						Id4			Serpina3g
Arpc2			Nudt3						Lgals1			Clta
Arpc4			RGD1311136						Nectin3			Cttn
Arrb1			Sdc3						Pura			Ldhb
Asns			LOC680117						Ppig			Serpini1
Atf3			Fgfr1						Eif3a			Parm1
Atf4			Ret						Rock2			Rnf5
Atp6ap2			RGD1562933_predicted						Pnisr			Plcb3
Azin1			Clstn3						Nfic			Rap1gds1
Azin2			Gaa						Celf4			Atp6v0c
B230219D22Rik			1384001_at						Nrip1			Tmem35a
Bach1			RGD1311422_predicted						Mphosph8			Grk2
Bag1			Syn2						Btg2			Mdh2
Basp1			Zfyve1_predicted						Nap1l1			Trappc2
Bcam			Extl3						Eif5b			Tle1
Bcat1			Bcat1						Klf7			Cyb5a
Bdnf			Ddef1_predicted						Ebf1			Snx3
Bet1l			Nfe2l1_predicted						Tmem30a			Gm3550
Bhlhe41			Gnaz						Eid1			Rps26
Blcap			Sgta						Map1b			Psmb10
Btg1			Gna12						Ccni			Tmem45b
C2cd2			Slc17a7						Nrip3			Mgat4b
C2cd3			Cry2						Ankrd12			Ndfip1
Cacna2d1			Gabbr2						Pou4f3			Nop10
Camk1			1397663_at						Robo2			Sdcbp
Camk2d			1384418_at						Slc17a6			Gm43652
Card19			Rcc2_predicted						Sars			Vdac2
Carhsp1			Ddr1						Slc9a9			Slc20a1
Casp3			LOC360570						Gm6977			Sh3bgrl3
Cast			Clcn7						Hnrnpd			Cops5
Ccdc174			Pigq						Nptx1			Abhd12
Ccdc92			Ptprd						Pcnp			Trmt112
Cckbr			Sez6l2_predicted						Pfdn1			Ndufc1
Ccnl1			1395424_at						mt-Atp8			S100a6
Cd109			Bat3						Cdc5l			Gyg
Cd24a			Actr1b						Psmd1			Fxyd2
Cd44			Bcl2l1						Myo9a			Capns1
Cd59a			Agpat1						Luc7l3			Ldha
Cd63			Cdc42bpb						mt-Nd2			Prdx1
Cdc42ep4			Mgat3						S1pr3			Kcnip2
Cdc42se1			Sbf1_predicted						Ctnnd2			Klhl5
Cdh2			RGD1309385_predicted						Rap2c			Avil
Cdk6			LOC685152						Psmd4			Chchd10
Cdkn1a			Rab6b_predicted						Rpl35			Ids
Cebpb			Rab11b						Myt1l			Cartpt
Celf4			Zfand3						Atp2b1			Trir
Cenpb			Rab3a						Kmt2e			H2aw
Cep170b			Vps52						Tcaf1			Paip2
Cgref1			RGD1306404_predicted						Kit			Zwint
Chac1			LOC691024						Tnrc6a			Mllt11
Chl1			Keap1						Psip1			Rpl31-ps8
Chmp1b			Dnajc14						Nap1l5			Mt1
Chmp4b			Epas1						Syt4			Hagh
Chst1			Tef						Hsd17b7			Igtp
Chst2			RGD1564190_predicted						Psmd7			Gng2
Cish			Akt1s1_predicted						Tsn			Stat1
Cited2			Clcn6_predicted						Selenow			Rab5if
Ckap4			Sbk1						Ebf3			Serinc3
Cldnd1			Slc9a3r2						Rpl30			Tmem255a
Clic1			Gnal						Pcmtd1			Ubb
Clic4			Saps1_predicted						Dync1li1			Bnip3
Clmp			RGD1310383_predicted						Hopx			Rgs4
Cln8			Dpp6						Srrm1			Prkar2b
Cltb			Zyg11bl						Rad23a			Mpz
Cntn2			Slc6a8						Mbnl1			Grik1
Col5a3			RGD1306151_predicted						Gapdh			Gaa
Coro1c			Rbaf600						Tcerg1			Syt7
Cpsf2			Myh9						Senp6			Nme7
Crmp1			Adrbk1						Rhob			Diablo
Csdc2			Atp1a1						Rdx			Slc3a2
Csf1			Gapdh						Lgals8			Mcfd2
Csnk1d			Pacsin1						Acbd5			1110008P14Rik
Csrnp1			Adora1						Larp4			Atp5j2
Csrp1			Cln3						Dynlt3			Slc25a39
Ctsd			Rasl10b_predicted						Arpc2			Ndufb9
Cttn			Timp2						Kif21a			Syngr3
Cttnbp2			Dos_predicted						Ccdc88a			Nmb
Cyb5r1			Ap3b2_predicted						Kcnb2			Mif
Cyth2			Fbxw8_predicted						Chd3			Dctn1
D17Wsu92e			Atp2b2						Ssb			Gm8960
D430019H16Rik			Dag1						Sec62			Siah2
Dazap2			1379733_at						Them6			Nipsnap2
Dbn1			Unc13a						Clgn			Fxyd7
Ddah1			Madd						Cyb5r3			Tmem59
Ddit3			Tns						Sorbs1			Rps2-ps10
Dennd4a			Btbd14b						Gnaz			Aldoc
Dennd5b			Akt3						Mgll			Aplp2
Dhrs1			LOC687346						Dpysl2			Cdh1
Dnajc7			Ehd3						Prrc2c			Klhdc2
Dot1l			Gabbr1						Ktn1			Smdt1
Dst			RGD1560788_predicted						Luc7l2			Rps2
Dtnbp1			Accn2						Nucks1			Ypel3
Dusp1			LOC685144						Tshz2			Aldh1a3
Dusp14			Fzr1_predicted						Steap3			Cd24a
Dync1h1			1396449_at						Rnf11			Lxn
Eaf1			Pde4dip						Strn3			Carhsp1
Ecel1			Zfp238						Sf3b1			Trpa1
Eif1			Rfng						Rbfox3			Btbd2
Eif2s2			Arhgef11						Snhg11			H2bc4
Eif3b			Mxd4_predicted						Larp4b			Uqcr10
Eif4e			Sdc3						Gm10123			Vat1l
Eif5b			Lsm16_predicted						Rbfox1			Actg1
Elavl3			Ppp1r16a_predicted						Elavl4			Mal2
Ell2			Vegfa						Gm4204			Atp5g3
Emp3			Lss						Hnrnpul1			Itm2c
Enah			Smap1l						Nfib			Trpc3
Eno1			RGD1309821_predicted						Elavl3			Eml1
Epb41l4a			RGD1563946_predicted						Uba6			Sccpdh
Eprs			LOC246120						1700025G04Rik			Fgg
Erc2			Adar						Impad1			Actr1b
Esd			Stat5b						Glg1			Cox5a
Esyt1			RGD1562451_predicted						Gatm			Sncg
Ets2			RGD1311162_predicted						Tax1bp1			Saraf
Exoc6b			Mcam						Upf3b			Hpca
Ext2			Rapgef1						Ptprd			Arl8a
Fabp5			Exoc8						Ngfr			Arl6ip5
Fads3			Kif1a						Nek7			Epdr1
Fam107b			Slc24a3						Rbms1			Mdh1
Fam129b			1382717_at						Hnrnpa1			Rian
Fam134b			Scn1b						Taok1			Got1
Fam150b			Srebf1						Clcn3			Tagln2
Fam160a2			Pik3r2						Kif3a			Slc36a1
Fam171a2			Itpkb						Smarca5			Rnf10
Fam171b			Wfs1						Sec61g			Comt
Fam210b			Smap1l						Hbb-bs			mt-Ts1
Fam214b			LOC688699						Cacna2d1			Irf1
Fam53c			Vps52						Arid1a			Pea15a
Fgf3			RGD1565589_predicted						Mef2a			Gm11808
Fkbp1a			Pscd3						Pirt			Gm765
Flnc			Pcbp3						Klf6			Atp5mpl
Flrt3			RGD1305781						Elfn1			Ndrg4
Flywch1			RGD1309385_predicted						Kif5a			Atox1
Fndc4			Pink1_predicted						Marcks			Ubc
Fosl2			LOC296637						Atp8a1			Tspan7
Fscn1			Svop						Bod1l			Cstb
Fus			Ak1						Stk26			Apod
Gadd45a			Lrrc4b_predicted						Rps8			Vmn1r13
Gadd45g			MGC105830						Znhit1			Snap47
Gal			Mapk8ip						Rbfox2			Gm20721
Galnt9			Cyfip2_predicted						Lnpep			Dynll2
Gan			1382892_a_at						Capzb			Kcnip4
Gap43			Epn3						Ppp1r12a			Irgm1
Gars			Ythdf1						Kif2a			Cpe
Gatad2a			RGD1564930_predicted						Prrxl1			Slc25a3
Gcnt2			RGD1306873						Arfgef3			Ndufa8
Gfra1			2023-09-02						Ftl1			Tubb2a
Glul			RGD1310680_predicted						Vat1			Plp1
Gm13889			Abhd2_predicted						Cfl1			Rgs10
Gm4737			1384043_at						Cyp1b1			Gm26384
Gng2			RGD1562826_predicted						Plxna4			Tpt1
Gnpda2			RGD1562419_predicted						Ube3a			Mir703
Gnpnat1			Gabbr1						Timp2			Atp5c1
Golga7			Pigq						Acsl3			Map1lc3b
Gpc1			Apba2						Ppp2r5c			Ifi27l2a
Gpr137b-ps			Igsf4b_predicted						Dek			Hspa8
Gpr151			Rhobtb2						Agap1			Lpar3
Gpr153			Iars2_predicted						Rsrc2			Cplx1
Gpr158			Mtap7_predicted						Smc1a			Calcb
Grb2			Tomm40b						Mia3			B2m
Grk6			Glt25d1_predicted						Ide			Tmem79
Gtf2ird1			Hpcal1						Cpt1a			Snrpn
H3f3b			Cnp1						Tle5			Gbp2
Hax1			Hcn2						Sfr1			Gna14
Heca									Smc6			Rpl10-ps3
Hgs									Ik			Npdc1
Hif1a									Ublcp1			Pdia3
Hipk1									Arid4b			Ftl1-ps1
Hist1h1c									Ncl			Trnp1
Hn1									Pten			Serping1
Hnrnpab									Tbl1x			mt-Rnr2
Hoxb9									Cers4			Hjurp
Hrk									Cetn3			Anxa5
Hsd17b7									Tpr			Tppp3
Hsd3b2									Apc2			Psma5
Hsp90aa1									Prkar2a			Plxnc1
Hspb1									Osbpl3			Gm11942
Hspb8									Prkab2			Ctxn3
Ier3									Ggnbp2			Synpr
Ifrd1									Gtf2f1			Ifit3
Igfbp3									Cbx5			mt-Nd6
Il17ra									Tmem178b			Eno1b
Il4ra									Tmem63b			Ifit1
Ildr2									Snx6			Cd55
Ina									Fam126b			Dgkz
Inf2									Fstl1			mt-Rnr1
Inhbb									Fyttd1			CT010467.1
Ipo5									Bptf
Irs2									Ddx3x
Itga3									Pbrm1
Itga7									Gnb5
Itgb1									Olfm1
Jmjd1c									Bnip2
Jun									Shf
Junb									Mosmo
Jund									Thoc2
Kcnmb4									Kif1b
Kctd11									Dnaja2
Khdrbs2									Hcn1
Kif1b									Trib2
Kif22									Gdap1
Klf6									Zyg11b
Klf7									Os9
Klf9									Pogk
Ktn1									Ubash3b
Lars									Zbtb7a
Las1l									Rb1cc1
Lbh									Frg1
Ldlr									Ahnak2
Lgals1									U2surp
Lgals3									Eprs
Limd1									Cnbp
Lmna									Fosb
Lmo4									Arf5
Lmo7									Zdhhc2
Lrrc20									Dcaf6
M6pr									Flrt1
Madd									Tpp2
Malat1									Anxa11
Map1b									Rsf1
Map3k20									Smarcc1
Map4k4									Atxn7l3b
Map7d1									Stard4
Mapk6									Usp34
Mapkapk2									Hdgfl3
Mapkbp1									Chd4
Mapre1									Rps11
Marcks									Naa15
Mdm2									Tnfrsf21
Mesdc1									Camta1
Mfap3l									Ube4b
Mfhas1
Mia3
Micall1
Midn
Mkl2
Mmp16
Mospd1
mt-Co1
mt-Co2
mt-Cytb
mt-Nd4
mt-Nd5
Mt1
Mt2
Mthfd2
Mtus2
Mvp
Myadm
Myl6
Myo10
Myt1l
Napb
Nars
Nav2
Ncam1
Ndel1
Ndst1
Neto1
Nme2
Noct
Nono
Npy
Nras
Nrip1
Nsfl1c
Nsg1
Nt5e
Nts
Nudt9
Nup93
Nxpe4
Odc1
Olfr920
Onecut2
Otud7b
Pabpc1
Pabpn1
Palld
Pcnx
Pdcl3
Pde1c
Pde7a
Pdlim1
Pfkfb4
Pfn1
Phactr2
Phkg1
Phlda1
Pi4k2a
Pim1
Pim3
Pkp4
Plaur
Plekho1
Plekho2
Plin2
Plppr4
Plxna4
Pnp
Podxl
Pop5
Pou2f1
Ppef1
Ppp1r15a
Ppp2r2b
Ppp4r1l-ps
Prkab2
Prkcdbp
Procr
Prr11
Prr13
Prrc2c
Prss12
Psap
Psma7
Psmd11
Psmd13
Psmd3
Psmd4
Psme4
Ptma
Ptp4a1
Ptpn1
Ptrf
Pvr
Pxdc1
Rab11fip5
Rab15
Rab31
Rap2b
Rasgrf2
Rbfox2
Rbm3
Rcc1
Rdh11
Rhoc
Rhoq
Rhov
Rhox8
Ric8a
Riok3
Rmnd5b
Rnase4
Rnf122
Rnf149
Rnh1
Rora
Rpl41
Rras2
Rsad2
Rtn4
S100a10
S100a11
S100a3
Saraf
Sbds
Schip1
Scpep1
Sdc1
Sdc3
Sdk1
Sec24d
Sema6a
Sept8
Serinc2
Serpinb1a
Serpine1
Sertm1
Sesn2
Setd7
Sez6l
Sfr1
Sh3glb1
Shc2
Sipa1l2
Slc12a3
Slc16a1
Slc1a4
Slc22a23
Slc27a4
Slc29a2
Slc2a1
Slc38a1
Slc39a6
Slc3a2
Slc6a19
Slc6a4
Slc7a1
Slc7a14
Slc7a5
Slfn5
Smad1
Smarcc1
Smim3
Snrnp70
Snx10
Snx21
Socs2
Socs3
Sox11
Sox9
Spata13
Spop
Sprr1a
Sqstm1
Srgap1
Srrm4
Srxn1
Ssh1
Stac
Star
Stat2
Stat3
Stmn1
Stmn2
Stmn4
Stx1a
Susd6
Syt4
Taf15
Tagln2
Taldo1
Tcaf1
Tecta
Tenm4
Tes
Tgfbi
Them4
Thy1
Tifa
Tle3
Tln1
Tm4sf1
Tmbim1
Tmbim6
Tmem179
Tmem43
Tmem57
Tmem88b
Tmsb10
Tmtc4
Tmx1
Tnfrsf12a
Tnik
Tnks1bp1
Tollip
Tpd52l2
Tpm4
Trafd1
Trp53i11
Tshz1
Tspan17
Tuba1c
Tubb2a
Tubb2b
Tubb3
Tubb6
Twf2
Txnrd1
Uap1
Ubb
Ube2j2
Ube4b
Ubn1
Uck2
Ugdh
Vash2
Vcp
Vgf
Vim
Vldlr
Wars
Wfdc3
Wisp1
Wrnip1
Xdh
Ydjc
Zbtb38
Zbtb42
Zeb1
Zfand5
Zfp367
Zfp664
Zfp697
Zmym3
Znrf1
Zswim4
Zyx

## Sheet: Supplemental table 4
Supplemental table 4		Differentially expressed genes: Healthy CG1 vs. CG2
Gene ID	Top	p.value	FDR	summary.logFC
A830018L16Rik	1	5.86e-86	2.49e-81	4.54959
Itga1	2	6.75e-73	1.44e-68	5.03412
Man2a1	3	4.16e-69	5.91e-65	4.14999
Slc35d3	4	1.13e-65	1.21e-61	3.87039
Pde11a	5	2.48e-65	2.11e-61	-4.1899
Shox2	6	1.01e-64	7.19e-61	-3.77667
Cpne9	7	7.14e-62	4.34e-58	3.92203
Crispld1	8	6.63e-61	3.53e-57	3.7616
Cd9	9	8.19e-61	3.88e-57	4.54909
Socs2	10	3.04e-57	1.29e-53	3.27252
Susd5	11	1.35e-56	5.24e-53	4.02472
Nrp1	12	2.76e-56	9.8e-53	4.02855
Brinp2	13	2.42e-54	7.93e-51	3.73549
Plcb4	14	6.29e-51	1.91e-47	2.53576
Cdk18	15	5.65e-50	1.6e-46	-3.69126
Thsd7a	16	9.3e-49	2.48e-45	3.64577
Sox6	17	1.19e-48	2.97e-45	-3.58661
S1pr3	18	4.75e-48	1.12e-44	3.80675
Cdh8	19	7.88e-46	1.77e-42	-2.97795
Tcf4	20	1.3e-45	2.76e-42	3.29033
Trib2	21	2.4e-44	4.87e-41	3.01534
Cdh6	22	2.79e-44	5.41e-41	2.93691
Rxfp1	23	1.08e-43	1.99e-40	4.2415
Hmx1	24	2.39e-43	4.24e-40	2.79202
Slc18a1	25	3.6e-43	6.14e-40	-3.91824
Cadm1	26	4.21e-42	6.89e-39	3.21761
Pcdh19	27	7.28e-42	1.15e-38	-3.34052
S100a6	28	8.8e-41	1.34e-37	3.58184
Tmem35	29	1.29e-40	1.89e-37	3.14789
Dkk1	30	3.35e-40	4.75e-37	3.02878
Mapk4	31	6.55e-40	9e-37	2.64686
Plcl1	32	5.05e-39	6.72e-36	2.75789
Ret	33	2.35e-38	3.03e-35	2.12967
Ncald	34	9.55e-38	1.2e-34	1.93741
Zfp804a	35	7.4e-37	9e-34	2.6798
Frmpd1	36	5.43e-36	6.43e-33	2.5463
Hap1	37	1.55e-35	1.79e-32	-1.41477
Etv1	38	3.36e-35	3.76e-32	2.61629
Pcsk2	39	3.88e-35	4.23e-32	2.56892
Rftn1	40	9.99e-35	1.06e-31	2.55731
Mrpl16	41	1.55e-34	1.61e-31	2.33688
Cntnap5a	42	1.83e-34	1.86e-31	2.70835
Lrrc36	43	4.02e-34	3.98e-31	2.32773
Olfr78	44	9.28e-34	8.98e-31	3.64396
Cpne6	45	5.02e-33	4.75e-30	-3.01171
Ptprt	46	1.64e-32	1.52e-29	-2.24102
Slc9b2	47	1.71e-32	1.55e-29	2.19838
Tmem132e	48	1.36e-31	1.21e-28	-2.77836
Nt5dc2	49	1.68e-31	1.46e-28	2.65052
Sorl1	50	2.75e-31	2.34e-28	-2.71134
Cacna2d2	51	2.83e-31	2.37e-28	-2.31177
Tenm2	52	6.58e-31	5.39e-28	2.8433
Ablim1	53	1.26e-30	1.01e-27	1.59446
Prkce	54	1.84e-30	1.45e-27	-2.06818
Sema5a	55	2.14e-30	1.66e-27	-3.30751
Atp6v1b2	56	5.17e-30	3.93e-27	-1.1099
Cntn3	57	6.02e-30	4.5e-27	2.48406
Lancl3	58	1.25e-29	9.15e-27	2.38191
Slc24a2	59	8.29e-29	5.98e-26	-2.24285
Dusp10	61	9.08e-29	6.34e-26	2.38606
Chrna7	60	8.97e-29	6.34e-26	2.4359
Islr2	62	1.65e-28	1.13e-25	2.64093
Nedd4l	63	1.72e-28	1.17e-25	2.14666
Htr3a	64	2.31e-28	1.54e-25	3.33453
Rgs4	65	3.56e-28	2.33e-25	-1.30935
Opcml	66	3.66e-28	2.37e-25	-2.8269
Pdzrn3	67	5e-28	3.18e-25	-2.29702
Ccnd1	68	9.05e-28	5.67e-25	2.6815
Zdhhc22	69	2.19e-27	1.35e-24	2.58275
Dicer1	70	2.78e-27	1.69e-24	1.34067
Tyro3	71	3.3e-27	1.98e-24	2.13295
Yap1	72	4.3e-27	2.54e-24	-2.2752
Tspan8	73	5.51e-27	3.22e-24	3.35625
Gm16070	74	7.71e-27	4.44e-24	2.28534
Itga2	75	1.12e-26	6.35e-24	2.756
Rab37	76	1.18e-26	6.6e-24	2.08021
Cadps	77	1.25e-26	6.9e-24	-0.694827
Chst7	78	1.87e-26	1.02e-23	2.04077
Fstl5	79	2.21e-26	1.19e-23	2.25124
Fam189a2	80	3.34e-26	1.78e-23	2.03093
Prom1	81	3.88e-26	2.04e-23	2.82101
Fat4	82	4.94e-26	2.57e-23	2.3474
Tshr	83	9.18e-26	4.71e-23	2.38383
Ltk	84	1.08e-25	5.47e-23	2.20771
5530401A14Rik	85	1.56e-25	7.83e-23	-2.24492
Bex1	86	1.98e-25	9.79e-23	-2.10108
Ttc21b	87	2.06e-25	1.01e-22	2.22565
Gm26984	88	2.89e-25	1.4e-22	2.20162
Dkk2	89	5.93e-25	2.84e-22	2.82295
Filip1	90	9.25e-25	4.38e-22	2.06965
Tnr	91	1.23e-24	5.76e-22	2.28787
Tiam2	92	1.69e-24	7.82e-22	2.19368
Shisa9	93	2.1e-24	9.64e-22	2.29922
Lppr5	94	2.19e-24	9.91e-22	-2.20165
Parm1	95	4.98e-24	2.23e-21	-1.20038
AI504432	96	5.27e-24	2.34e-21	2.08836
Rorb	97	5.57e-24	2.45e-21	2.1334
Scn3b	98	6.52e-24	2.83e-21	1.8163
Samd9l	99	7.57e-24	3.26e-21	2.38472
Snap25	100	1.07e-23	4.57e-21	-0.703658
Lrrc4c	101	1.63e-23	6.89e-21	-2.36122
Frmpd4	102	1.8e-23	7.52e-21	-1.79225
Sctr	103	2e-23	8.27e-21	3.08567
Cachd1	104	2.42e-23	9.89e-21	-2.13622
Csmd3	105	2.56e-23	1.04e-20	-2.31118
Pstpip1	106	2.67e-23	1.07e-20	2.19759
Myh10	107	2.96e-23	1.18e-20	-1.12711
Tub	108	4.75e-23	1.87e-20	1.14893
Snrk	109	5.71e-23	2.23e-20	1.32842
RP24-239K20.1	110	6.15e-23	2.38e-20	1.97462
Bdkrb2	111	7.23e-23	2.77e-20	1.9859
Pnmal2	112	1.02e-22	3.88e-20	-1.13076
Dgkh	113	1.07e-22	4.02e-20	1.92608
Asic1	114	1.39e-22	5.19e-20	-2.04022
Adra2b	115	1.48e-22	5.49e-20	2.02839
Kcnk10	116	1.58e-22	5.81e-20	2.04521
Tbc1d4	117	2.18e-22	7.93e-20	1.87685
Adcy5	118	2.64e-22	9.54e-20	-1.8604
Chl1	119	3.09e-22	1.11e-19	1.49255
Cacng2	120	6.39e-22	2.27e-19	-1.87037
Efr3b	121	6.71e-22	2.36e-19	-1.16617
Ppfibp2	122	7.42e-22	2.59e-19	1.48416
Tmod1	123	1.61e-21	5.58e-19	1.56081
Grb10	124	1.69e-21	5.8e-19	-1.60345
Cntn5	125	1.73e-21	5.89e-19	2.60306
Grid2ip	126	3.45e-21	1.17e-18	1.95223
Btbd11	127	3.51e-21	1.18e-18	-2.15002
Myo1b	128	4.62e-21	1.54e-18	1.88204
Pfkp	129	4.67e-21	1.54e-18	0.955903
Sdk1	130	4.74e-21	1.55e-18	-1.90626
Igsf11	131	5.59e-21	1.82e-18	-2.21553
Tox	132	7.71e-21	2.49e-18	-1.76087
Cplx1	133	8.68e-21	2.78e-18	-0.82745
Pcdh10	134	1.18e-20	3.74e-18	2.12341
Zbtb20	135	1.3e-20	4.1e-18	1.44481
Ptprd	136	1.33e-20	4.16e-18	-2.35262
Cplx2	137	1.54e-20	4.78e-18	1.03017
Sncaip	138	2.02e-20	6.25e-18	-1.63763
Akap13	139	2.6e-20	7.97e-18	0.839685
Pkp4	140	2.68e-20	8.16e-18	-1.61359
Chrm1	141	3e-20	9.07e-18	1.61967
Cd24a	142	3.09e-20	9.26e-18	2.36349
Mmp2	143	3.39e-20	1.01e-17	1.83355
Smtnl2	144	3.82e-20	1.13e-17	-1.8872
Astn1	145	4.58e-20	1.35e-17	1.04605
Tceal5	146	4.65e-20	1.36e-17	-1.50387
Gpat2	147	4.78e-20	1.38e-17	1.9041
Fmn1	148	6.64e-20	1.91e-17	0.860876
Nap1l5	149	7.86e-20	2.25e-17	-1.23458
Vwc2	150	1.07e-19	3.05e-17	-1.41391
Taf9b	151	1.41e-19	3.97e-17	-1.94236
Amot	152	1.68e-19	4.71e-17	1.80564
Stard5	153	1.69e-19	4.71e-17	1.87568
Cotl1	154	2.26e-19	6.26e-17	-1.65434
Oprd1	155	3.27e-19	8.99e-17	2.08201
St8sia2	156	3.48e-19	9.49e-17	1.87927
H2-K1	157	3.85e-19	1.05e-16	2.09286
Kcnh6	158	4.3e-19	1.16e-16	-2.05581
Slit2	159	6.45e-19	1.73e-16	1.74818
Gria1	160	6.95e-19	1.85e-16	-0.975536
Tmie	161	7e-19	1.85e-16	-1.21693
Ecel1	162	7.09e-19	1.86e-16	-2.67624
S100a13	163	7.72e-19	2.02e-16	1.5776
Slc2a13	164	8.11e-19	2.11e-16	1.74888
Nrxn3	165	1.04e-18	2.7e-16	1.74685
Vgf	166	1.48e-18	3.79e-16	-1.58477
Mbp	167	1.72e-18	4.38e-16	1.7874
Nrp2	168	2.45e-18	6.2e-16	-2.14636
Syt16	169	2.84e-18	7.15e-16	1.4586
Myo1d	170	2.97e-18	7.45e-16	1.90857
Kcnk3	171	3.4e-18	8.46e-16	-2.01218
P2ry6	172	3.68e-18	9.1e-16	1.45595
Cdh22	173	3.74e-18	9.22e-16	-1.817
Tmc3	174	4.23e-18	1.04e-15	2.15897
Dpysl3	175	4.82e-18	1.17e-15	0.518823
Palm2	176	5.97e-18	1.44e-15	1.72208
RP23-2K13.1	177	6.24e-18	1.5e-15	1.64915
Lrp1b	178	7.43e-18	1.78e-15	-2.07432
Bmp4	179	7.74e-18	1.84e-15	1.87474
Hs3st2	180	8.06e-18	1.91e-15	-1.97807
Serinc5	181	8.16e-18	1.92e-15	1.70637
Syt1	182	8.4e-18	1.97e-15	0.425023
Sdc2	183	1.08e-17	2.52e-15	-1.64794
Clvs1	184	1.11e-17	2.57e-15	1.71463
Bcat1	185	1.15e-17	2.66e-15	-1.72638
Chga	186	1.35e-17	3.08e-15	2.17916
Rerg	187	1.99e-17	4.53e-15	1.81118
Kcna3	188	2.12e-17	4.8e-15	1.59855
Ptk2b	189	2.31e-17	5.2e-15	-2.09776
Fbn2	190	2.49e-17	5.59e-15	-1.59272
Atp8a2	191	2.51e-17	5.59e-15	-0.788078
Eif4e3	192	2.64e-17	5.85e-15	1.62183
Fbxo7	193	2.75e-17	6.06e-15	1.45027
RP23-453N3.4	194	3.4e-17	7.46e-15	1.78244
Ripk4	196	3.81e-17	8.28e-15	1.41625
Astn2	195	3.8e-17	8.28e-15	2.32814
Lgals9	197	5.1e-17	1.1e-14	1.79543
Sgms1	198	5.56e-17	1.2e-14	1.37914
Sstr2	199	7.91e-17	1.69e-14	-2.14716
Fam78b	200	7.98e-17	1.7e-14	1.58645
Gpx3	201	9.64e-17	2.04e-14	-2.07552
Ptprn	202	1.05e-16	2.21e-14	-0.808608
Gabbr1	203	1.06e-16	2.22e-14	-0.690995
Sipa1l1	204	1.15e-16	2.39e-14	-1.69966
Rgs2	205	1.16e-16	2.42e-14	-1.63571
Lynx1	206	1.18e-16	2.44e-14	-0.700537
Dsp	207	1.24e-16	2.55e-14	-2.6807
Cldn11	208	1.31e-16	2.68e-14	-1.70196
Parp8	209	1.84e-16	3.75e-14	1.58886
Elovl7	210	1.94e-16	3.93e-14	1.66241
Kirrel3	211	2.13e-16	4.3e-14	-1.9352
Rasd1	212	2.19e-16	4.41e-14	-1.3654
Mast3	213	2.2e-16	4.41e-14	1.28381
Unc5c	214	2.31e-16	4.6e-14	1.78696
Syn2	215	2.49e-16	4.93e-14	0.537821
Rtn4rl1	216	2.69e-16	5.3e-14	-1.73959
Syt10	217	2.78e-16	5.46e-14	-1.98191
Ptprj	218	3.04e-16	5.94e-14	-1.66618
Sgk1	219	3.06e-16	5.96e-14	1.45767
Ehd2	220	3.16e-16	6.12e-14	1.57871
Csmd1	221	3.25e-16	6.27e-14	-1.91875
Thsd7b	222	3.36e-16	6.45e-14	-1.31978
Aldoc	223	3.48e-16	6.65e-14	1.64027
Plxnc1	224	3.88e-16	7.38e-14	-1.02128
Whrn	225	4.11e-16	7.78e-14	-1.39273
Reps2	226	4.32e-16	8.15e-14	1.58121
Syne2	227	5.37e-16	1.01e-13	1.82284
Ppap2a	228	5.4e-16	1.01e-13	1.7116
Fst	229	5.8e-16	1.08e-13	2.11434
Th	230	6.25e-16	1.16e-13	-0.800217
Epha5	231	6.31e-16	1.16e-13	1.65849
Lmo7	232	6.36e-16	1.17e-13	1.66045
Fam102b	233	7.11e-16	1.3e-13	1.58799
Gm5607	234	7.3e-16	1.33e-13	1.29465
Dpyd	235	8.3e-16	1.5e-13	1.63316
Kcnip4	236	8.34e-16	1.5e-13	2.02693
Nfib	237	8.62e-16	1.55e-13	1.84468
S100a1	238	8.92e-16	1.6e-13	1.46626
Fam20a	239	8.96e-16	1.6e-13	1.53733
A330102I10Rik	240	9.56e-16	1.7e-13	1.21467
Nrcam	241	9.79e-16	1.73e-13	0.699378
Dtx3l	242	1.3e-15	2.29e-13	1.46646
Gm11418	243	1.59e-15	2.79e-13	-1.08622
Syt7	244	1.73e-15	3.02e-13	-1.34887
Fhod3	245	2.02e-15	3.52e-13	1.43777
B230216N24Rik	246	3.02e-15	5.23e-13	1.68439
Smoc1	247	3.19e-15	5.51e-13	-1.61098
Htr3b	248	3.65e-15	6.27e-13	2.07343
Rab27b	249	3.85e-15	6.59e-13	1.63433
Chgb	250	3.94e-15	6.72e-13	-1.06946
Rapgef5	251	5.19e-15	8.8e-13	1.51372
Ttc3	252	5.4e-15	9.13e-13	-0.431976
Caln1	253	5.47e-15	9.21e-13	1.38176
Doc2b	254	6.21e-15	1.04e-12	0.979525
Kcnn3	255	6.25e-15	1.04e-12	1.47873
Gucy1a3	256	6.76e-15	1.12e-12	0.667464
Ifih1	257	7e-15	1.16e-12	1.52443
1810041L15Rik	259	7.44e-15	1.22e-12	-1.74272
Plxna2	258	7.42e-15	1.22e-12	-1.60071
Tenm1	260	8.1e-15	1.32e-12	-1.72317
Gm29266	261	8.11e-15	1.32e-12	-1.16864
Lyst	262	8.7e-15	1.41e-12	0.76558
Gm16638	263	9.11e-15	1.48e-12	1.59233
Kcnh8	264	9.16e-15	1.48e-12	1.57825
Lhfpl2	266	1.06e-14	1.7e-12	-1.87909
Il11ra1	265	1.06e-14	1.7e-12	1.42365
Pdlim5	267	1.09e-14	1.74e-12	1.52813
Prps2	268	1.22e-14	1.93e-12	1.48387
Gm28154	269	1.41e-14	2.24e-12	1.27962
Chodl	270	2.08e-14	3.28e-12	1.87949
Scml4	271	2.21e-14	3.47e-12	1.50429
Sox4	272	2.75e-14	4.3e-12	1.41651
Csrp1	273	2.78e-14	4.34e-12	0.914688
Sez6l	274	3.04e-14	4.73e-12	-1.68798
Pde4b	275	3.38e-14	5.23e-12	1.28258
RP23-335B9.5	276	3.54e-14	5.46e-12	1.22219
Crabp1	277	4.02e-14	6.18e-12	1.48753
Pgm2l1	278	4.14e-14	6.34e-12	0.930323
Vim	279	4.17e-14	6.37e-12	-1.19228
Slc6a2	280	4.78e-14	7.27e-12	0.654143
Hdac9	281	5.32e-14	8.06e-12	-1.57543
Vwa5b1	282	5.55e-14	8.39e-12	-1.8553
Lin7a	283	5.9e-14	8.88e-12	-1.40774
Slc22a18	284	6.06e-14	9.09e-12	1.36322
Osbpl6	285	7.33e-14	1.1e-11	-0.886139
Hid1	286	8.93e-14	1.33e-11	-0.760999
Dlgap1	287	1.1e-13	1.63e-11	-1.22482
Plxna1	288	1.23e-13	1.81e-11	-1.08328
Ptn	289	1.24e-13	1.83e-11	-1.0746
Slc35f4	291	1.29e-13	1.89e-11	-1.3867
Tspan18	290	1.29e-13	1.89e-11	1.66682
Tbx20	292	1.59e-13	2.32e-11	-1.03633
Ass1	293	1.67e-13	2.42e-11	-1.61766
Dlg2	294	1.7e-13	2.46e-11	0.874556
Lifr	296	1.8e-13	2.58e-11	-1.24304
Cyp2s1	295	1.79e-13	2.58e-11	1.47108
Il4ra	297	1.82e-13	2.61e-11	1.1921
Kcnd3	298	2e-13	2.86e-11	-1.51077
Anks1	299	2.06e-13	2.94e-11	1.33356
Fkbp1b	300	2.1e-13	2.98e-11	1.60701
Elavl2	301	2.22e-13	3.14e-11	1.29415
Ctla2a	302	2.24e-13	3.15e-11	1.36528
Ntrk2	303	2.51e-13	3.52e-11	-1.50193
Ppp4r4	304	2.52e-13	3.54e-11	-1.27264
Unc80	305	2.59e-13	3.62e-11	-0.668097
Slc4a3	306	3.33e-13	4.64e-11	-1.15719
Asic2	307	3.72e-13	5.16e-11	-0.772558
Grm4	308	3.98e-13	5.51e-11	-1.69251
Cpt1a	309	4.2e-13	5.79e-11	0.812487
Grik4	310	4.26e-13	5.86e-11	1.449
Atp2b2	311	4.39e-13	6.01e-11	-0.784899
Lrrc75b	312	4.65e-13	6.34e-11	1.3228
L3mbtl4	313	4.81e-13	6.55e-11	1.54751
Vstm2a	314	5.16e-13	7.01e-11	-1.18801
Pygl	315	5.3e-13	7.16e-11	1.54329
Dusp5	316	5.33e-13	7.19e-11	0.997095
Masp1	317	6.03e-13	8.08e-11	-1.13257
Garnl3	318	6.05e-13	8.08e-11	0.626701
Lxn	319	6.05e-13	8.08e-11	1.39949
Asap1	321	6.14e-13	8.13e-11	-0.584478
Sh3pxd2b	320	6.12e-13	8.13e-11	1.31287
Synm	322	6.15e-13	8.13e-11	1.36362
Slc6a15	323	6.47e-13	8.53e-11	1.38412
9330158H04Rik	324	6.68e-13	8.78e-11	1.34598
Prune2	325	6.73e-13	8.82e-11	0.420216
Ephx1	326	7.03e-13	9.19e-11	1.08301
Flrt1	327	7.22e-13	9.41e-11	1.91755
Cdh18	328	7.63e-13	9.91e-11	-1.11249
Antxr2	329	9.1e-13	1.18e-10	1.43109
Hoxc9	330	9.4e-13	1.21e-10	1.48886
Kcnd2	331	9.82e-13	1.26e-10	-1.50943
Acot11	332	9.83e-13	1.26e-10	1.43679
Fam57b	333	1.18e-12	1.51e-10	1.37784
Prkca	334	1.22e-12	1.55e-10	-0.808883
Slc36a1	335	1.23e-12	1.57e-10	0.529406
Abat	336	1.35e-12	1.71e-10	0.593623
AC102446.1	337	1.38e-12	1.74e-10	2.01371
Abcc4	338	1.48e-12	1.86e-10	1.36217
RP23-242C11.1	339	1.6e-12	2.01e-10	1.25733
Dpp6	340	1.6e-12	2.01e-10	-0.479419
Apba1	341	2.26e-12	2.83e-10	0.604023
Mtcl1	342	2.43e-12	3.02e-10	-0.868733
Dmkn	343	2.63e-12	3.27e-10	-1.65634
Wnt2b	344	2.86e-12	3.54e-10	-1.34467
Mtss1l	345	3.04e-12	3.76e-10	-1.05526
Oasl2	346	3.2e-12	3.94e-10	1.15817
Gprin3	347	3.28e-12	4.02e-10	1.50121
Mapk10	348	3.45e-12	4.22e-10	0.623271
Prkcb	349	3.97e-12	4.84e-10	-1.42747
Gnb3	350	3.99e-12	4.86e-10	1.30836
Scg2	351	4.01e-12	4.87e-10	-0.618638
Spry1	352	4.2e-12	5.09e-10	1.23224
Trim25	353	4.28e-12	5.16e-10	1.30964
Spata13	354	4.49e-12	5.4e-10	-1.45457
Hr	355	4.52e-12	5.43e-10	1.56868
Susd4	357	4.57e-12	5.45e-10	-1.44889
6430548M08Rik	356	4.57e-12	5.45e-10	-0.719469
Creg2	358	4.64e-12	5.52e-10	-1.51174
Lgi2	359	4.71e-12	5.58e-10	-1.51529
Camk2n1	360	4.83e-12	5.72e-10	-0.961102
Akap11	361	5.53e-12	6.53e-10	0.561701
Dclk3	362	5.83e-12	6.86e-10	1.4498
Lrrc8b	363	6.13e-12	7.2e-10	1.2078
Chrna5	364	6.18e-12	7.23e-10	1.29819
Bai2	365	6.19e-12	7.23e-10	-1.27644
Rtn4r	366	6.29e-12	7.33e-10	-1.28164
Kcnj2	367	6.52e-12	7.57e-10	-0.791456
Lrrc3	368	6.76e-12	7.82e-10	0.820052
Npy1r	369	7.27e-12	8.39e-10	1.27909
Pmepa1	370	7.33e-12	8.44e-10	1.53989
Dcc	371	7.57e-12	8.69e-10	1.42236
Adamts9	372	8.16e-12	9.34e-10	1.27783
Dtnb	373	8.21e-12	9.37e-10	1.02532
Aqp1	374	8.31e-12	9.47e-10	-1.78069
Eif5a2	375	8.84e-12	1e-09	1.4056
Adam19	376	9.45e-12	1.07e-09	1.13335
Stom	377	9.46e-12	1.07e-09	1.23874
Lrrn3	378	1e-11	1.13e-09	1.58018
Gm5535	379	1.06e-11	1.19e-09	1.24306
Camkk2	380	1.08e-11	1.21e-09	1.18187
Dab1	381	1.18e-11	1.32e-09	-0.96418
Tril	382	1.26e-11	1.41e-09	1.35571
Atp10d	383	1.29e-11	1.43e-09	1.57744
Plxna4	384	1.31e-11	1.45e-09	0.562194
Cntn2	385	1.31e-11	1.45e-09	-1.4267
Fam174a	386	1.44e-11	1.59e-09	-1.07246
Rasl11b	387	1.46e-11	1.6e-09	1.40108
Acly	388	1.54e-11	1.69e-09	0.540953
Mtnr1a	389	1.6e-11	1.75e-09	-0.999067
Cyyr1	390	1.74e-11	1.9e-09	1.09904
Cdh2	391	1.82e-11	1.98e-09	-0.886065
Mvd	392	1.84e-11	1.99e-09	1.32339
Spsb1	393	1.86e-11	2.01e-09	1.46544
Eno2	394	2.04e-11	2.21e-09	-0.659237
Phactr2	395	2.33e-11	2.51e-09	0.801557
Pls3	396	2.47e-11	2.66e-09	1.02055
Fryl	397	2.5e-11	2.68e-09	0.88949
Tnpo1	398	2.54e-11	2.72e-09	1.34751
Rnaseh2b	399	2.55e-11	2.72e-09	1.21678
Tceal3	400	2.74e-11	2.92e-09	-1.14599
Ltbr	401	3.24e-11	3.44e-09	1.3504
Chst8	402	3.37e-11	3.57e-09	1.35441
Nefh	403	3.59e-11	3.79e-09	-0.897159
Vcl	404	3.7e-11	3.9e-09	-0.951698
Ahnak	405	4.06e-11	4.27e-09	1.28
Utrn	406	4.36e-11	4.57e-09	-0.853433
Tmem255b	407	4.67e-11	4.89e-09	1.58142
Mxra7	408	5.14e-11	5.37e-09	1.12045
Rab3d	409	5.54e-11	5.77e-09	0.70784
Map3k5	410	6.34e-11	6.58e-09	1.23986
Tmc6	411	6.59e-11	6.83e-09	1.34007
Stmn2	412	6.9e-11	7.13e-09	0.39467
Rnase4	414	7.13e-11	7.33e-09	1.16292
Parp14	413	7.12e-11	7.33e-09	1.3995
Fam222a	416	8.08e-11	8.27e-09	1.24134
Tspan15	415	8.06e-11	8.27e-09	1.3189
Ddx60	417	8.31e-11	8.49e-09	1.22033
Magi2	418	8.4e-11	8.56e-09	1.20677
Chst11	419	8.47e-11	8.61e-09	1.38995
Tceal6	420	8.51e-11	8.63e-09	-1.06743
Myl1	421	8.69e-11	8.78e-09	1.45618
Epha7	422	8.7e-11	8.78e-09	1.5461
Plcl2	423	9.19e-11	9.25e-09	-1.1857
Armc2	424	1e-10	1.01e-08	1.15201
Tes	425	1.02e-10	1.03e-08	1.00106
Gaa	426	1.12e-10	1.12e-08	-0.674987
Sema3c	427	1.13e-10	1.12e-08	1.59119
Itpka	428	1.17e-10	1.16e-08	0.80638
Cacna1e	429	1.2e-10	1.19e-08	-1.80775
Grik1	430	1.3e-10	1.29e-08	-1.01949
Rgs5	431	1.33e-10	1.32e-08	1.37004
Prtg	432	1.39e-10	1.37e-08	1.00974
Pid1	433	1.47e-10	1.45e-08	1.29964
Chdh	434	1.87e-10	1.83e-08	0.91431
R3hcc1l	435	1.93e-10	1.89e-08	1.14204
Cep170	436	2.11e-10	2.07e-08	0.697614
Mill2	437	2.14e-10	2.09e-08	1.39747
Maml2	438	2.47e-10	2.4e-08	1.21028
Slc16a2	439	2.53e-10	2.45e-08	-1.17162
Omp	440	2.53e-10	2.45e-08	1.60258
Sh3kbp1	441	2.73e-10	2.64e-08	-1.18797
Trafd1	442	2.8e-10	2.7e-08	0.960116
Gper1	443	2.84e-10	2.73e-08	1.33928
Ldlrad4	444	2.98e-10	2.86e-08	1.04649
Axin2	445	3.02e-10	2.89e-08	-1.19183
Lrp12	446	3.06e-10	2.92e-08	-1.22707
Cystm1	447	3.19e-10	3.04e-08	1.23059
RP23-430H21.1	448	3.21e-10	3.05e-08	1.2675
Ankrd6	449	3.3e-10	3.14e-08	0.863975
Cers6	450	3.36e-10	3.18e-08	-1.29088
Dnase1l3	451	3.86e-10	3.65e-08	1.00217
Amer2	452	3.88e-10	3.66e-08	-0.894562
Fam135b	453	3.92e-10	3.68e-08	-1.65061
Fxyd2	454	4.36e-10	4.09e-08	1.50307
Usp33	455	4.38e-10	4.1e-08	0.76405
Aplp2	456	4.42e-10	4.13e-08	-0.422139
Reep5	457	4.43e-10	4.13e-08	0.560452
Nek7	458	4.47e-10	4.15e-08	1.24047
Psd4	460	4.61e-10	4.27e-08	-1.26182
Ngfr	459	4.6e-10	4.27e-08	0.526508
Slc6a4	461	4.72e-10	4.36e-08	1.12206
Spats2l	462	4.95e-10	4.56e-08	-1.0264
Tmem74	463	5.33e-10	4.9e-08	1.26412
Fndc3b	464	5.68e-10	5.21e-08	0.892912
Sept4	465	5.7e-10	5.22e-08	-1.24205
Rcan2	466	5.83e-10	5.33e-08	-1.00104
Trim55	467	5.95e-10	5.43e-08	-1.13271
Atp1b1	468	6.1e-10	5.55e-08	0.480243
Susd2	469	6.32e-10	5.74e-08	0.618857
Trim68	470	6.37e-10	5.77e-08	1.45022
Cckar	471	6.56e-10	5.93e-08	-1.1367
Fads1	472	6.67e-10	6.02e-08	1.06759
Fam89a	473	6.69e-10	6.03e-08	1.44941
Ar	474	6.79e-10	6.1e-08	-1.46867
Sh3gl2	475	6.8e-10	6.1e-08	-0.876352
Apcdd1	476	7.08e-10	6.34e-08	-1.13417
Rusc1	478	7.14e-10	6.36e-08	-0.659784
Ddah1	477	7.12e-10	6.36e-08	1.19222
Abcg2	479	7.15e-10	6.36e-08	1.25371
Tmem229b	480	7.47e-10	6.63e-08	1.25534
Gm5532	481	7.73e-10	6.84e-08	0.989989
Idh1	482	8e-10	7.07e-08	0.75899
Slc29a3	483	8.05e-10	7.1e-08	1.14306
Igfbp5	484	8.37e-10	7.36e-08	-0.902679
Lypd6	485	9.51e-10	8.35e-08	-0.857475
Cep120	486	9.63e-10	8.44e-08	0.873127
Tmem255a	487	1.01e-09	8.85e-08	-1.30313
Dock6	488	1.02e-09	8.93e-08	1.41852
Gpc2	489	1.05e-09	9.17e-08	0.748459
Acat2	490	1.24e-09	1.08e-07	0.95989
Nefm	491	1.26e-09	1.09e-07	-1.02852
Hmgcs1	492	1.27e-09	1.1e-07	0.667601
Irf1	493	1.3e-09	1.13e-07	1.14586
Nelfcd	494	1.32e-09	1.14e-07	-1.04189
Serpinb9	495	1.35e-09	1.16e-07	1.24099
Ccdc92	496	1.36e-09	1.17e-07	-0.679323
Npy4r	497	1.37e-09	1.17e-07	-1.22911
Oxr1	498	1.4e-09	1.2e-07	-1.09274
1700071K01Rik	499	1.41e-09	1.2e-07	-0.679654
Efhd2	500	1.44e-09	1.23e-07	0.82552
Eml5	501	1.49e-09	1.27e-07	0.989146
A330008L17Rik	502	1.5e-09	1.27e-07	-0.726822
Peg10	503	1.51e-09	1.28e-07	-1.43691
Spock1	504	1.52e-09	1.28e-07	-0.679009
D10Bwg1379e	505	1.59e-09	1.34e-07	-0.429854
H2-D1	506	1.64e-09	1.38e-07	0.97301
Zdbf2	507	1.65e-09	1.39e-07	-1.43449
Slitrk1	508	1.75e-09	1.47e-07	-1.1915
Psmb8	509	1.88e-09	1.57e-07	1.09786
Clu	510	1.88e-09	1.57e-07	-0.826763
St6galnac5	511	1.93e-09	1.61e-07	1.84542
Neurl1b	512	2.01e-09	1.67e-07	-0.921406
Rpap1	513	2.05e-09	1.7e-07	1.17961
Oas1a	514	2.08e-09	1.72e-07	0.876018
C1qtnf7	515	2.13e-09	1.76e-07	-1.59805
Aff2	516	2.26e-09	1.87e-07	-1.16231
Slc35f1	517	2.33e-09	1.91e-07	-1.35349
Mndal	518	2.33e-09	1.91e-07	1.13226
Tmem132b	519	2.36e-09	1.94e-07	-0.734584
Ggt5	520	2.38e-09	1.95e-07	0.787984
Tef	521	2.38e-09	1.95e-07	0.901735
Maob	522	2.39e-09	1.95e-07	0.960579
Fam19a5	523	2.49e-09	2.03e-07	-1.20326
Kcnt1	524	2.65e-09	2.15e-07	-0.664203
Mvb12b	525	2.79e-09	2.26e-07	0.978395
Elfn1	526	2.82e-09	2.28e-07	-0.935731
Hand1	527	2.91e-09	2.35e-07	0.760639
Ptgr1	528	3.03e-09	2.44e-07	1.25035
Ptprr	529	3.06e-09	2.46e-07	0.898645
Amigo2	530	3.32e-09	2.67e-07	-1.22924
Tox2	531	3.53e-09	2.83e-07	-1.17515
Cxcr4	532	3.56e-09	2.85e-07	1.02765
Tmem119	533	3.59e-09	2.87e-07	0.908345
Tmem108	534	3.69e-09	2.94e-07	-1.08002
Xpr1	535	3.7e-09	2.95e-07	1.03996
Pea15a	536	3.77e-09	3e-07	0.58645
Dmd	537	3.8e-09	3.02e-07	1.14091
Cc2d1a	538	3.88e-09	3.07e-07	-1.01837
Slc2a3	539	3.98e-09	3.14e-07	1.02307
Dnm3	540	4.12e-09	3.25e-07	-0.470686
Fgfr1	541	4.72e-09	3.72e-07	1.07566
Serpinb6a	542	4.75e-09	3.73e-07	0.728259
Grin2c	543	4.82e-09	3.78e-07	0.761257
Gm9899	544	5.06e-09	3.96e-07	-0.67981
Chsy1	545	5.13e-09	4.01e-07	1.15439
Bmp2	546	5.21e-09	4.07e-07	0.637903
Sncb	547	5.24e-09	4.08e-07	-0.912256
Kcnc2	548	5.53e-09	4.29e-07	0.836292
Tmem50a	549	5.66e-09	4.39e-07	0.658478
Kcna4	550	5.68e-09	4.4e-07	-1.14719
Cpne8	551	5.98e-09	4.62e-07	1.30201
Paqr8	552	6e-09	4.63e-07	1.18763
Pla2g4d	553	6.03e-09	4.65e-07	0.814964
Gbp7	554	6.1e-09	4.69e-07	1.04145
Dos	555	6.23e-09	4.78e-07	-0.641491
Trabd2b	556	6.36e-09	4.88e-07	-0.738174
Slc7a7	557	7.16e-09	5.48e-07	1.15867
Trim12c	558	7.23e-09	5.52e-07	0.913947
Gm26662	559	7.55e-09	5.75e-07	-0.615073
Dclk1	560	7.76e-09	5.89e-07	0.614826
Adss	561	7.76e-09	5.89e-07	1.05807
Palm3	562	7.78e-09	5.9e-07	-1.12697
Cd55	563	8.03e-09	6.08e-07	1.08215
Itga6	564	8.07e-09	6.09e-07	1.35575
Kcp	565	8.45e-09	6.37e-07	0.939937
Zfp365	566	8.7e-09	6.54e-07	-1.08897
Syn3	568	8.92e-09	6.69e-07	1.14151
Crip1	567	8.91e-09	6.69e-07	1.27093
Epb4.1l3	569	9.08e-09	6.78e-07	-0.78645
Tagln3	570	9.08e-09	6.78e-07	0.872168
1600029O15Rik	571	9.11e-09	6.8e-07	0.948051
Ostm1	572	9.32e-09	6.94e-07	1.04275
Tjp2	573	9.67e-09	7.19e-07	1.12087
Rom1	574	9.83e-09	7.29e-07	1.03923
4930429F24Rik	575	1.05e-08	7.75e-07	0.871654
Cd300lf	576	1.09e-08	8.03e-07	0.795026
Ncam2	577	1.09e-08	8.03e-07	1.17615
Pttg1	578	1.11e-08	8.16e-07	1.40084
Nbl1	579	1.11e-08	8.19e-07	-0.842099
St6galnac3	580	1.13e-08	8.29e-07	0.996283
Agap2	581	1.13e-08	8.3e-07	-1.28224
RP23-416H10.6	582	1.14e-08	8.32e-07	1.19599
Stxbp2	583	1.19e-08	8.72e-07	1.27197
Mfge8	584	1.24e-08	9.05e-07	-0.926317
Frmd4a	585	1.26e-08	9.19e-07	0.492482
Gm12653	586	1.26e-08	9.19e-07	1.04505
Amer1	587	1.28e-08	9.31e-07	1.14377
Sox5os2	588	1.36e-08	9.86e-07	0.567636
Chst1	589	1.37e-08	9.9e-07	1.2643
Tmem150c	591	1.4e-08	1.01e-06	1.19367
Chrm2	590	1.4e-08	1.01e-06	1.23449
Gnas	592	1.53e-08	1.1e-06	-0.829383
Pik3ip1	593	1.6e-08	1.15e-06	0.810063
Rorc	594	1.74e-08	1.24e-06	1.09804
Pex7	595	1.74e-08	1.25e-06	1.06659
Myo5b	596	1.75e-08	1.25e-06	1.0639
Nr1h5	597	1.77e-08	1.26e-06	0.941566
Fads2	598	1.79e-08	1.28e-06	1.14664
Spock3	599	1.81e-08	1.28e-06	0.962489
H2afy2	600	1.83e-08	1.3e-06	0.992458
Tnfsf13b	601	1.88e-08	1.34e-06	0.915438
Nhsl2	602	1.91e-08	1.35e-06	-1.09008
Asah2	603	1.92e-08	1.35e-06	1.11445
Tfrc	604	2.09e-08	1.47e-06	1.1455
Slc25a30	606	2.16e-08	1.52e-06	0.859928
Gal	605	2.16e-08	1.52e-06	1.6777
Cacng4	607	2.28e-08	1.6e-06	-1.18917
Gulp1	608	2.36e-08	1.65e-06	-1.0122
Fblim1	609	2.48e-08	1.73e-06	0.873389
Shisa4	610	2.52e-08	1.76e-06	0.989674
Ankrd34a	611	2.59e-08	1.81e-06	-1.10393
Camk4	612	2.59e-08	1.81e-06	1.01587
Arpp21	613	2.79e-08	1.94e-06	-0.681832
Magi1	614	2.8e-08	1.94e-06	-0.928872
Nlgn2	615	2.81e-08	1.95e-06	-0.586624
Gm4117	616	2.82e-08	1.95e-06	1.19922
Ablim3	617	2.83e-08	1.95e-06	0.941765
Slc6a12	618	2.95e-08	2.03e-06	0.980165
Mapk3	619	3.12e-08	2.14e-06	0.494149
Phyhipl	620	3.23e-08	2.22e-06	-0.876191
RP24-225I21.2	621	3.48e-08	2.38e-06	-0.475767
Plxnd1	622	3.49e-08	2.39e-06	0.968841
Lbh	623	3.52e-08	2.41e-06	-0.847468
Rhbdf2	624	3.55e-08	2.42e-06	0.964228
Caly	625	3.56e-08	2.43e-06	-0.986695
Arl4a	626	3.75e-08	2.55e-06	1.00535
Zfp618	627	3.79e-08	2.58e-06	1.09138
Sh3bgrl2	628	3.89e-08	2.64e-06	1.01111
Igtp	629	3.96e-08	2.68e-06	1.02729
Ddc	630	4.01e-08	2.71e-06	0.408294
St8sia6	631	4.12e-08	2.78e-06	-0.698735
Gm26911	633	4.2e-08	2.82e-06	-0.572221
Tacc2	632	4.2e-08	2.82e-06	0.699625
Xaf1	634	4.2e-08	2.82e-06	1.04552
Fgf1	635	4.22e-08	2.83e-06	0.675805
Tanc2	636	4.41e-08	2.95e-06	-0.499924
Dip2b	637	4.49e-08	3.01e-06	-0.728495
Fam214b	638	4.69e-08	3.13e-06	-0.899924
Cngb1	639	4.77e-08	3.18e-06	-1.11804
Tenm3	640	4.8e-08	3.2e-06	0.911155
Zwint	641	4.87e-08	3.24e-06	-0.363874
Gm15425	643	5.2e-08	3.44e-06	-1.00711
Akap7	642	5.19e-08	3.44e-06	0.909637
Zc3hav1	644	5.51e-08	3.64e-06	0.999079
Aknad1	645	5.52e-08	3.64e-06	0.751518
Sfxn3	646	5.55e-08	3.66e-06	0.584097
C230034O21Rik	647	5.62e-08	3.7e-06	0.613774
Kcnq2	648	5.83e-08	3.83e-06	0.69668
Sri	649	6.5e-08	4.27e-06	1.0779
Tspyl5	650	6.73e-08	4.41e-06	-0.990392
Tspan2os	651	7.05e-08	4.61e-06	0.847846
Slco4a1	652	7.16e-08	4.68e-06	0.838073
Tmem150a	653	7.46e-08	4.87e-06	0.898902
Hey2	654	7.65e-08	4.98e-06	1.06499
Ppargc1b	655	7.79e-08	5.07e-06	-1.00814
Ranbp9	656	7.88e-08	5.12e-06	0.979981
Rbms3	657	7.9e-08	5.12e-06	0.907082
Gm15941	658	7.99e-08	5.17e-06	0.915745
Kcnc1	659	8.05e-08	5.2e-06	-1.09398
Asic4	661	8.49e-08	5.47e-06	-0.640165
Vcp	660	8.49e-08	5.47e-06	0.553168
Gm28809	662	8.63e-08	5.55e-06	0.567378
Hmgn2	663	8.66e-08	5.57e-06	0.833632
Trpc6	664	8.81e-08	5.65e-06	-0.928283
Esyt3	665	8.94e-08	5.72e-06	0.908932
Snrpd3	666	9.05e-08	5.79e-06	1.04921
Ampd3	667	9.13e-08	5.83e-06	0.450318
Adra2a	668	9.16e-08	5.84e-06	-0.834998
Adamtsl2	669	9.19e-08	5.85e-06	0.989311
Tmem151b	670	9.25e-08	5.88e-06	1.00362
Adcy8	671	9.47e-08	6.01e-06	-1.0426
RP23-74F20.3	672	9.76e-08	6.19e-06	1.17633
Stat6	673	9.81e-08	6.21e-06	1.0652
Tnfrsf14	674	9.88e-08	6.24e-06	0.739101
Lsm11	675	1e-07	6.33e-06	1.06548
Dmxl2	676	1.06e-07	6.69e-06	0.370293
RP23-74B7.1	677	1.08e-07	6.81e-06	0.608487
Nxn	678	1.1e-07	6.91e-06	0.834747
Ntng1	679	1.12e-07	7.04e-06	1.30058
Bdh2	680	1.13e-07	7.08e-06	0.560702
Pgk1	681	1.15e-07	7.19e-06	-0.689559
Syngap1	682	1.17e-07	7.29e-06	-1.02529
Wipi1	683	1.2e-07	7.45e-06	0.91172
Map7	684	1.21e-07	7.52e-06	-0.71955
Ppm1e	685	1.25e-07	7.75e-06	-0.961799
Trim56	686	1.31e-07	8.12e-06	0.827982
Dcbld2	687	1.31e-07	8.15e-06	1.00817
Nek1	688	1.34e-07	8.27e-06	0.74237
Srcin1	689	1.43e-07	8.82e-06	-0.897844
Cntnap2	690	1.45e-07	8.95e-06	0.667981
Pi15	691	1.45e-07	8.96e-06	0.760672
Kcnh7	692	1.46e-07	8.96e-06	1.15168
Prodh	693	1.53e-07	9.38e-06	1.01328
Ptpro	694	1.54e-07	9.44e-06	-1.13255
Slc12a5	695	1.55e-07	9.49e-06	-1.12922
B930095G15Rik	696	1.56e-07	9.54e-06	0.996438
Col4a2	697	1.59e-07	9.73e-06	-1.35774
Cdr2l	698	1.71e-07	1.04e-05	-0.9448
Pthlh	699	1.77e-07	1.08e-05	0.707081
A330050F15Rik	700	1.83e-07	1.12e-05	-1.10661
Map1b	701	1.84e-07	1.12e-05	0.317133
Stbd1	702	1.85e-07	1.13e-05	0.96828
Sv2a	703	1.87e-07	1.13e-05	-0.488533
Prep	704	1.89e-07	1.14e-05	0.823987
Kctd10	705	1.92e-07	1.16e-05	1.06599
Nol4	706	1.93e-07	1.16e-05	-0.534244
Pde10a	707	1.99e-07	1.2e-05	-0.747164
D630045J12Rik	708	2.01e-07	1.21e-05	0.855765
Mtus1	710	2.17e-07	1.3e-05	0.834118
Dcp2	711	2.17e-07	1.3e-05	0.966314
Kcnj3	709	2.17e-07	1.3e-05	1.03265
Rasal2	712	2.18e-07	1.31e-05	0.671064
Adrb2	713	2.21e-07	1.32e-05	0.657949
Bex2	714	2.26e-07	1.35e-05	-0.533621
Tnfrsf1b	716	2.27e-07	1.35e-05	0.878145
Uba7	715	2.27e-07	1.35e-05	1.08045
Dock5	717	2.31e-07	1.37e-05	1.09921
Tpi1	718	2.33e-07	1.38e-05	-0.495469
Ifi203	719	2.41e-07	1.43e-05	0.98115
Klhl4	720	2.65e-07	1.57e-05	0.748427
Ppat	721	2.7e-07	1.6e-05	0.815636
Sccpdh	722	2.74e-07	1.62e-05	1.04811
Adcy6	723	2.79e-07	1.64e-05	-1.04239
Gxylt2	724	2.8e-07	1.65e-05	0.706587
Lnpep	725	2.83e-07	1.66e-05	0.730647
Sv2c	726	2.9e-07	1.7e-05	0.373071
Klf6	727	2.92e-07	1.71e-05	1.05383
Samd14	728	2.99e-07	1.75e-05	0.917959
Cep112os2	729	3.11e-07	1.82e-05	-0.521788
Cfap54	730	3.14e-07	1.83e-05	-0.925399
Prkacb	732	3.17e-07	1.84e-05	0.475906
Gpld1	731	3.17e-07	1.84e-05	0.961776
Dnm1	733	3.23e-07	1.88e-05	-0.516439
D930015E06Rik	734	3.36e-07	1.95e-05	0.981518
Samhd1	735	3.37e-07	1.95e-05	0.977185
Fmnl1	736	3.43e-07	1.98e-05	0.958982
Dkk3	737	3.47e-07	2e-05	0.518714
Rbm43	738	3.51e-07	2.03e-05	0.954935
R3hcc1	739	3.52e-07	2.03e-05	-1.02352
Hdgfrp3	740	3.55e-07	2.04e-05	0.867156
Dgki	741	3.68e-07	2.11e-05	0.853186
Tspyl2	742	3.72e-07	2.14e-05	-0.557908
B2m	743	3.74e-07	2.14e-05	0.940914
Efnb2	744	3.75e-07	2.15e-05	0.887988
Sft2d2	745	3.83e-07	2.19e-05	0.914264
Cald1	746	3.85e-07	2.2e-05	1.03901
Mpped2	747	3.92e-07	2.23e-05	0.959236
Tenc1	748	3.95e-07	2.25e-05	1.08743
Sestd1	749	4.08e-07	2.32e-05	-0.964625
Arhgap36	750	4.08e-07	2.32e-05	0.934788
Jup	751	4.15e-07	2.35e-05	0.537433
Fkbp11	752	4.19e-07	2.38e-05	0.9395
Rnf157	753	4.21e-07	2.38e-05	-0.505478
Arhgap32	754	4.27e-07	2.41e-05	-0.707229
Arhgap28	755	4.31e-07	2.43e-05	1.04823
Itga3	756	4.33e-07	2.44e-05	0.615224
Paics	757	4.4e-07	2.48e-05	0.680863
Col5a1	758	4.43e-07	2.49e-05	-1.2262
Onecut3	759	4.44e-07	2.49e-05	-0.544458
Pcgf2	760	4.45e-07	2.49e-05	0.929659
Timp3	761	4.46e-07	2.5e-05	1.21761
Atp2b1	762	4.48e-07	2.5e-05	-0.472696
Capn7	763	4.61e-07	2.57e-05	1.05734
Cacna2d3	764	4.73e-07	2.64e-05	0.972831
RP23-416H10.5	765	4.78e-07	2.66e-05	1.14319
Smc6	766	4.98e-07	2.77e-05	0.948155
AI593442	768	5.02e-07	2.78e-05	-0.643383
Snapc1	767	5.01e-07	2.78e-05	0.953185
Tm4sf4	769	5.04e-07	2.79e-05	1.14845
Layn	770	5.13e-07	2.84e-05	0.882903
Psme1	771	5.14e-07	2.84e-05	0.676566
Slc10a4	772	5.21e-07	2.87e-05	0.34989
Pcdh17	773	5.22e-07	2.87e-05	1.1122
Tcp11l1	774	5.33e-07	2.93e-05	0.452027
Edn3	775	5.49e-07	3.02e-05	1.6379
Gbp2	776	5.53e-07	3.04e-05	0.67354
Colq	777	5.62e-07	3.08e-05	1.05629
Kcns2	778	5.66e-07	3.1e-05	-0.696782
Prnp	779	5.7e-07	3.12e-05	-0.702276
Emilin1	781	5.72e-07	3.12e-05	0.669452
Tmem100	780	5.72e-07	3.12e-05	0.929601
Carhsp1	782	5.79e-07	3.15e-05	0.958962
Clgn	783	5.8e-07	3.16e-05	0.771376
Cdhr1	784	5.9e-07	3.2e-05	0.821037
Cbfa2t3	785	5.91e-07	3.21e-05	-0.99998
Rnf112	786	5.93e-07	3.21e-05	-0.784201
Gbp3	787	5.99e-07	3.24e-05	0.831426
5830428H23Rik	788	6.03e-07	3.26e-05	1.32747
Col23a1	789	6.21e-07	3.35e-05	-0.970349
Pak6	790	6.36e-07	3.43e-05	-1.00995
Klhl42	791	6.39e-07	3.44e-05	0.960779
Gm3985	792	6.47e-07	3.48e-05	-0.39515
Acvr2a	793	6.54e-07	3.51e-05	1.01435
Cadm2	794	6.54e-07	3.51e-05	1.05841
Entpd3	795	6.55e-07	3.51e-05	0.90942
B230312C02Rik	796	6.62e-07	3.54e-05	1.45992
Slc35f5	797	6.63e-07	3.54e-05	1.03356
Zcchc18	798	6.75e-07	3.6e-05	-0.371477
Ndrg4	799	6.89e-07	3.67e-05	-0.334079
Vwf	800	6.93e-07	3.69e-05	1.05189
Nxph3	801	6.95e-07	3.7e-05	0.823561
Cit	802	6.98e-07	3.71e-05	-0.760567
Gpr85	803	6.99e-07	3.71e-05	0.937627
Id4	804	7.12e-07	3.77e-05	0.696303
Adamts19	805	7.13e-07	3.78e-05	-0.740473
Hsp90ab1	806	7.16e-07	3.78e-05	0.254451
Arhgef11	807	7.17e-07	3.78e-05	0.455969
Fzd3	808	7.22e-07	3.8e-05	0.90618
RP24-244I20.2	809	7.25e-07	3.82e-05	1.06074
Gm12892	810	7.34e-07	3.86e-05	-1.0623
Kank2	811	7.44e-07	3.91e-05	0.840403
Ttc28	812	7.5e-07	3.93e-05	-0.891177
Rnf150	813	7.55e-07	3.95e-05	0.934001
Dgkk	814	7.72e-07	4.04e-05	-0.61784
Myo16	815	7.88e-07	4.12e-05	0.798233
Pcsk2os1	816	7.91e-07	4.13e-05	0.680817
Furin	817	8.37e-07	4.36e-05	0.916917
Scn9a	819	8.43e-07	4.39e-05	0.347045
Arhgef3	818	8.43e-07	4.39e-05	0.681243
Trim71	821	8.54e-07	4.43e-05	-0.502643
Gm11816	820	8.54e-07	4.43e-05	0.837367
Shc1	822	8.69e-07	4.5e-05	0.676344
St3gal1	823	8.71e-07	4.51e-05	-0.630359
Proser2	824	8.8e-07	4.55e-05	0.785843
Arfip1	825	8.95e-07	4.62e-05	0.875931
Gm26614	826	8.98e-07	4.63e-05	0.953582
Gm29502	827	9.01e-07	4.64e-05	0.660591
Synj1	828	9.03e-07	4.65e-05	-0.339545
Itpripl1	830	9.07e-07	4.65e-05	0.629963
B3glct	829	9.06e-07	4.65e-05	0.944737
Rasd2	831	9.54e-07	4.89e-05	-0.817653
Ucp2	832	9.56e-07	4.9e-05	1.02539
Zdhhc15	833	9.63e-07	4.92e-05	1.06624
Atp2c1	834	9.77e-07	4.99e-05	0.604133
Ttl	835	1.01e-06	5.14e-05	0.663542
Nkain2	837	1.05e-06	5.34e-05	-0.970804
Myo18a	836	1.05e-06	5.34e-05	-0.619114
Enpp6	838	1.06e-06	5.39e-05	0.706109
Nsdhl	839	1.06e-06	5.39e-05	0.935529
Prrg4	840	1.08e-06	5.46e-05	0.580968
Slc29a4	841	1.08e-06	5.47e-05	0.722976
Cd151	842	1.09e-06	5.51e-05	0.699644
Tbx3	843	1.12e-06	5.67e-05	-0.648613
Zcchc12	844	1.15e-06	5.78e-05	0.862492
4930555F03Rik	845	1.15e-06	5.81e-05	1.0059
Sh3bp5	846	1.15e-06	5.81e-05	0.959245
Ptpn5	848	1.18e-06	5.92e-05	-1.10726
Atp7a	847	1.18e-06	5.92e-05	0.506036
Gpr64	849	1.19e-06	5.95e-05	-0.862265
Slc9b1	850	1.19e-06	5.95e-05	0.588032
Foxp1	851	1.19e-06	5.97e-05	0.910667
Arl5b	852	1.2e-06	6.01e-05	0.991401
Tm7sf2	853	1.24e-06	6.17e-05	0.917201
Gm13394	854	1.25e-06	6.25e-05	-1.91804
F2r	855	1.29e-06	6.41e-05	0.919707
Gm28153	856	1.29e-06	6.41e-05	0.45082
Gm15606	857	1.33e-06	6.6e-05	-0.404696
Spred3	858	1.37e-06	6.81e-05	-0.833002
Snx6	859	1.37e-06	6.81e-05	0.742037
Ctnna2	860	1.39e-06	6.87e-05	0.379569
Shmt2	861	1.39e-06	6.87e-05	0.861841
Nat8l	862	1.4e-06	6.92e-05	-0.716481
Prmt8	863	1.4e-06	6.92e-05	-0.473828
Dixdc1	864	1.41e-06	6.96e-05	0.889189
Magee1	866	1.43e-06	7.01e-05	-0.420746
Hip1	865	1.42e-06	7.01e-05	0.890127
Mgst3	867	1.43e-06	7.05e-05	0.882555
Anxa5	868	1.44e-06	7.05e-05	0.646593
Dpysl2	869	1.44e-06	7.06e-05	0.336929
Sptb	870	1.45e-06	7.08e-05	-0.941224
Grhl2	871	1.47e-06	7.19e-05	0.688721
Zbtb44	872	1.47e-06	7.19e-05	0.921291
Scpep1	873	1.5e-06	7.34e-05	0.921598
Gm7831	874	1.51e-06	7.35e-05	0.87533
Pld3	875	1.52e-06	7.41e-05	-0.498367
Cerk	876	1.54e-06	7.47e-05	0.779087
Gns	877	1.58e-06	7.67e-05	0.707404
Nppc	878	1.6e-06	7.76e-05	-0.412219
RP23-448H3.2	879	1.61e-06	7.79e-05	-1.09027
Trpm3	880	1.61e-06	7.81e-05	0.977385
Hist1h1c	881	1.71e-06	8.25e-05	-0.948748
Tsc22d1	882	1.71e-06	8.25e-05	-0.397221
Arg1	883	1.71e-06	8.25e-05	0.797382
Rhoc	885	1.77e-06	8.5e-05	0.863358
Gm26580	884	1.76e-06	8.5e-05	0.934393
Zmym2	886	1.84e-06	8.84e-05	0.799759
Plscr4	887	1.85e-06	8.9e-05	0.554852
Ednra	888	1.86e-06	8.92e-05	1.01911
Nras	889	1.88e-06	9.01e-05	0.912155
Cdh11	890	1.92e-06	9.19e-05	0.950792
Dgcr6	891	1.97e-06	9.42e-05	0.916848
Hspa8	892	1.98e-06	9.44e-05	0.419878
Gtf2a1	893	2.02e-06	9.65e-05	0.778691
RP23-476G18.2	894	2.03e-06	9.66e-05	0.498719
Hivep3	895	2.03e-06	9.68e-05	0.843925
Itsn1	896	2.09e-06	9.92e-05	-0.500191
Gm15940	897	2.13e-06	0.000101316	0.41984
Slc37a1	898	2.17e-06	0.000102837	-0.954873
Hook1	899	2.19e-06	0.000103733	1.0259
Slc5a5	900	2.2e-06	0.000104092	-1.1167
Dysf	901	2.24e-06	0.000106047	-0.550092
Parp1	902	2.25e-06	0.000106455	0.74832
Enpp1	903	2.26e-06	0.000106475	1.01979
Cib2	904	2.28e-06	0.000107241	0.809101
Pdgfb	905	2.29e-06	0.000107829	-0.773866
Fbp1	906	2.3e-06	0.000107998	0.623418
Snx7	907	2.3e-06	0.000108164	0.867424
Etfdh	908	2.31e-06	0.000108449	0.866562
Apba2	909	2.44e-06	0.000114125	-0.564187
1700025G04Rik	910	2.45e-06	0.000114622	0.779222
Gcc2	911	2.47e-06	0.000115291	0.786708
Rims1	912	2.5e-06	0.00011682	-0.89546
Ppapdc1b	913	2.52e-06	0.000117357	0.904151
Tmem86a	914	2.56e-06	0.000119091	0.887617
D130043K22Rik	915	2.66e-06	0.000123965	0.608498
Tmsb10	916	2.67e-06	0.000124118	-0.51879
Igsf9b	917	2.67e-06	0.00012423	0.775635
Map2	918	2.69e-06	0.000124819	-0.306338
Scn5a	919	2.69e-06	0.000124819	0.863399
Iqsec1	920	2.74e-06	0.000126875	-0.49297
Spg20	921	2.75e-06	0.000127005	0.703816
2310022B05Rik	922	2.78e-06	0.000128206	0.873012
Rap1gds1	923	2.78e-06	0.000128259	0.473746
Ckmt1	924	2.78e-06	0.000128259	0.723973
Galnt9	925	2.81e-06	0.000129307	-0.720394
Arhgap26	926	2.82e-06	0.00012966	0.29201
Gfra2	927	2.83e-06	0.00012996	1.13185
Cpeb1	928	2.87e-06	0.000131815	0.411804
Sh3bp2	929	2.91e-06	0.000133117	0.707812
Wdr82	930	2.91e-06	0.000133117	0.804202
Jak1	931	2.92e-06	0.000133718	0.522046
Nrn1	932	2.95e-06	0.000134959	0.727737
Hs6st1	933	2.97e-06	0.000135605	-0.758772
Fbxl7	935	3.1e-06	0.000141059	0.842673
RP23-416H10.7	934	3.09e-06	0.000141059	1.00844
Epha10	936	3.1e-06	0.000141059	1.01064
Plat	937	3.12e-06	0.000141758	0.81428
Snx10	938	3.14e-06	0.000142765	0.570187
Sec22a	939	3.17e-06	0.000143865	0.956488
Shfm1	940	3.23e-06	0.000146364	0.876241
Mgst1	941	3.24e-06	0.000146602	0.497332
Pir	942	3.25e-06	0.000147002	0.911805
6720489N17Rik	943	3.26e-06	0.000147108	0.885248
Parp10	944	3.28e-06	0.00014795	0.935373
Rbfox2	945	3.37e-06	0.000151675	0.432117
Bst2	946	3.38e-06	0.000151993	0.819876
Plxna4os2	947	3.5e-06	0.000157378	1.01012
Mtch1	948	3.64e-06	0.000163307	0.395093
Gpd1l	949	3.64e-06	0.000163307	0.856602
Zmat4	950	3.64e-06	0.000163307	1.00054
Exph5	951	3.68e-06	0.000165037	0.457767
Spink8	952	3.72e-06	0.000166623	0.398986
Il17rd	953	3.76e-06	0.000168112	0.932404
Cnnm1	954	3.81e-06	0.000169898	-0.944306
Ap3s1	955	3.82e-06	0.000170174	0.896253
Acadl	956	3.82e-06	0.000170264	0.58538
Osbpl8	957	3.83e-06	0.0001705	0.841931
Map1lc3a	958	3.84e-06	0.000170512	-0.562418
Smco4	959	3.87e-06	0.000172002	-0.378766
Fat3	960	3.89e-06	0.000172496	-0.605479
Olfm3	962	3.93e-06	0.000174121	0.513773
Pcdh9	961	3.93e-06	0.000174121	0.916213
Sncg	963	4.04e-06	0.000178537	-0.44194
Ptprs	964	4.06e-06	0.000179413	-0.344344
Ckb	965	4.07e-06	0.000179624	-0.497152
Gm19744	966	4.09e-06	0.000180304	0.919027
Casz1	967	4.1e-06	0.000180798	-0.872046
Mical1	968	4.12e-06	0.000181146	-0.863008
Medag	969	4.15e-06	0.000182476	0.601272
Tap1	970	4.16e-06	0.000182476	0.850644
Gm10530	971	4.16e-06	0.000182481	0.594425
Pi16	972	4.17e-06	0.000182817	0.757038
Man1a	973	4.18e-06	0.000182941	0.994558
Gm11655	974	4.26e-06	0.000186331	-0.844678
Cobl	975	4.34e-06	0.00018948	-0.536734
Stra6	977	4.36e-06	0.00018998	0.552449
Spry4	976	4.35e-06	0.00018998	0.812486
Prmt2	978	4.41e-06	0.000192249	-0.515883
Tmem55a	979	4.44e-06	0.000193193	0.808934
Lgr5	980	4.5e-06	0.000195384	0.671188
Usp28	981	4.5e-06	0.000195384	0.907442
Acat1	982	4.55e-06	0.000197474	0.732326
Exoc6	983	4.56e-06	0.000197654	0.786363
Rad23a	984	4.57e-06	0.000197906	0.807022
Epb4.1l4b	985	4.59e-06	0.000198465	-0.896285
Stx1b	986	4.59e-06	0.000198465	-0.584984
RP23-74F20.2	987	4.63e-06	0.000199734	1.05615
Tnfrsf19	988	4.67e-06	0.000201514	-0.362735
4930447A16Rik	989	4.76e-06	0.000205	0.53579
Stat2	990	4.83e-06	0.000207857	0.775794
Csnk1g3	991	4.85e-06	0.000208457	0.826607
Mrvi1	992	4.86e-06	0.000208537	-0.550612
Gm20700	993	4.87e-06	0.000208715	0.624208
Prkar1b	994	4.88e-06	0.000209124	-0.308499
Rgcc	995	4.92e-06	0.000210734	0.696622
Serpini1	996	4.94e-06	0.00021109	0.748713
Abcd1	997	4.98e-06	0.000212821	0.628249
Rnf125	998	5.01e-06	0.000213921	0.804847
Abcc1	999	5.04e-06	0.000214926	0.535046
F2rl2	1000	5.05e-06	0.00021518	0.765022
Elmo2	1001	5.09e-06	0.000216776	0.46678
Arhgef10	1002	5.15e-06	0.000218863	0.848836
Limk2	1003	5.25e-06	0.000223068	0.561784
Dync1li1	1004	5.47e-06	0.000231936	0.455073
Ppp1r1a	1005	5.56e-06	0.000235628	-0.733802
Elmod2	1006	5.57e-06	0.000235628	0.868143
Ptprtos	1007	5.59e-06	0.000236592	-0.459022
Il20ra	1008	5.63e-06	0.000238003	0.39142
Acsl3	1009	5.64e-06	0.000238252	0.865303
Elmod1	1010	5.74e-06	0.000241989	-0.839043
Mrps18c	1011	5.85e-06	0.000246344	0.792635
Itgbl1	1012	5.87e-06	0.000247056	0.884413
BC067074	1013	6.1e-06	0.000256652	-0.826264
Cr1l	1014	6.14e-06	0.000258049	0.784018
Pde8a	1015	6.16e-06	0.000258464	0.890023
Aida	1016	6.3e-06	0.000264294	0.82212
Grn	1017	6.32e-06	0.000264563	0.608254
Zfp397	1018	6.34e-06	0.0002654	0.896849
Ptprf	1019	6.38e-06	0.0002665	-0.323155
Ctnnd2	1020	6.51e-06	0.000271662	-0.643487
Mapre2	1021	6.51e-06	0.000271692	0.540412
Prrc2c	1022	6.58e-06	0.000274444	-0.30981
Aff1	1023	6.63e-06	0.00027591	0.885021
Rgs10	1024	6.65e-06	0.000276689	-0.843212
2610305D13Rik	1025	6.7e-06	0.000278601	0.683092
Snx30	1026	6.77e-06	0.000281096	0.849899
Ptrh2	1027	6.81e-06	0.000282481	0.84735
Ppp2r5c	1028	6.82e-06	0.000282567	0.509342
Fam13c	1029	6.83e-06	0.000282791	0.832097
Spata7	1030	6.86e-06	0.000283615	0.870128
Hs6st3	1031	6.87e-06	0.000283676	-0.39265
Nalcn	1032	6.87e-06	0.000283676	0.706521
Mrps21	1033	7.11e-06	0.000293261	0.779375
Lpcat3	1034	7.13e-06	0.000293592	0.852315
Fabp5	1035	7.18e-06	0.000295424	0.625514
Tuba1a	1036	7.29e-06	0.000299554	0.666941
Chrna3	1037	7.47e-06	0.000306795	0.287686
Kctd12	1038	7.56e-06	0.000310173	1.01721
Cend1	1039	7.58e-06	0.000310885	-0.418519
Snhg18	1040	7.69e-06	0.000314848	-0.41073
Slc8a1	1041	7.73e-06	0.000316341	-0.740086
Lancl1	1042	7.78e-06	0.000318223	0.598406
RP24-335B5.1	1043	7.86e-06	0.000321136	0.747985
Fam69a	1044	7.9e-06	0.000322365	0.822589
Per3	1045	8.01e-06	0.000326518	0.956563
Kcnmb4	1046	8.08e-06	0.000329199	0.893038
Slc8b1	1048	8.2e-06	0.000333252	0.811147
Sacm1l	1047	8.19e-06	0.000333252	0.836552
Arel1	1049	8.43e-06	0.00034222	-0.53275
Ids	1050	8.52e-06	0.000345618	0.733813
Cbx5	1051	8.58e-06	0.000347847	0.793529
Cyp2j9	1052	8.65e-06	0.000350135	0.86635
Apol9a	1053	8.77e-06	0.000354918	0.518411
Hoxc8	1054	8.86e-06	0.000357936	0.892052
Rpl12	1055	8.9e-06	0.000359212	0.780988
H2-Q4	1057	8.92e-06	0.000359455	0.710986
Rdh11	1056	8.91e-06	0.000359455	0.84796
2610316D01Rik	1058	8.96e-06	0.000360676	0.695439
Usp16	1059	9.46e-06	0.000380439	0.796384
Mapk1	1060	9.57e-06	0.000384534	0.770457
Tnfaip8l3	1061	9.6e-06	0.000385244	0.636705
Epha8	1062	9.67e-06	0.000387906	-0.606357
Kif1b	1064	9.74e-06	0.000390024	0.206404
Psmb10	1063	9.74e-06	0.000390024	0.824803
Pitpnm1	1065	9.76e-06	0.000390395	-0.499855
Them4	1066	9.83e-06	0.000392682	0.83156
Ly75	1067	9.85e-06	0.000393173	0.355828
Plcb3	1068	9.95e-06	0.000396788	0.524396
Srrm2	1069	1.01e-05	0.000403648	-0.381967
Nova1	1070	1.02e-05	0.000404916	-0.704169
Ppip5k2	1071	1.03e-05	0.000409483	0.768123
Tbc1d15	1072	1.03e-05	0.000409783	0.834849
Cmpk2	1073	1.04e-05	0.000411748	0.856648
Efr3a	1074	1.04e-05	0.000412916	0.632478
Sntb2	1075	1.04e-05	0.000413512	0.842054
Kcna5	1076	1.05e-05	0.000415203	-0.800883
Dlc1	1077	1.06e-05	0.00042051	-0.394054
Herc3	1078	1.07e-05	0.000421763	0.619012
Fez2	1079	1.07e-05	0.000422524	0.798955
Tiam1	1080	1.16e-05	0.000455718	-0.908895
Scd1	1082	1.17e-05	0.000459295	0.721711
Myo19	1081	1.17e-05	0.000459295	0.842994
Klhl28	1083	1.18e-05	0.000462956	0.932655
Snx18	1084	1.18e-05	0.000465314	-0.804868
Nol4l	1085	1.19e-05	0.000468532	0.599851
Syt2	1086	1.2e-05	0.000469256	0.412267
Micu2	1087	1.2e-05	0.000472061	0.820845
Abcg4	1088	1.22e-05	0.000475754	-0.552303
Dync1i2	1089	1.22e-05	0.000475794	0.386846
Cpne3	1090	1.22e-05	0.000477123	0.80808
Hk1	1091	1.22e-05	0.000477803	-0.416116
Ache	1092	1.23e-05	0.000478605	0.32213
Abcb1a	1093	1.24e-05	0.000483391	0.606331
Gm15237	1097	1.26e-05	0.000487432	-0.30751
Gpr83	1094	1.25e-05	0.000487432	0.479885
Mocs2	1095	1.25e-05	0.000487432	0.766727
Sh3gl3	1096	1.25e-05	0.000487432	0.810191
Plaa	1098	1.29e-05	0.000501417	0.847676
Papln	1099	1.31e-05	0.000508644	-0.700181
Hebp1	1101	1.32e-05	0.000509994	0.755609
Exosc9	1100	1.32e-05	0.000509994	0.894735
Vamp1	1102	1.32e-05	0.000511311	0.595798
Isoc1	1103	1.32e-05	0.000511311	0.784419
Galt	1104	1.33e-05	0.000512361	0.757256
Mprip	1105	1.33e-05	0.000514005	-0.446836
Lsm6	1106	1.34e-05	0.000514255	0.854442
Insr	1107	1.35e-05	0.000517461	0.705443
Timp4	1108	1.35e-05	0.000517461	1.02004
Itpkb	1109	1.36e-05	0.000521705	-0.891011
Adora1	1110	1.36e-05	0.000523375	0.497704
Gnaq	1112	1.37e-05	0.000523375	0.502428
Paip2b	1111	1.37e-05	0.000523375	0.645432
Ifitm10	1113	1.38e-05	0.000528743	0.767872
Kif21a	1114	1.4e-05	0.00053453	0.248921
Tns1	1115	1.4e-05	0.000535831	-0.4734
Pitpnc1	1116	1.42e-05	0.000540563	0.787455
Grsf1	1117	1.44e-05	0.000547914	0.654785
Unc93b1	1118	1.45e-05	0.000550542	0.74034
Fbxo3	1119	1.49e-05	0.00056878	0.859841
Slc7a3	1120	1.52e-05	0.000576765	0.886014
Rc3h1	1121	1.52e-05	0.000577861	0.740052
S100pbp	1122	1.56e-05	0.000590678	0.815752
Gm13677	1123	1.57e-05	0.000595022	0.562479
Ginm1	1124	1.57e-05	0.000595771	0.835972
Exoc2	1125	1.57e-05	0.000596264	0.764601
Mcur1	1126	1.58e-05	0.000598167	0.738898
Rufy2	1127	1.58e-05	0.000598326	0.56398
Ttll5	1128	1.6e-05	0.000604069	0.702662
Trmt2b	1129	1.63e-05	0.000614076	0.853104
Coro6	1130	1.63e-05	0.00061595	-0.537512
Slc25a27	1131	1.64e-05	0.000617889	0.780237
Rap1b	1132	1.67e-05	0.000627114	0.920135
Rabgap1	1133	1.69e-05	0.000635345	0.520819
Dcx	1134	1.7e-05	0.000638985	-0.813111
Gpx1	1135	1.7e-05	0.000638985	0.736359
Abr	1136	1.71e-05	0.000641123	-0.306817
Nox4	1137	1.73e-05	0.000648441	0.361972
Gdf11	1138	1.74e-05	0.000649623	0.852335
B230354K17Rik	1139	1.75e-05	0.000655976	0.862586
Fam26e	1140	1.77e-05	0.000660904	0.825879
Tmbim1	1141	1.79e-05	0.000669164	0.688605
Ikzf2	1142	1.79e-05	0.000669399	0.689924
Ndufa4	1143	1.81e-05	0.000675837	0.906499
Irs2	1144	1.82e-05	0.000677533	-0.531099
D430041D05Rik	1146	1.83e-05	0.000680378	-0.748165
Ube3b	1145	1.83e-05	0.000680378	0.614748
Vsig10l	1147	1.85e-05	0.000688255	0.759087
Syt17	1148	1.87e-05	0.000694505	0.484728
Mob4	1149	1.88e-05	0.000696609	0.815717
Atpif1	1150	1.88e-05	0.000697696	0.578832
Nlrc5	1151	1.89e-05	0.000697696	0.909469
Daam1	1152	1.9e-05	0.000702441	0.550035
Bmpr1b	1153	1.91e-05	0.000704945	-0.9584
Pex5l	1154	1.91e-05	0.000705196	0.880712
Rhbdl3	1155	1.93e-05	0.000711251	-0.338881
Phldb1	1156	1.95e-05	0.000720039	0.756277
Ssb	1157	1.96e-05	0.000720051	0.784086
Cers5	1158	2.01e-05	0.000738346	0.822276
Hmgn5	1159	2.03e-05	0.000744629	0.754371
Lcp1	1160	2.03e-05	0.000745018	0.649556
Tgfa	1161	2.05e-05	0.000753019	0.77509
Ccne1	1162	2.06e-05	0.000755144	0.803331
Zfp711	1163	2.09e-05	0.000764564	-0.58546
Zbtb18	1164	2.09e-05	0.000764564	0.818671
Cd274	1165	2.1e-05	0.000768549	0.659305
Mettl14	1166	2.17e-05	0.000793961	0.756625
Cyp4x1	1167	2.18e-05	0.000794651	0.804534
Mgam	1168	2.3e-05	0.000839433	0.447901
Vat1l	1169	2.32e-05	0.000845726	-0.313344
Uck2	1170	2.35e-05	0.000856957	0.722259
Fam32a	1171	2.36e-05	0.000857886	-0.604273
Ap1s1	1172	2.36e-05	0.000858609	-0.56582
Abca8b	1173	2.38e-05	0.000865627	0.825085
Rps6ka2	1174	2.39e-05	0.000866212	-0.523627
Add3	1175	2.39e-05	0.00086662	0.779357
Syn1	1176	2.41e-05	0.000873383	-0.532779
Sgtb	1177	2.47e-05	0.00089226	0.507685
Grb14	1178	2.48e-05	0.000897723	0.816441
Cat	1179	2.49e-05	0.000899385	0.708667
Col6a2	1180	2.5e-05	0.000903237	-1.04101
Fam131c	1181	2.54e-05	0.000916902	-0.414428
Pirt	1182	2.55e-05	0.000919108	0.32352
RP23-322P13.2	1183	2.56e-05	0.000923277	1.02853
Atp6v1e1	1184	2.58e-05	0.000928705	0.297638
4930579G24Rik	1185	2.6e-05	0.000932985	0.515702
Insm2	1186	2.6e-05	0.000933065	0.836017
Nkap	1187	2.61e-05	0.00093793	0.790652
Kctd6	1188	2.63e-05	0.000944033	0.773474
Fxr1	1190	2.64e-05	0.000944453	0.671719
Rxra	1189	2.64e-05	0.000944453	0.813281
Arid5b	1191	2.66e-05	0.000952279	-0.756938
Stk32a	1192	2.67e-05	0.000953769	0.492415
Scamp1	1194	2.67e-05	0.000954185	0.311404
Cilp	1193	2.67e-05	0.000954185	0.834347
Rb1	1195	2.69e-05	0.000960484	0.800495
Ap1s2	1196	2.7e-05	0.000960632	0.740924
Akt3	1197	2.7e-05	0.000961272	0.809951
Cd200	1198	2.7e-05	0.000961465	0.54239
Rpf2	1199	2.71e-05	0.000962148	0.769436
Cables1	1200	2.74e-05	0.000971675	0.704791
Dgkz	1201	2.76e-05	0.000978663	0.540849
Rims4	1202	2.76e-05	0.000978777	0.83638
Cartpt	1203	2.79e-05	0.000989175	-0.423848
Mir6402	1204	2.8e-05	0.000989691	0.442425
Gm17133	1205	2.8e-05	0.000990133	0.330195
Grip2	1206	2.81e-05	0.000990687	-0.581386
Naa16	1207	2.81e-05	0.000991278	0.779893
Abhd11os	1208	2.86e-05	0.00100901	-0.484052
Cyp2j12	1209	2.87e-05	0.00101141	0.936273
Atp1a1	1210	2.88e-05	0.00101451	0.287917
Tmem132c	1211	2.9e-05	0.00102003	-0.64961
Grhl3	1212	2.92e-05	0.00102573	0.623303
Tgm2	1213	2.92e-05	0.00102691	0.805087
Arrdc3	1214	2.93e-05	0.001028	0.804757
Dhx9	1215	2.95e-05	0.00103332	0.633446
Gm16401	1216	2.97e-05	0.00104097	0.351764
Hbp1	1217	2.99e-05	0.0010473	0.789624
Zfp9	1218	3.04e-05	0.0010642	0.763214
Ada	1219	3.14e-05	0.00109602	0.457186
Slitrk3	1220	3.16e-05	0.00110287	-0.720992
Drd2	1221	3.17e-05	0.00110558	-0.886171
Pam	1222	3.17e-05	0.00110558	0.489455
Sqstm1	1223	3.18e-05	0.00110681	-0.357509
Stat3	1224	3.22e-05	0.00112195	0.549643
Hs3st6	1225	3.23e-05	0.00112336	0.497957
Insrr	1226	3.25e-05	0.00112841	0.769798
2610203C22Rik	1227	3.25e-05	0.00112947	0.46796
Bax	1228	3.26e-05	0.00113222	0.683608
Fxyd6	1229	3.28e-05	0.00113731	-0.312719
St8sia4	1230	3.33e-05	0.00115268	-0.827521
S100a10	1232	3.33e-05	0.00115268	0.400656
Rtcb	1231	3.33e-05	0.00115268	0.702258
C7	1233	3.35e-05	0.00115597	0.614136
Bmpr2	1234	3.39e-05	0.00116965	0.433358
Sbspon	1235	3.39e-05	0.00117041	0.427276
Fhad1	1236	3.41e-05	0.00117513	0.731625
Ppp3cb	1237	3.44e-05	0.00118566	0.890193
Sytl4	1238	3.46e-05	0.00119024	0.546225
Foxo3	1239	3.5e-05	0.00120186	0.529081
Kdm7a	1240	3.51e-05	0.00120519	0.766137
Fam120b	1241	3.51e-05	0.00120555	0.592671
Ctsb	1243	3.54e-05	0.00121242	-0.338991
Gm10524	1242	3.54e-05	0.00121242	0.671416
Als2cl	1245	3.55e-05	0.00121417	-0.415102
Arl15	1244	3.55e-05	0.00121417	0.567687
Vapb	1246	3.56e-05	0.00121576	0.478315
Rnf213	1247	3.56e-05	0.00121602	0.863329
Nfkb1	1248	3.57e-05	0.00121804	0.779241
Ypel4	1249	3.6e-05	0.00122752	-0.766037
Mtap	1250	3.6e-05	0.00122752	0.75096
Fam162a	1251	3.61e-05	0.00123	0.691152
Gm13187	1252	3.67e-05	0.00124886	0.816028
Map3k2	1253	3.69e-05	0.0012534	0.843724
Pccb	1254	3.7e-05	0.00125703	0.74667
Eya4	1255	3.74e-05	0.00126896	0.739454
Gata2	1256	3.82e-05	0.00129388	-0.325387
Cers4	1257	3.86e-05	0.00130896	0.424961
Tesc	1258	3.89e-05	0.0013159	0.677015
Rbms1	1259	3.9e-05	0.00132016	0.542254
Gm11942	1260	3.92e-05	0.00132546	-0.64922
Steap3	1261	4.01e-05	0.00135318	0.743886
P2rx2	1262	4.01e-05	0.00135373	0.92585
Dpysl5	1263	4.05e-05	0.00136486	0.340569
Bicd1	1264	4.08e-05	0.001375	0.620462
Tmeff2	1265	4.13e-05	0.00138801	0.541066
Ccng1	1266	4.13e-05	0.00138801	0.805004
Golgb1	1267	4.17e-05	0.00140158	-0.407983
Tsg101	1268	4.18e-05	0.0014047	0.724889
Cav3	1269	4.2e-05	0.00140847	0.389757
Lgals8	1271	4.31e-05	0.00144411	0.708785
Slc41a3	1270	4.31e-05	0.00144411	0.75502
Slc16a7	1272	4.31e-05	0.00144411	0.863073
Stac	1273	4.35e-05	0.00145696	0.727867
Pelo	1274	4.38e-05	0.00146246	0.488901
Tmem169	1275	4.38e-05	0.00146246	0.749836
AA467197	1276	4.42e-05	0.00147543	-0.754637
Rsph1	1277	4.44e-05	0.00147957	-0.996893
Slc8a3	1278	4.46e-05	0.00148693	-0.710333
Map4	1279	4.48e-05	0.00149328	0.228642
Fzd5	1283	4.58e-05	0.00152094	-0.822105
1700037C18Rik	1282	4.58e-05	0.00152094	-0.745838
Khdrbs1	1280	4.58e-05	0.00152094	0.505682
Prkg1	1281	4.58e-05	0.00152094	0.616576
Stard13	1284	4.63e-05	0.00153435	0.91046
Inhbb	1285	4.65e-05	0.00154119	-0.281767
Tmeff1	1286	4.66e-05	0.00154395	0.945329
Lrrc8c	1287	4.69e-05	0.00155143	0.302019
Slc7a14	1288	4.7e-05	0.00155305	-0.317503
Ccnjl	1289	4.72e-05	0.00155825	0.469215
Rpl34	1290	4.72e-05	0.00155918	0.718094
Tbca	1291	4.73e-05	0.00155956	0.5753
Psip1	1292	4.77e-05	0.00157296	0.448951
Chst15	1293	4.78e-05	0.00157343	1.03499
Gtf2e2	1294	4.84e-05	0.00159187	0.702441
Dusp26	1295	4.84e-05	0.00159228	0.552531
Hcn4	1296	4.85e-05	0.0015946	0.844873
Kctd9	1297	4.88e-05	0.00160226	0.803945
Map7d1	1298	4.9e-05	0.00160822	-0.410621
Tmem261	1299	4.91e-05	0.00161139	-0.795038
Ccdc109b	1300	4.93e-05	0.00161666	0.731114
RP24-231P10.1	1301	4.94e-05	0.00161759	0.636233
Ddx24	1302	4.95e-05	0.00161936	-0.39364
Wwc2	1303	5.02e-05	0.00164157	0.670227
Prrc1	1304	5.08e-05	0.00166027	0.697925
Pbx1	1306	5.09e-05	0.00166157	0.738135
Rnasel	1305	5.09e-05	0.00166157	0.839502
Ndfip1	1307	5.11e-05	0.00166454	0.523067
Crip2	1308	5.11e-05	0.00166469	0.381506
Fam57a	1309	5.13e-05	0.00166792	0.756875
Tnks2	1310	5.2e-05	0.00168964	0.589989
Madd	1311	5.21e-05	0.00169376	-0.381199
Syp	1312	5.22e-05	0.0016947	-0.27763
Gpr153	1313	5.23e-05	0.00169524	-0.850028
Nop58	1314	5.27e-05	0.00170734	0.742004
Rras2	1316	5.28e-05	0.00170833	0.722347
6330403K07Rik	1315	5.28e-05	0.00170833	0.723928
Gm26728	1317	5.32e-05	0.00172183	0.227977
Rbm8a	1318	5.38e-05	0.00173698	0.595636
Serpinf1	1319	5.38e-05	0.00173698	0.921474
Mrpl36	1320	5.38e-05	0.00173751	0.728795
Acer3	1321	5.41e-05	0.00174331	0.798687
Aes	1322	5.42e-05	0.00174752	-0.519451
Gm23935	1323	5.46e-05	0.00175635	-1.11707
Dnajc13	1324	5.46e-05	0.00175635	0.383875
Irf2	1325	5.51e-05	0.00177086	0.749767
Rangap1	1326	5.68e-05	0.00182326	-0.35566
Gabra3	1327	5.72e-05	0.00183465	-0.519402
Ndp	1329	5.74e-05	0.00183914	0.615765
Esco1	1328	5.73e-05	0.00183914	0.740142
Dhx36	1330	5.81e-05	0.00186143	0.721333
Flywch1	1331	5.83e-05	0.00186563	-0.433307
Dhcr7	1332	5.85e-05	0.00186861	0.737091
Mad2l2	1333	5.85e-05	0.00186861	0.775857
Oprm1	1334	5.88e-05	0.00187643	0.863891
Prrxl1	1335	5.9e-05	0.00188162	0.649172
Matk	1336	5.93e-05	0.00188867	-0.678888
Mob1b	1337	5.93e-05	0.00188867	0.806015
Peli3	1338	5.94e-05	0.00189072	0.728799
Il7	1339	6.08e-05	0.00193302	0.494274
Cpped1	1340	6.14e-05	0.00195098	0.791081
Mkln1	1341	6.17e-05	0.00196031	0.672334
Psmb4	1342	6.18e-05	0.00196031	0.710609
RP23-44N5.4	1343	6.2e-05	0.00196605	0.696909
Colgalt1	1344	6.2e-05	0.00196605	0.736805
Rnf19b	1345	6.26e-05	0.0019838	0.694044
Scn11a	1347	6.41e-05	0.00202841	0.554548
Tmx1	1346	6.41e-05	0.00202841	0.846187
Esyt1	1348	6.43e-05	0.00203264	0.407601
Parp16	1349	6.44e-05	0.00203264	0.640394
Eif1a	1350	6.48e-05	0.00204323	0.725599
Unc5b	1351	6.52e-05	0.0020542	-0.780953
Cfap221	1352	6.53e-05	0.00205773	0.348175
Racgap1	1353	6.57e-05	0.0020669	-0.660871
Abcd2	1354	6.69e-05	0.00210369	0.690312
Usp6nl	1355	6.71e-05	0.00210984	0.752886
Ostf1	1356	6.8e-05	0.00213588	0.704212
2610034B18Rik	1357	6.88e-05	0.00216031	0.773488
Pparg	1358	6.93e-05	0.00217364	-0.373459
Evpl	1359	6.98e-05	0.00218758	0.962796
2700081O15Rik	1360	7e-05	0.00219302	0.837644
Map3k4	1361	7.04e-05	0.00220257	0.555777
Dpagt1	1362	7.1e-05	0.00222004	0.778259
Synpr	1363	7.14e-05	0.00223131	-0.453955
Socs4	1364	7.19e-05	0.00224394	0.720938
Capn5	1365	7.2e-05	0.00224801	0.290836
Stard4	1366	7.25e-05	0.00226153	0.734405
Tcp1	1367	7.3e-05	0.00227322	0.696096
Kcng4	1368	7.31e-05	0.00227722	0.565733
Lphn1	1371	7.37e-05	0.00229056	-0.339672
4930527B05Rik	1369	7.37e-05	0.00229056	-0.299823
Specc1l	1370	7.37e-05	0.00229056	0.597775
Chst2	1373	7.43e-05	0.00230513	-0.779741
Fam174b	1372	7.43e-05	0.00230513	0.807712
Sema3d	1374	7.44e-05	0.00230696	0.514266
Bmper	1375	7.52e-05	0.00233009	-0.376682
Ccdc82	1376	7.53e-05	0.00233009	0.725535
Hif1a	1377	7.59e-05	0.00234652	0.70309
Gpr27	1378	7.59e-05	0.00234712	0.72075
Rasa2	1379	7.62e-05	0.00235396	0.761515
Sik3	1380	7.64e-05	0.00235925	-0.641657
Gm5454	1382	7.66e-05	0.00236088	0.164027
Isl1	1381	7.66e-05	0.00236088	0.55905
Dtx1	1383	7.7e-05	0.00237252	-0.565629
Gapvd1	1384	7.8e-05	0.00239912	0.406423
Gm15266	1385	7.83e-05	0.00240664	0.616737
Lhpp	1386	7.83e-05	0.00240733	0.744421
Klhl13	1387	7.88e-05	0.00241973	0.868542
1700080N15Rik	1388	7.91e-05	0.00242655	0.858828
Usp3	1389	7.92e-05	0.00242762	-0.750218
Ptbp2	1390	7.92e-05	0.00242762	0.688715
Galk2	1391	7.94e-05	0.00243006	0.734673
Chd4	1392	8.01e-05	0.00245245	-0.379664
Skil	1393	8.11e-05	0.00248053	0.699957
Akap2	1394	8.12e-05	0.00248111	0.360523
Hnrnph1	1395	8.16e-05	0.0024923	0.739221
Arnt2	1397	8.18e-05	0.0024927	-0.956471
Tgfb1	1396	8.17e-05	0.0024927	0.468327
Herc6	1398	8.18e-05	0.00249291	0.738433
C1qtnf9	1399	8.2e-05	0.00249567	-0.381479
Slc37a4	1400	8.23e-05	0.00250294	0.757375
Cdc42ep4	1401	8.27e-05	0.00251425	0.795086
Ptch1	1402	8.3e-05	0.00252233	0.825452
Dleu7	1403	8.38e-05	0.00254371	0.614521
Xbp1	1404	8.43e-05	0.00255607	-0.58991
Wfs1	1405	8.5e-05	0.00257575	-0.584506
Shroom3	1407	8.53e-05	0.00258274	0.485295
Ogt	1406	8.53e-05	0.00258274	0.681296
Unc13b	1408	8.7e-05	0.00263147	0.786494
Pcyox1	1409	8.75e-05	0.00264371	0.699727
Pcyt1b	1410	8.87e-05	0.00267806	0.745728
Mpp6	1411	9.02e-05	0.00272395	0.712094
Adsl	1412	9.04e-05	0.00272657	0.697709
Slc35a5	1413	9.07e-05	0.00273423	0.746356
H2-Q7	1415	9.09e-05	0.00273715	0.452383
Pik3cb	1414	9.09e-05	0.00273715	0.663499
Rac3	1416	9.13e-05	0.00274495	0.717152
Gm24784	1417	9.17e-05	0.00275681	0.255022
Rita1	1418	9.19e-05	0.00276051	0.701443
Csrnp3	1419	9.22e-05	0.00276894	0.682045
Gm16685	1420	9.34e-05	0.00280291	0.246101
Wisp1	1421	9.38e-05	0.00281244	-0.461729
Sox11	1422	9.39e-05	0.00281324	-0.798211
Arid3a	1423	9.4e-05	0.00281399	0.768181
Pcdhb19	1424	9.44e-05	0.00282429	0.856049
Prrc2a	1425	9.47e-05	0.00283163	-0.502544
Nos1ap	1426	9.53e-05	0.00284584	-0.763068
Tpm3-rs7	1427	9.58e-05	0.00286069	-0.610247
Cdkn1b	1428	9.6e-05	0.00286262	0.679367
Gm16503	1429	9.68e-05	0.00288578	0.671731
Prps1	1430	9.81e-05	0.00292218	0.784781
A230046K03Rik	1431	9.85e-05	0.00293085	0.734317
Tmem168	1432	9.85e-05	0.00293085	0.779659
Gm26854	1433	9.96e-05	0.00295943	-0.204823
Ociad1	1434	9.97e-05	0.00296062	0.52721
Pik3cd	1435	0.000100289	0.00297681	0.556212
Arhgef9	1436	0.000100778	0.00298924	-0.626887
Eef1e1	1437	0.000101445	0.00300692	0.77218
Stx3	1438	0.000102011	0.00302158	0.806411
Psma4	1439	0.000103208	0.00305492	0.63979
Nt5c1a	1440	0.000103313	0.00305592	0.510198
Lama4	1441	0.000103909	0.00307141	0.836872
Ahr	1442	0.000104099	0.00307488	0.727931
Grid2	1443	0.000105358	0.00310993	-0.821693
Tmem41b	1444	0.000105965	0.00312566	0.762084
Lsamp	1445	0.00010628	0.00313279	-0.355281
Pacsin2	1446	0.000106807	0.00314615	-0.456912
Asl	1447	0.00010703	0.00315055	0.584764
Slc15a2	1448	0.000107649	0.00316658	0.605509
Hoxd3	1449	0.000107738	0.003167	0.392219
Cct4	1450	0.000107954	0.00317117	0.644415
Clec2d	1451	0.00010883	0.00319469	0.333112
Pfkfb4	1452	0.000109322	0.00320693	0.753943
Strn3	1453	0.000109486	0.00320953	0.731552
Rps14	1454	0.000109568	0.00320972	0.53212
Rps24-ps3	1455	0.000109773	0.00321352	-0.544621
Exo5	1456	0.000112306	0.0032854	0.719868
Trim12a	1457	0.000112485	0.00328677	0.511288
Stam	1458	0.000112507	0.00328677	0.618307
Larp1b	1459	0.00011306	0.00330066	0.744033
Camkv	1460	0.000113889	0.00332258	-0.321633
Npm1	1461	0.000114857	0.00334855	0.824929
Zbtb46	1462	0.000115887	0.00337627	0.71024
Lzts3	1463	0.000116989	0.00340604	-0.751596
Fscn1	1464	0.000118071	0.00343519	-0.657702
Tmem104	1465	0.000119181	0.00346512	0.657207
Tex261	1466	0.00012021	0.00349264	0.671882
Mx1	1468	0.000120568	0.00349827	0.433553
Zbtb41	1467	0.000120553	0.00349827	0.753496
Ufsp1	1469	0.000120652	0.00349833	0.772049
Hsd17b7	1470	0.000121806	0.0035294	0.652
Gm6020	1471	0.000122131	0.00353641	0.369298
Mllt4	1472	0.000122359	0.00354059	-0.399007
Gm27000	1473	0.000123873	0.00358199	-0.562361
Srsf6	1474	0.00012399	0.00358293	0.658425
Nefl	1475	0.000124162	0.00358546	-0.489821
Dennd1b	1476	0.000124483	0.0035923	0.739594
Tle1	1477	0.00012476	0.00359785	-0.836744
Pcdhb1	1478	0.000125937	0.00362933	0.339147
Irf6	1479	0.000126271	0.00363649	-0.367109
A3galt2	1481	0.000126474	0.00363742	0.372868
Dcaf12	1480	0.000126451	0.00363742	0.695318
Tmem160	1482	0.000127162	0.00365474	0.550841
Ccdc85a	1484	0.000127694	0.00366511	-0.801623
Nckap5l	1483	0.00012766	0.00366511	-0.775623
Mir143hg	1485	0.000128653	0.00369015	0.270497
Map1a	1486	0.000129575	0.00371407	-0.409782
Zeb1	1487	0.000130229	0.0037303	-0.501195
Trerf1	1488	0.000131193	0.00375406	-0.828924
Tmtc3	1489	0.000131234	0.00375406	0.740855
Usp47	1490	0.000131383	0.00375579	0.508409
Phyhip	1491	0.000133325	0.00380876	0.603555
Pde4a	1492	0.000133936	0.00382365	-0.727202
Nckap1	1493	0.000134337	0.00383253	0.422664
Aak1	1494	0.000134859	0.00384483	-0.307886
Tigd2	1495	0.000136331	0.0038842	0.645802
Spsb4	1496	0.000137733	0.00392153	0.670052
Ehd3	1498	0.000138152	0.00392821	0.471274
Fitm2	1497	0.000138151	0.00392821	0.644476
Amd1	1499	0.000138525	0.00393617	0.532744
Sap30l	1500	0.000140024	0.00397612	0.680854
Aph1b	1501	0.000140119	0.00397617	0.741429
Bnipl	1502	0.000140906	0.00399584	-0.308056
Chd7	1503	0.000142904	0.00404979	-0.831698
Gm15990	1505	0.000143685	0.00406651	0.601945
Ireb2	1504	0.000143641	0.00406651	0.817493
Ppfia4	1506	0.00014385	0.00406849	-0.71375
Smyd3	1507	0.000144033	0.00407031	0.714977
Plekhn1	1508	0.000144106	0.00407031	0.744677
Klhl24	1509	0.000144297	0.00407303	0.736421
Atp6v0a1	1511	0.000144502	0.0040734	-0.253226
Plekhb2	1510	0.000144465	0.0040734	0.474825
Vps13c	1512	0.000145171	0.00408955	0.354745
Ldlr	1514	0.00014615	0.00411169	-0.269593
Irgm2	1513	0.000146107	0.00411169	0.746161
Gria3	1515	0.000147457	0.00414572	0.855526
Gm8091	1516	0.000147724	0.0041505	0.300885
Atxn7l3b	1517	0.000148509	0.0041698	0.647602
Kbtbd11	1518	0.000149249	0.00418782	0.690295
Trpc5	1519	0.000150166	0.00421077	-0.2951
Hsd17b2	1520	0.000151276	0.00423911	-0.257037
Galnt6	1522	0.000151625	0.00424273	-0.948557
40422	1523	0.000151704	0.00424273	0.649924
Grik2	1521	0.000151585	0.00424273	0.776217
Asxl3	1524	0.000151952	0.00424689	0.723977
B3galt5	1525	0.000152091	0.00424797	0.552184
Gm15681	1526	0.000152289	0.00425073	-0.336047
Fam129b	1527	0.000152906	0.00426513	0.639657
Psmb1	1528	0.000153685	0.00428406	0.487994
Abhd2	1529	0.000155611	0.00433491	-0.39543
Slc39a4	1531	0.000155879	0.00433672	0.320648
Rit1	1530	0.000155785	0.00433672	0.590899
Hfe	1532	0.000156194	0.00434264	0.64183
Zfp182	1533	0.000158451	0.00440251	0.759589
1500009L16Rik	1534	0.000159038	0.0044137	-0.784321
Kcnma1	1535	0.00015906	0.0044137	0.443059
Lrrtm2	1536	0.000159367	0.00441931	-0.538596
Ank1	1537	0.000159879	0.00443064	-0.776885
Gm7967	1538	0.000161511	0.00447296	0.589582
Gpr165	1539	0.000165018	0.00456712	0.753234
Eif2s2	1540	0.000165711	0.0045833	0.561216
Kcnb2	1541	0.000165991	0.00458808	0.758588
Syt5	1542	0.00016698	0.00461242	-0.367994
Syvn1	1543	0.000167888	0.0046345	0.581705
Slc31a1	1544	0.000169217	0.00466816	0.456924
Ccdc85b	1545	0.000169629	0.00467649	0.665971
Boc	1546	0.000170821	0.00470632	-0.752915
Tbpl1	1547	0.000170967	0.00470727	0.727947
Map3k15	1548	0.000171095	0.00470777	-0.505929
Chordc1	1549	0.000171831	0.00472496	0.760562
Psmc6	1550	0.000172016	0.00472699	0.631273
Zswim5	1551	0.000172276	0.00473108	0.753749
Slc6a17	1552	0.000172553	0.00473565	-0.61757
Hint1	1553	0.000173271	0.00475183	0.457929
Tomm7	1554	0.000173366	0.00475183	0.732535
Dhx58	1555	0.000174114	0.00476927	0.542398
Dgkg	1556	0.000174647	0.0047808	0.585704
Rnf152	1557	0.000175077	0.0047895	0.974485
9530077C05Rik	1558	0.000177754	0.00485961	0.703372
Naip2	1559	0.000177971	0.00486241	0.433285
Mef2d	1560	0.000181495	0.00495551	-0.494055
Drc1	1561	0.000182388	0.0049767	-0.633766
Ppp1r12a	1562	0.000183591	0.00500633	0.511867
1200014J11Rik	1563	0.00018448	0.00502736	0.673617
Ppp1r14c	1564	0.00018473	0.00503095	0.396041
Sfrp4	1565	0.000185958	0.00506116	-0.388004
Zfp385b	1566	0.000186372	0.00506805	-0.337736
Chchd7	1567	0.000186545	0.00506805	0.660276
Bfar	1568	0.000186569	0.00506805	0.718674
Gm15487	1570	0.000188171	0.00510388	-0.915217
Car12	1571	0.000188247	0.00510388	-0.61535
Scn1a	1569	0.00018805	0.00510388	0.562719
Itm2b	1572	0.000189176	0.00512581	0.530145
Mycn	1573	0.000189698	0.00513667	0.747773
1700011L22Rik	1574	0.000189918	0.00513936	-0.602755
Polb	1575	0.000192705	0.00521147	0.688118
Lgals1	1576	0.000193402	0.005227	0.55894
Gsap	1577	0.000194849	0.00526277	0.795707
Hpcal1	1578	0.000198093	0.00534699	0.827921
Gm17141	1580	0.000199047	0.00536594	-0.204041
Gm13963	1579	0.000198937	0.00536594	0.696002
Ammecr1l	1581	0.000199515	0.00537517	0.684775
Mgll	1582	0.00019965	0.0053754	0.568376
Gdi2	1583	0.000200419	0.0053927	0.496662
Tbck	1584	0.000202589	0.00544765	0.62412
4930503L19Rik	1585	0.000202988	0.00545494	0.718491
Prpf40a	1586	0.000203226	0.00545789	0.677732
Dok4	1587	0.000203526	0.0054625	0.536291
Slc6a19	1589	0.000204829	0.00549055	0.575826
Akr1e1	1588	0.000204799	0.00549055	0.766234
Insig1	1590	0.000206626	0.00553525	0.647711
Itgb1	1591	0.000207218	0.00554426	0.317607
Enpp5	1592	0.000207223	0.00554426	0.624332
Cradd	1594	0.000207643	0.00554852	0.610806
Bid	1593	0.000207538	0.00554852	0.642127
Dchs1	1595	0.000208596	0.00557051	0.76965
Npepps	1596	0.000209346	0.00558702	0.453079
Sptbn2	1598	0.000209826	0.00559173	-0.423124
Hmgb1	1597	0.000209764	0.00559173	0.521576
5330426P16Rik	1599	0.000209916	0.00559173	0.822597
Gm11817	1600	0.000210488	0.00560124	0.40209
Esf1	1601	0.000210536	0.00560124	0.742436
Oas1g	1602	0.00021148	0.00562283	0.28911
Naaa	1603	0.000212653	0.0056505	0.673293
Calm4	1605	0.000213244	0.00565717	-0.261323
Tnrc6b	1606	0.000213303	0.00565717	0.408484
Nrd1	1604	0.000213138	0.00565717	0.42663
Klf9	1607	0.000213589	0.00566125	0.687634
Bag4	1608	0.000214778	0.0056882	0.670226
Ifngr1	1609	0.000214873	0.0056882	0.676608
2010106C02Rik	1610	0.000215098	0.00569062	-0.441107
Fam126a	1611	0.000215828	0.00570639	0.692883
Map2k5	1612	0.000216557	0.0057221	0.664905
Pcdhb11	1613	0.000217032	0.0057311	0.691093
Gnai3	1614	0.000218196	0.00575827	0.732829
Xrcc6	1615	0.000218588	0.00576503	0.678524
Tmem200c	1616	0.000219398	0.00578282	0.599464
Nhs	1617	0.000219803	0.0057899	-0.715011
Gm6433	1618	0.000220016	0.00579195	-0.253694
Npc2	1619	0.000220772	0.00580825	0.528064
Rras	1620	0.00022124	0.00581697	0.745762
Tmem132d	1621	0.000221909	0.00583097	-0.258998
Nanos1	1622	0.000223467	0.00586829	0.562505
Pts	1623	0.000224077	0.00588068	0.740835
Col25a1	1624	0.00022443	0.0058863	-0.452271
Ggta1	1625	0.0002246	0.00588714	0.711405
Lix1	1626	0.000224902	0.00589143	0.808988
Ppig	1627	0.000225171	0.00589485	0.569597
Gm14412	1628	0.000225863	0.00590934	0.88347
Ak3	1629	0.000226373	0.00591906	0.721026
Ckap2	1631	0.000226742	0.00592144	-0.266581
Tmem176b	1630	0.000226605	0.00592144	0.907139
Zfp423	1632	0.000228075	0.0059526	0.759391
Arfgap3	1633	0.0002289	0.00597047	-0.686302
Lrrc4b	1634	0.000229077	0.00597143	-0.662388
Ccdc25	1635	0.000229631	0.0059822	0.649184
8430419L09Rik	1636	0.000230415	0.00599895	0.566471
Mapre1	1637	0.000231098	0.00601307	0.60234
Hsp90aa1	1638	0.000231447	0.00601848	0.391127
Gm26578	1639	0.00023306	0.0060567	-0.435426
Btbd2	1640	0.000234355	0.00608665	-0.588434
Npy5r	1642	0.00023895	0.00619758	0.279732
Serpine2	1641	0.000238899	0.00619758	0.602268
Dram2	1643	0.000239062	0.00619758	0.688182
9530068E07Rik	1644	0.000239328	0.0062007	0.64342
Rps4x	1645	0.000243199	0.00629714	0.564013
Elf1	1646	0.000243738	0.00630727	0.727333
Ptk2	1647	0.000244062	0.00630858	0.577846
Sc5d	1648	0.000244084	0.00630858	0.68474
Clec16a	1649	0.000246643	0.00637083	-0.502074
Appl1	1650	0.00024766	0.00639322	0.551851
Avil	1651	0.00024815	0.00640199	0.464521
Pigyl	1652	0.000249462	0.00643194	0.579804
1700001K19Rik	1653	0.000249834	0.00643764	0.482313
Pls1	1654	0.000250268	0.00644109	0.464239
Lypla1	1655	0.00025027	0.00644109	0.647635
Scd2	1656	0.000250834	0.0064517	0.351728
Xist	1657	0.000251606	0.00646767	1.01974
Ckap4	1658	0.00025208	0.00647592	0.554227
Hectd1	1659	0.00025472	0.0065398	0.407661
Tdrd7	1660	0.000256166	0.00657298	0.686807
Ovca2	1661	0.000257073	0.00659229	0.564334
Azin2	1662	0.000258364	0.0066214	0.463238
Gch1	1663	0.000258811	0.00662885	0.4451
Chd9	1664	0.000259319	0.00663787	0.502527
4930578M01Rik	1665	0.00025999	0.00665105	0.729327
Ythdf1	1666	0.000260256	0.00665388	0.672567
Gm16036	1667	0.000260723	0.00666181	-0.250413
Slc2a9	1668	0.000261588	0.00667991	0.48509
Glp1r	1669	0.000262269	0.00669135	-0.6676
Btaf1	1670	0.000262351	0.00669135	0.71569
Ptprz1	1671	0.000263531	0.00671744	0.946699
Sec11a	1672	0.000264216	0.00673086	0.701035
Iqgap3	1673	0.000264458	0.00673301	-0.286176
RP23-177J21.10	1674	0.000265613	0.00675838	0.700068
Il17rb	1675	0.0002671	0.00679215	0.447213
Pqbp1	1676	0.000269218	0.00684192	0.608721
Gfra4	1677	0.000270192	0.0068626	-0.733489
Gm15238	1678	0.000272226	0.00691013	-0.341308
Ptprn2	1679	0.00027274	0.00691905	-0.403916
Zdhhc24	1680	0.000273289	0.00692885	0.696509
Eps8	1682	0.000274792	0.00695867	0.49298
Hexb	1681	0.000274691	0.00695867	0.711724
Sorcs2	1683	0.000274966	0.00695894	-0.642396
Ddhd1	1684	0.000275845	0.00697704	0.628857
Cul3	1685	0.000276885	0.0069992	0.718073
Tex2	1687	0.000277856	0.0070154	0.389224
Cep70	1686	0.00027773	0.0070154	0.741577
Zfp395	1688	0.000278087	0.00701708	0.716338
RP24-168F13.1	1689	0.000278688	0.00702809	0.516526
Tmem62	1690	0.00027947	0.00704363	0.68045
Tacc1	1691	0.000282398	0.00711323	-0.569434
Sms	1692	0.000285559	0.0071886	0.751333
Plp2	1693	0.000286246	0.00720163	0.727893
RP23-68D4.1	1694	0.000287292	0.00722367	-0.513719
Aldh1l2	1695	0.000293893	0.0073853	0.399003
Iars2	1696	0.000294498	0.00739614	0.399953
Ptplad1	1698	0.00029504	0.00740101	-0.461934
Abcc12	1697	0.000294955	0.00740101	-0.233624
Cdc5l	1699	0.000296083	0.0074228	0.541355
Slc39a6	1700	0.000296318	0.00742433	0.552372
Map3k1	1701	0.000297271	0.00744383	0.72114
Xrn2	1702	0.000299952	0.00750656	0.592799
Fam206a	1703	0.000304023	0.00760398	0.692639
Psmd1	1704	0.000304453	0.00761025	0.452181
Lnp	1705	0.000305616	0.00763483	0.705917
Gga1	1706	0.000306007	0.00764013	-0.585741
Orm3	1707	0.000306788	0.00765514	-0.392344
Sh3glb1	1708	0.000308678	0.00769778	0.595316
Pcnx	1709	0.000308943	0.00769896	-0.297857
Acadm	1710	0.000309086	0.00769896	0.642492
Stx2	1711	0.000309381	0.00770181	0.320556
Nsg2	1712	0.00031116	0.00774156	0.354036
Serp2	1713	0.000311671	0.00774976	-0.646983
Srrm1	1714	0.000312707	0.00777096	-0.296541
Trp53bp1	1715	0.000316276	0.00785509	-0.341903
Cdyl	1716	0.000317924	0.0078914	0.423925
Hcfc1r1	1719	0.000323196	0.00800374	-0.438468
Fam114a2	1720	0.000323201	0.00800374	0.509089
Rnd2	1718	0.000323059	0.00800374	0.635508
Usmg5	1717	0.000322867	0.00800374	0.771414
Kcnn2	1721	0.000323394	0.00800386	-0.717522
Megf10	1722	0.000326693	0.00808082	0.766688
Calm5	1723	0.000329936	0.0081563	-0.224702
Car5b	1724	0.000331141	0.00818134	-0.459485
Sfxn5	1725	0.000333191	0.0082272	-0.65968
Vcp-rs	1726	0.000336843	0.00831257	-0.97894
Slc5a7	1727	0.000337658	0.00832055	0.392425
Eci1	1728	0.000337711	0.00832055	0.621642
Abhd6	1729	0.000337752	0.00832055	0.697368
Fsip2	1730	0.000340911	0.00838912	0.376568
Tnfrsf11a	1732	0.000341127	0.00838912	0.381113
Tert	1731	0.000341049	0.00838912	0.472694
Vamp7	1733	0.000341548	0.00839463	0.774423
Drg1	1734	0.000341825	0.0083966	0.633893
Syngr2	1735	0.000343249	0.00842672	0.643265
Utp14b	1736	0.000344185	0.00844482	0.66636
Dcaf13	1737	0.000344584	0.00844974	0.673348
Me3	1738	0.000346627	0.00849496	0.390684
Ubqln2	1739	0.000346992	0.00849901	-0.342469
Zfp867	1740	0.000347426	0.00850476	0.559169
Nacad	1741	0.000349309	0.00854594	-0.313516
Cda	1742	0.000350412	0.00856799	0.700917
Pogk	1743	0.000350795	0.00857245	0.702163
Itm2c	1744	0.000351017	0.00857296	-0.265708
Phax	1745	0.000352432	0.00860258	0.644398
Tbc1d16	1746	0.000353527	0.00862435	0.586469
Slc46a1	1747	0.00035387	0.00862779	0.685325
Gm2694	1749	0.000355648	0.00866123	0.419385
Brd8	1748	0.000355481	0.00866123	0.552508
Usp53	1750	0.00035707	0.00869089	0.671593
Syne3	1751	0.000360967	0.00878071	0.708742
Robo2	1752	0.000364605	0.00886337	-0.859487
Rab21	1753	0.000364781	0.00886337	0.691964
Auts2	1754	0.000369749	0.00897896	0.723923
Ctdspl	1755	0.000370066	0.00898153	0.681329
Lppr4	1756	0.000370782	0.00899379	0.682453
Cnot4	1757	0.000372781	0.00903712	0.631359
RP23-411L6.2	1758	0.000374303	0.00906886	0.469557
Sspn	1759	0.00037623	0.00911037	0.5883
Dirc2	1760	0.000376612	0.00911445	0.757155
Qpctl	1761	0.000377412	0.00912595	0.629445
Aars2	1762	0.000377516	0.00912595	0.686054
Mvp	1763	0.000379648	0.00917228	0.747718
Nipa1	1764	0.000380015	0.00917595	0.722345
Rasl10a	1765	0.000380862	0.00919117	0.430499
A730018C14Rik	1766	0.000382607	0.00922806	0.353392
Bcap29	1767	0.00038433	0.00926438	0.78326
Scn1b	1768	0.000384812	0.00927076	-0.583129
Atad2	1769	0.000386945	0.00931686	0.675774
Scaf1	1770	0.000387518	0.00932539	-0.426289
Rundc3a	1771	0.000388491	0.00933984	-0.368299
Acvr2b	1772	0.000388557	0.00933984	0.679911
Mcm6	1773	0.000388937	0.00934371	0.64888
Gsta3	1774	0.00038947	0.00935124	0.417404
Ociad2	1775	0.000391844	0.00940292	0.458081
RP23-469N16.1	1776	0.000395819	0.00949296	-0.438784
Csnk2a1	1777	0.000400257	0.00959401	0.678995
Fdft1	1778	0.000404301	0.00968549	0.436961
Slc25a4	1779	0.000407266	0.00975103	0.388613
Sec24d	1780	0.000408324	0.00977087	0.644267
Ccdc124	1781	0.000410938	0.00982791	-0.504942
Oat	1782	0.000413076	0.00987348	0.687155
Cmip	1783	0.000413418	0.00987612	-0.33372
Gm15716	1784	0.000415223	0.00991367	-0.166663
Psmb6	1785	0.000420975	0.0100454	0.628179
Sgsm1	1786	0.000421801	0.0100595	-0.363516
Rnf139	1787	0.000423941	0.0101048	0.700747
Tap2	1788	0.000424537	0.0101134	0.643071
Cd109	1789	0.000425201	0.0101235	0.558725
Aox4	1790	0.000426006	0.010137	0.293913
Bbx	1791	0.0004285	0.0101907	-0.415128
Tspo	1792	0.000430893	0.0102419	0.764631
Lrrtm3	1793	0.000432803	0.0102815	-0.45485
Oprk1	1794	0.000433044	0.0102815	0.314915
Dhdds	1795	0.000435971	0.0103453	0.475533
Bace2	1796	0.00043665	0.0103556	0.389107
Rpl23	1797	0.000437656	0.0103737	0.654937
Ptp4a1	1798	0.000443586	0.0105084	0.549879
Sik2	1799	0.00044391	0.0105089	-0.679705
Npy2r	1800	0.000444148	0.0105089	0.417756
Ccdc181	1801	0.00044436	0.0105089	0.639298
Phyh	1802	0.000444596	0.0105089	0.680792
Ppp2cb	1803	0.000445495	0.0105244	0.621218
Ssc4d	1804	0.0004472	0.0105588	-0.386516
Dctn6	1805	0.000448448	0.0105824	0.671962
Hspa12a	1806	0.000449122	0.0105924	-0.585268
Fam81a	1807	0.000450652	0.0106226	-0.213154
Ap5b1	1808	0.000451589	0.0106388	0.678255
Tmem106a	1809	0.000454977	0.0107127	0.640851
Abhd13	1810	0.000456212	0.0107359	0.695685
Snapin	1812	0.000462052	0.0108613	0.613129
Plp1	1811	0.000461881	0.0108613	0.945735
Nrsn1	1813	0.0004632	0.0108823	0.682557
Kbtbd3	1814	0.000466348	0.0109502	0.633982
Sema4a	1815	0.000468453	0.0109935	0.626651
Scn10a	1816	0.000469299	0.0110073	0.236602
Fbxw7	1817	0.000472203	0.0110694	0.656581
Pgrmc2	1818	0.000474163	0.0111092	0.55502
1700123O21Rik	1819	0.00047466	0.0111147	0.5301
RP23-411L6.3	1820	0.000476145	0.0111434	0.597439
Gpi1	1821	0.000476496	0.0111455	-0.254858
1700017B05Rik	1822	0.000477192	0.0111556	-0.679747
Prox1	1823	0.000478162	0.0111721	0.716156
Fgf14	1824	0.000480782	0.0112272	0.661822
Gpr155	1825	0.00048188	0.0112467	0.634284
Gm1821	1826	0.000486148	0.0113401	-1.11818
Dbr1	1827	0.000489522	0.0114125	0.538332
Jam3	1828	0.000491186	0.0114451	0.592728
Loxl4	1829	0.000492055	0.011459	0.315391
Ndst3	1831	0.000493276	0.0114749	-0.60748
Cyld	1830	0.000493213	0.0114749	0.66606
Abce1	1832	0.000497998	0.0115785	0.680804
Scaf11	1833	0.00049859	0.0115859	0.379003
Copa	1834	0.000499351	0.0115972	0.378682
Gnb2l1	1835	0.000499999	0.0116048	0.617632
Fam131b	1836	0.00050022	0.0116048	0.668672
Hsdl1	1837	0.000502043	0.0116407	0.603862
Prkaa1	1838	0.000502944	0.0116553	0.551391
Rab15	1839	0.000505198	0.0117011	-0.426623
Wasf1	1840	0.000507626	0.011751	0.616447
Shank1	1841	0.00050848	0.0117644	-0.538999
Gstt1	1843	0.000509489	0.0117749	0.528884
Pde1b	1842	0.000509379	0.0117749	0.698271
Dnajc7	1844	0.000510419	0.01179	0.434673
Adcy7	1845	0.000512103	0.0118225	0.615801
Tm9sf3	1846	0.000513745	0.011854	0.627337
Mtpn	1847	0.000515064	0.011878	0.84307
Arhgef6	1848	0.00051658	0.0119065	0.666839
Tubb5	1849	0.000517879	0.01193	0.26527
Gif	1850	0.000520631	0.0119826	0.348192
Raph1	1851	0.000520728	0.0119826	0.419755
Pdp2	1852	0.000521237	0.0119879	0.601381
Zcchc11	1853	0.000524411	0.0120544	0.645031
Camta2	1854	0.000526909	0.0121053	-0.448215
Mfhas1	1855	0.000529182	0.0121509	0.570161
Homer1	1856	0.000532295	0.0122158	0.633421
Serpina1e	1857	0.000534528	0.0122605	-0.167384
Lurap1	1858	0.000536741	0.0123046	-0.509784
Ddx42	1859	0.00053801	0.0123271	0.442807
Snap47	1860	0.000538447	0.0123304	-0.289014
Kidins220	1861	0.000540418	0.0123689	-0.218156
Spats2	1862	0.000542272	0.0124047	0.632177
Irgq	1863	0.000543229	0.0124199	-0.318475
Rbm39	1865	0.000544554	0.0124368	0.518569
Agl	1864	0.000544457	0.0124368	0.553487
Edc3	1866	0.000545124	0.0124432	0.642235
Vsnl1	1867	0.000549889	0.0125453	-0.632124
Setbp1	1868	0.000550224	0.0125462	-0.590829
2610307P16Rik	1869	0.000551104	0.0125595	0.34303
Tmem179	1870	0.00055294	0.0125946	0.345938
Rps3a1	1871	0.000555947	0.0126563	0.594604
Elovl4	1872	0.000557055	0.0126748	0.650736
Csgalnact2	1873	0.000557942	0.0126882	0.635453
Me2	1874	0.000558885	0.0127029	0.631718
Clip3	1875	0.000561765	0.0127615	-0.256676
Dpp3	1876	0.000563432	0.0127925	0.452602
Aco2	1877	0.000564956	0.0128203	-0.44521
A230006K03Rik	1880	0.000568714	0.012885	-0.592064
Phf14	1879	0.000568497	0.012885	0.570107
Oprl1	1878	0.000568146	0.012885	0.629483
Fbxo11	1881	0.000569206	0.0128893	0.771394
Blvra	1882	0.000571999	0.0129457	0.652435
Gnal	1884	0.000575719	0.013016	0.601668
Tra2b	1883	0.000575418	0.013016	0.683418
Uros	1885	0.000576281	0.0130218	0.660504
Ndufb2	1887	0.000577338	0.0130319	0.590254
Gpr68	1886	0.000577156	0.0130319	0.657263
Pitpnm3	1888	0.000581821	0.0131261	0.604517
Nr4a3	1890	0.000582941	0.0131375	-0.402299
Oas1c	1889	0.000582918	0.0131375	0.665191
B430010I23Rik	1891	0.000583313	0.0131389	0.577886
Mospd2	1892	0.000584941	0.0131686	0.632985
Gm13453	1893	0.000586277	0.0131917	-0.440265
Gm26782	1894	0.000586615	0.0131923	0.706125
Smim15	1895	0.000587329	0.0132014	0.651552
Rtp4	1896	0.000588062	0.0132109	0.579985
Rasal1	1897	0.000589304	0.0132319	-0.471944
Rsrc1	1898	0.000595753	0.0133696	-0.487384
Vbp1	1899	0.000597272	0.0133966	0.71203
Krt222	1900	0.000599175	0.0134322	0.623958
Sema6d	1901	0.000600693	0.0134592	0.233414
Ctcf	1902	0.00060246	0.0134917	0.593818
Diap2	1903	0.000604528	0.0135309	0.589389
Gpr6	1904	0.000608589	0.0136146	-0.392241
Cyp4v3	1905	0.000609243	0.0136221	0.533806
Tbc1d9b	1906	0.000609972	0.0136312	-0.333067
Mapk8ip1	1907	0.000610402	0.0136337	-0.505526
Prox2	1908	0.000612308	0.0136687	-0.705876
Foxo1	1909	0.000612611	0.0136687	0.698799
Phlda3	1911	0.00061389	0.0136829	-0.676913
Rab3ip	1910	0.000613672	0.0136829	0.631441
Tspan33	1912	0.000615259	0.0137063	-0.497524
Alg9	1913	0.000618443	0.01377	0.666059
Abca5	1914	0.00062298	0.0138637	0.495776
Galnt11	1915	0.000624699	0.0138947	0.635607
Psma6	1916	0.000628121	0.0139636	0.591047
Gdpd1	1917	0.000629424	0.013978	0.627206
Pepd	1918	0.000629428	0.013978	0.690984
Farsb	1919	0.000632028	0.0140285	0.600974
4931429I11Rik	1920	0.000632791	0.0140381	0.6241
Secisbp2l	1921	0.000635653	0.0140942	-0.398673
Ift46	1922	0.000636984	0.0141164	0.509064
Nipal4	1923	0.000640363	0.0141839	0.233964
Gse1	1924	0.000645376	0.0142875	-0.515469
Adm	1925	0.000645798	0.0142894	0.46816
Kif5a	1926	0.000647541	0.0143205	-0.224767
1810037I17Rik	1927	0.00064795	0.0143222	0.615434
Ppp1r7	1928	0.000650833	0.0143784	0.595143
Grhl1	1929	0.000651257	0.0143803	-0.601135
RP23-393I12.1	1930	0.00066281	0.0146278	0.559535
Usp20	1931	0.000666293	0.0146924	-0.313097
1700006F04Rik	1932	0.000666425	0.0146924	-0.170767
Ak2	1933	0.000667742	0.0147138	0.560867
Abcb4	1934	0.000672574	0.0148126	-0.408874
6030458C11Rik	1935	0.000673637	0.0148284	0.637458
Fam220a	1936	0.00067451	0.0148376	0.601452
Rit2	1937	0.000674753	0.0148376	0.622088
Anks1b	1938	0.000676809	0.0148751	-0.624247
Klhl7	1940	0.000680882	0.0149492	0.594197
Mcfd2	1939	0.000680541	0.0149492	0.67261
Abcc8	1941	0.000683996	0.0150099	-0.245109
Gm6712	1942	0.000686332	0.0150534	0.490515
Pik3r4	1943	0.000687911	0.0150802	0.559604
Ube2w	1944	0.0006889	0.0150941	0.673797
9230110C19Rik	1946	0.000695392	0.0152207	-0.616091
Tom1l1	1945	0.000695077	0.0152207	0.550165
Bahd1	1947	0.000696497	0.015237	-0.623269
Gm1976	1948	0.000696851	0.015237	0.590502
Ndufs5	1949	0.000702093	0.0153437	0.606104
2310061J03Rik	1950	0.000705315	0.0154049	-0.35478
Robo1	1951	0.000705614	0.0154049	0.821757
Bzw1	1954	0.000707591	0.0154243	0.519666
Kcnh5	1953	0.000707571	0.0154243	0.549778
Irgm1	1952	0.000707447	0.0154243	0.672881
Tmem18	1955	0.000709669	0.0154617	0.654715
Myh2	1956	0.000710149	0.0154643	0.357737
Lrch3	1957	0.000711973	0.0154961	0.602737
Hspbap1	1958	0.000712721	0.0155044	0.709962
Hyou1	1959	0.000713894	0.015522	-0.416832
Gm7361	1960	0.000714391	0.0155249	-0.58494
Crkl	1961	0.000719103	0.0156193	0.542606
Tanc1	1962	0.000720668	0.0156453	-0.74758
Rps13	1964	0.000725137	0.015723	0.614058
Timm17a	1963	0.00072468	0.015723	0.650488
Actr3b	1965	0.000725352	0.015723	0.676344
Aar2	1967	0.000726236	0.0157261	-0.499407
Ptdss2	1966	0.000726139	0.0157261	0.627859
Rgmb	1969	0.000730946	0.0158121	0.414802
Dyrk2	1968	0.000730916	0.0158121	0.684968
Apoa1bp	1970	0.000737078	0.0159366	0.58157
RP23-416H10.8	1971	0.000741693	0.0160282	0.713854
Gnpda2	1972	0.000744024	0.0160705	0.693339
mt-Co1	1973	0.000744674	0.0160764	1.14621
Gm17023	1974	0.000746594	0.0161096	0.194481
Mrpl35	1975	0.000749304	0.0161599	0.66279
Pik3r1	1976	0.000752215	0.0162145	0.692148
Arhgap23	1977	0.000754737	0.0162606	-0.340104
Ccdc6	1978	0.000760811	0.0163832	0.477575
Uba3	1979	0.000763106	0.0164243	0.722953
Sgsm3	1980	0.0007635	0.0164245	0.466933
RP23-214P23.1	1981	0.000770838	0.016574	0.21425
Lrrc75a	1982	0.000771405	0.0165778	0.511722
Mgat4b	1983	0.00077741	0.0166984	0.64522
Map1lc3b	1984	0.000779826	0.0167419	0.645247
Dcaf15	1985	0.000785743	0.0168604	-0.659069
Hipk2	1986	0.00078664	0.0168712	-0.390214
Tyw5	1987	0.000788141	0.0168949	0.588402
Pcnxl2	1988	0.000791548	0.0169594	-0.66015
Swt1	1989	0.000792895	0.0169797	0.626424
D730045A05Rik	1990	0.000794578	0.0170072	0.222188
Rsbn1l	1991	0.000795752	0.0170237	0.631456
Gm21887	1992	0.000796567	0.0170326	-0.192439
D630039A03Rik	1994	0.000799143	0.0170706	0.29333
Rpl17	1993	0.00079904	0.0170706	0.539454
Sbno1	1995	0.000800955	0.0171007	0.494687
AV026068	1996	0.000802649	0.0171283	0.675651
Lrrk1	1997	0.000805362	0.0171776	0.453339
Fmnl2	1998	0.000805855	0.0171795	0.644833
[truncated: 40,596 more rows]

## Sheet: Supplemental table 5
Supplemental table 5		Differentially expressed genes: PDAC vs. Healthy;				CG: All neurons
Gene ID	baseMean	log2FoldChange	lfcSE	stat	pvalue	padj		yellow indicates padj <0.1
Gm4735	212.784	-4.41377	0.604417	-7.30253	2.82401e-13	4.86173e-10
Postn	413.978	-3.66272	0.492704	-7.43392	1.05429e-13	2.54105e-10
Entpd2	103.877	-3.6423	0.591496	-6.15779	7.37694e-10	5.92663e-07
RP24-222G3,2	136.389	-3.53089	1.61305	-2.18895	0.0286008	0.287463
Cspg4	169.947	-3.50828	0.559418	-6.2713	3.58051e-10	3.31913e-07
Col1a1	289.047	-3.42028	0.506536	-6.75229	1.45531e-11	2.19225e-08
Col15a1	371.344	-3.34392	0.552425	-6.05316	1.42034e-09	1.06978e-06
Fxyd1	293.928	-3.2432	0.501115	-6.47195	9.67442e-11	1.05988e-07
Cfd	86.4783	-3.22699	0.94705	-3.40741	0.000655819	0.0346635
Plxnb3	176.461	-3.14187	0.560971	-5.60076	2.1341e-08	8.8683e-06
Gpr37l1	483.115	-3.05533	0.39387	-7.7572	8.68279e-15	5.23182e-11
Fmo1	213.661	-3.01503	0.557912	-5.40414	6.51191e-08	2.32197e-05
Col3a1	466.828	-2.98745	0.379399	-7.87416	3.43052e-15	4.13412e-11
Col1a2	599.805	-2.98135	0.460191	-6.47851	9.26331e-11	1.05988e-07
Sostdc1	116.072	-2.96498	0.633223	-4.68236	2.83592e-06	0.000644824
Serpinh1	102.649	-2.85921	0.578361	-4.94365	7.66743e-07	0.00021
Itgb8	372.057	-2.79396	0.381777	-7.31829	2.51153e-13	4.86173e-10
RP24-222G3,1	117.96	-2.78663	0.674862	-4.12919	3.64039e-05	0.00452272
Itih5	569.692	-2.77601	0.367087	-7.56228	3.96051e-14	1.1932e-10
Paqr6	145.702	-2.74643	0.4751	-5.78075	7.43702e-09	3.73432e-06
Tnc	86.9345	-2.74212	0.621578	-4.41154	1.02636e-05	0.00169433
Olfml2a	226.113	-2.74207	0.59542	-4.60527	4.11927e-06	0.000853621
Ndufs5	322.919	-2.73233	0.60909	-4.48592	7.26003e-06	0.00134802
Vldlr	186.461	-2.66663	0.443446	-6.01342	1.81649e-09	1.15213e-06
Sfrp5	787.755	-2.66349	0.477379	-5.5794	2.41344e-08	9.69478e-06
Abca8a	1663.63	-2.65148	0.347037	-7.64036	2.16622e-14	8.70169e-11
Fbn1	147.083	-2.63979	0.481366	-5.48396	4.15899e-08	1.56625e-05
Megf10	276.361	-2.63817	0.515519	-5.1175	3.09611e-07	9.3278e-05
Aspa	275.641	-2.61287	0.54111	-4.82873	1.37408e-06	0.000347001
Nid1	312.093	-2.5985	0.45081	-5.76408	8.21025e-09	3.95767e-06
Abca9	156.767	-2.53413	0.455045	-5.56897	2.56249e-08	9.96147e-06
B230312C02Rik	705.207	-2.50664	1.56832	-1.5983	0.109976	0.484932
Notch1	736.32	-2.49363	0.392241	-6.3574	2.05198e-10	2.0607e-07
Tnxb	111.942	-2.49251	0.583433	-4.27214	1.9361e-05	0.00264082
Erbb2	94.4159	-2.48445	0.642808	-3.865	0.000111089	0.0112722
Ifitm3	220.271	-2.43491	0.644655	-3.77708	0.00015868	0.0138569
Gm13111	114.249	-2.43371	0.689283	-3.53079	0.000414326	0.0253454
Slc43a3	212.486	-2.42914	0.407449	-5.96182	2.49447e-09	1.48041e-06
Cd74	157.594	-2.39734	0.549474	-4.36297	1.28311e-05	0.0019824
Matn4	110.633	-2.39575	0.616913	-3.88345	0.000102985	0.0107224
Ptprz1	551.254	-2.39156	0.396582	-6.03043	1.63527e-09	1.11934e-06
Kirrel	117.34	-2.3892	0.615642	-3.88083	0.000104101	0.0107224
Gpc3	103.896	-2.36994	0.688833	-3.44051	0.000580618	0.0318047
Cmtm5	135.545	-2.36735	0.572929	-4.13201	3.59606e-05	0.00451417
Gjc3	204.917	-2.35464	0.466481	-5.04766	4.47253e-07	0.00013146
Egr1	366.764	-2.35219	1.46759	-1.60276	0.108988	0.483104
Pdlim4	132.225	-2.35171	0.52835	-4.45104	8.54546e-06	0.00151443
Mmd2	410.235	-2.33612	0.448271	-5.21139	1.87435e-07	6.1048e-05
Apoe	7942.77	-2.32497	0.430305	-5.40307	6.55107e-08	2.32197e-05
Hepacam	80.2926	-2.29355	0.614264	-3.73382	0.000188599	0.0157834
Cdh19	762.89	-2.26216	0.342114	-6.61229	3.78432e-11	5.0672e-08
Lamb1	309.076	-2.24642	0.390789	-5.74842	9.00789e-09	4.17516e-06
Gal	2271.86	-2.22642	0.369418	-6.02685	1.67191e-09	1.11934e-06
Hspg2	972.731	-2.22335	0.42825	-5.19172	2.08363e-07	6.60784e-05
Bgn	89.541	-2.20572	0.561754	-3.92649	8.61928e-05	0.00935774
Caskin2	298.469	-2.20354	0.502745	-4.38303	1.17041e-05	0.00186715
Col14a1	291.564	-2.19712	0.489404	-4.48938	7.14323e-06	0.00134802
Mal	146.07	-2.19582	0.489526	-4.4856	7.27085e-06	0.00134802
Erbb3	399.67	-2.19274	0.501929	-4.36862	1.25036e-05	0.00195689
1190002F15Rik	197.901	-2.18104	0.43477	-5.01654	5.26115e-07	0.000150958
Grik3	231.225	-2.15594	0.492032	-4.38171	1.17753e-05	0.00186715
Sparc	2114.06	-2.14922	0.43084	-4.98844	6.08702e-07	0.000170592
Reln	177.52	-2.14514	0.6124	-3.50284	0.000460331	0.0270607
Igfbp4	593.153	-2.13129	0.35782	-5.95632	2.57975e-09	1.48041e-06
Serpine2	158.315	-2.12892	0.464917	-4.57914	4.66895e-06	0.000937759
Gpnmb	104.703	-2.12282	0.59687	-3.55659	0.000375701	0.023682
Matn2	504.142	-2.11317	0.478686	-4.41452	1.01236e-05	0.00169433
Itgav	237.365	-2.11288	0.469351	-4.5017	6.74126e-06	0.00131031
Atp1b2	320.517	-2.10608	0.457619	-4.60226	4.17921e-06	0.000853621
Cav1	77.0303	-2.10474	0.667013	-3.15547	0.00160238	0.0590852
Gpr126	163.895	-2.08118	0.58366	-3.56574	0.000362835	0.0230133
Erh	191.489	-2.08051	0.60048	-3.46474	0.00053074	0.0298346
Vwa1	312.109	-2.07443	0.437514	-4.74141	2.12233e-06	0.000511524
Ttyh1	390.946	-2.06383	0.445578	-4.6318	3.62499e-06	0.000780084
Gm4737	148.545	-2.06253	0.547062	-3.77019	0.000163124	0.0141425
Kit	83.5538	-2.05819	0.844684	-2.43664	0.0148246	0.209194
Fam129a	337.063	-2.05419	0.41915	-4.90084	9.54275e-07	0.000255555
Fign	112.805	-2.03844	0.561799	-3.62842	0.000285157	0.0202143
Rab34	111.275	-2.0279	0.50577	-4.00953	6.08404e-05	0.00698275
Lamb2	132.589	-2.02528	0.566091	-3.57765	0.000346695	0.0223396
Art3	277.894	-2.01796	0.531105	-3.79954	0.000144966	0.0133357
Gm1821	2113.06	-2.00852	0.454199	-4.42212	9.77374e-06	0.00166112
Kcna1	301.308	-1.99716	0.453589	-4.40302	1.06754e-05	0.00173851
Dcn	940.301	-1.99445	0.319113	-6.24998	4.10506e-10	3.53357e-07
Adamts12	81.9725	-1.99133	0.768808	-2.59016	0.00959316	0.16855
mt-Tq	149.171	-1.97223	0.517467	-3.81132	0.000138225	0.0130454
Lum	228.897	-1.96384	0.422959	-4.64308	3.43251e-06	0.000766022
Fbln2	284.426	-1.9567	0.458189	-4.2705	1.95032e-05	0.00264082
Sparcl1	2099.05	-1.94986	0.342118	-5.69939	1.20235e-08	5.17484e-06
Cp	530.639	-1.93913	0.331678	-5.84641	5.02298e-09	2.68332e-06
Sec61g	220.432	-1.93554	0.56957	-3.39825	0.000678193	0.035228
Emp2	233.477	-1.92965	0.417618	-4.6206	3.82636e-06	0.000808973
Sfrp1	237.942	-1.91926	0.454565	-4.2222	2.41932e-05	0.00310162
Apoo	512.83	-1.90693	0.546098	-3.49192	0.000479559	0.0279187
Ppap2b	276.215	-1.88226	0.395058	-4.76452	1.89307e-06	0.00046558
Lgi4	140.465	-1.88125	0.458443	-4.10356	4.06838e-05	0.00500287
Col5a2	409.213	-1.86997	0.36156	-5.17193	2.31686e-07	7.15909e-05
Ubb	8302.71	-1.86864	0.394552	-4.73611	2.17863e-06	0.000514798
Phgdh	146.529	-1.86191	0.739941	-2.51629	0.0118596	0.18834
Atp1a2	990.207	-1.8557	0.489187	-3.79344	0.000148573	0.013462
Axl	152.223	-1.85379	0.557019	-3.32806	0.000874529	0.0418212
Cyp2s1	196.581	-1.83354	0.491348	-3.73166	0.000190224	0.0158095
Lama2	284.666	-1.83319	0.414576	-4.42183	9.78669e-06	0.00166112
Dock1	158.726	-1.83116	0.656664	-2.78857	0.00529406	0.12269
Mxra8	89.3899	-1.82759	0.525732	-3.47628	0.000508418	0.0293156
Cd9	3651.13	-1.80846	0.418167	-4.32472	1.52723e-05	0.0022369
Cyp2j9	295.016	-1.80706	0.407892	-4.43025	9.41245e-06	0.00164391
Tmem53	232.306	-1.80341	0.499236	-3.61234	0.000303444	0.0211376
Plp1	1716.95	-1.79867	0.335536	-5.36057	8.29608e-08	2.85646e-05
Adamts5	439.897	-1.79455	0.483749	-3.70967	0.000207527	0.0163458
Sox10	517.542	-1.7864	0.523919	-3.40969	0.000650377	0.0345273
Rreb1	111.844	-1.78103	0.611537	-2.91239	0.00358673	0.100055
Nhp2l1	452.884	-1.73231	0.533166	-3.24909	0.00115774	0.049475
Psenen	506.008	-1.73036	0.477552	-3.62338	0.000290774	0.0204919
Lmo4	86.3077	-1.71832	0.660603	-2.60114	0.00929152	0.165922
Mir6240	117.631	-1.70367	0.609549	-2.79498	0.00519036	0.120985
Edil3	246.562	-1.70319	0.44118	-3.86053	0.000113141	0.0113327
Tmem176b	1313.69	-1.70006	0.520853	-3.26399	0.00109856	0.0479666
Crispld2	100.195	-1.69146	0.582602	-2.90329	0.00369262	0.101195
Daam2	469.686	-1.68164	0.435755	-3.85914	0.000113788	0.0113327
Crabp1	194.412	-1.67019	0.596355	-2.80066	0.00509977	0.1198
Col28a1	672.072	-1.66936	0.465643	-3.58506	0.000336995	0.0223396
Kcnj10	391.401	-1.64754	0.467609	-3.52333	0.000426162	0.0258074
Mrpl22	388.732	-1.63792	0.446491	-3.66843	0.000244045	0.0183812
Rps4l	290.314	-1.63603	0.435604	-3.75578	0.000172803	0.0147692
Plce1	826.246	-1.62636	0.427386	-3.80537	0.000141592	0.0132273
Tcn2	114.11	-1.62548	0.492684	-3.29923	0.000969506	0.044424
Gab1	237.194	-1.62228	0.46165	-3.51408	0.000441275	0.0261961
Pla2g16	140.792	-1.61965	0.53731	-3.01437	0.00257517	0.081027
Athl1	183.335	-1.60854	0.443186	-3.62949	0.000283982	0.0202143
Slc12a4	79.5145	-1.59731	0.774334	-2.06282	0.0391295	0.325656
Lpar1	561.828	-1.59644	0.465572	-3.42899	0.000605822	0.0328863
Eng	107.827	-1.59639	0.616294	-2.5903	0.00958917	0.16855
Lgals3	138.049	-1.59424	0.499359	-3.19257	0.00141014	0.0559002
Fcf1	815.376	-1.59423	0.419246	-3.8026	0.000143185	0.0132733
Ramp1	2394.12	-1.59155	0.44448	-3.58071	0.000342664	0.0223396
Gfra3	434.143	-1.59013	0.560424	-2.83737	0.00454869	0.112343
Polr2l	331.672	-1.58192	0.48871	-3.23692	0.00120827	0.051053
Mif	1200.46	-1.58191	0.389712	-4.05918	4.92457e-05	0.00576174
Slc25a5	3668.62	-1.57893	0.387401	-4.0757	4.58761e-05	0.0054738
Gpr124	217.129	-1.57459	0.411596	-3.82557	0.000130471	0.0124786
Ogn	97.4616	-1.56222	0.71157	-2.19545	0.028131	0.285774
Ndufb4	374.1	-1.55304	0.463133	-3.35333	0.000798441	0.0389555
Nr2f2	279.05	-1.54879	0.552105	-2.80524	0.00502785	0.118805
Gm15920	212.42	-1.53548	0.577498	-2.65884	0.00784099	0.152652
Dbi	1784.59	-1.53523	0.317583	-4.83412	1.33738e-06	0.000347001
Fbln5	214.569	-1.53135	0.558952	-2.73969	0.00614978	0.132816
Ndp	111.846	-1.52936	0.587321	-2.60397	0.00921515	0.165724
Fabp3	463.545	-1.52871	0.424031	-3.60519	0.00031193	0.0214804
Cdh11	245.137	-1.52854	0.412599	-3.70466	0.000211673	0.0164572
Acsbg1	629.745	-1.52528	0.510986	-2.98497	0.00283605	0.0868984
Slc1a5	193.733	-1.52103	0.488772	-3.11193	0.00185868	0.0638384
Eno1b	603.124	-1.5166	0.422459	-3.58994	0.000330755	0.0223396
Itga7	465.646	-1.51371	0.500583	-3.02389	0.00249546	0.0787246
Praf2	845.968	-1.50342	0.437648	-3.43524	0.00059204	0.0322836
Tecr	13110.6	-1.50262	0.372882	-4.02974	5.58383e-05	0.00647026
Gm27000	163.027	-1.49776	0.456616	-3.28013	0.0010376	0.0463678
Ptplb	328.221	-1.49773	0.481366	-3.11142	0.00186191	0.0638384
Smoc2	249.5	-1.49744	0.418592	-3.57733	0.000347124	0.0223396
Car3	209.228	-1.49689	0.674974	-2.21769	0.0265758	0.277805
Rgcc	149.546	-1.48892	0.489165	-3.04379	0.00233617	0.0746768
Itgb3	164.865	-1.48723	0.448448	-3.3164	0.000911867	0.0429254
Frmd6	267.322	-1.48398	0.39448	-3.76186	0.000168651	0.0145173
Ptgfrn	137.897	-1.48257	0.527673	-2.80963	0.00495988	0.117856
Sulf1	116.539	-1.48252	0.498163	-2.97596	0.00292071	0.0884075
Tmem147	1500.24	-1.4823	0.413826	-3.58193	0.00034106	0.0223396
Spcs1	1533.53	-1.48166	0.413887	-3.57987	0.000343765	0.0223396
Afap1l2	158.698	-1.48122	0.55904	-2.64957	0.00805936	0.155595
Gabra3	126.715	-1.48093	0.673862	-2.19768	0.0279721	0.284946
Casp12	134.318	-1.48019	0.514872	-2.87487	0.00404199	0.104277
Selk	2265.9	-1.47985	0.377992	-3.91503	9.03932e-05	0.00972615
Col6a1	124.498	-1.47345	0.500208	-2.94567	0.0032226	0.0940672
Fdps	369.238	-1.47323	0.416025	-3.54121	0.00039829	0.0245327
Gng5	205.694	-1.46348	0.541904	-2.70062	0.00692099	0.141762
Yif1b	492.916	-1.45829	0.435327	-3.34988	0.000808477	0.0391284
Hspb1	1379.31	-1.45443	0.379891	-3.82856	0.000128897	0.0124786
Fam198b	134.046	-1.45387	0.476979	-3.04807	0.00230313	0.0738166
Ltbp1	154.671	-1.45168	0.454958	-3.19081	0.00141875	0.0559241
Ndufb8	2219.56	-1.45082	0.335621	-4.3228	1.54064e-05	0.0022369
Cd63	266.44	-1.44218	0.583368	-2.47216	0.0134298	0.199481
2610316D01Rik	102.313	-1.43612	0.522655	-2.74773	0.00600087	0.131008
Itpr3	301.927	-1.42975	0.480675	-2.97446	0.00293506	0.0884075
Apod	1326.06	-1.41998	0.392903	-3.61408	0.000301418	0.0211186
Plxdc2	244.583	-1.41997	0.584089	-2.43108	0.015054	0.210679
Cox4i1	12782.4	-1.4194	0.318563	-4.45562	8.36496e-06	0.00150457
Kdelr2	957.08	-1.41607	0.419453	-3.37598	0.000735524	0.0370778
Ywhaq	4254.31	-1.41583	0.388043	-3.64863	0.000263645	0.0196123
Churc1	425.672	-1.40907	0.479086	-2.94116	0.00326984	0.0949431
Pde7b	97.0368	-1.40812	0.54663	-2.57601	0.00999488	0.172562
G0s2	246.266	-1.40708	0.399939	-3.51824	0.000434416	0.0260455
Lyrm4	1077.87	-1.40389	0.376727	-3.72655	0.000194119	0.0159138
Timm23	177.364	-1.40368	0.564163	-2.48807	0.0128438	0.194885
Atp5g2	188.709	-1.40149	0.47908	-2.92538	0.00344033	0.0975686
Sdc4	298.171	-1.40062	0.407051	-3.44089	0.000579808	0.0318047
Supt4a	446.967	-1.39934	0.435288	-3.21475	0.00130558	0.0524509
Diras2	138.199	-1.39889	0.501532	-2.78923	0.00528328	0.122676
Pld1	82.2805	-1.38942	0.602597	-2.30572	0.0211263	0.25149
Tmbim4	1388.11	-1.38359	0.461493	-2.99808	0.00271686	0.0842447
Tceb2	3207.84	-1.37428	0.321455	-4.27519	1.90972e-05	0.00264082
Ndufs8	2150.36	-1.37241	0.320289	-4.28492	1.82804e-05	0.00256159
Bambi	139.097	-1.36837	0.485639	-2.81768	0.00483727	0.116123
Ftl1	1891.64	-1.36434	0.37954	-3.59472	0.000324745	0.02222
Psmb5	1455.8	-1.36318	0.393533	-3.46397	0.000532275	0.0298346
Cd59a	1827.2	-1.35854	0.319304	-4.2547	2.0933e-05	0.00277213
Fabp7	1128.73	-1.3565	0.456126	-2.97395	0.00293991	0.0884075
Dad1	2097.58	-1.35468	0.401106	-3.37737	0.000731824	0.0370778
Gm14597	808.177	-1.35466	0.381795	-3.54814	0.000387965	0.0240998
Usmg5	1825.65	-1.35261	0.397483	-3.40294	0.000666639	0.0350815
Gstk1	123.005	-1.35158	0.474441	-2.84879	0.00438865	0.109725
Gapdh	15733.5	-1.34824	0.356393	-3.78302	0.000154938	0.0136289
Tgfbr2	129.836	-1.34787	0.496629	-2.71403	0.00664702	0.139229
Fbxl15	227.876	-1.34662	0.423011	-3.18343	0.00145543	0.0563403
Slc39a1	622.666	-1.34442	0.366097	-3.67232	0.000240357	0.0182172
Akr1b3	4177.96	-1.33863	0.336546	-3.97757	6.96245e-05	0.00784154
Tmem176a	614.481	-1.3375	0.428657	-3.12021	0.00180721	0.0634948
Resp18	1940.23	-1.33581	0.40896	-3.26637	0.00108936	0.0477378
Chodl	604.401	-1.33361	0.474636	-2.80976	0.00495791	0.117856
Trim55	283.464	-1.33185	0.424082	-3.14055	0.0016863	0.0612095
Rnase4	187.999	-1.32559	0.470981	-2.81452	0.00488502	0.116804
Itgb4	464.39	-1.32267	0.557152	-2.37399	0.0175972	0.231324
Angptl6	366.176	-1.32224	0.409421	-3.22954	0.00123989	0.0517021
Uqcrb	1852.34	-1.32028	0.399758	-3.30269	0.000957629	0.044049
Aldh1a1	125.568	-1.31805	0.486077	-2.7116	0.00669583	0.139229
Cilp	395.56	-1.31583	0.419973	-3.13314	0.00172946	0.0624003
Ndufb11	1054.87	-1.31379	0.371049	-3.54074	0.000399004	0.0245327
Fabp4	80.0695	-1.31251	0.857592	-1.53046	0.125902	0.515127
Nr4a1	489.956	-1.31217	0.385987	-3.39951	0.000675065	0.0352174
Arhgap36	276.935	-1.30733	0.405309	-3.22551	0.00125747	0.0517275
Mrps33	552.544	-1.2964	0.437555	-2.96283	0.00304827	0.0909275
Mgst3	3610.04	-1.29495	0.38295	-3.38153	0.000720843	0.0370778
Plscr1	890.507	-1.29267	0.34511	-3.74568	0.000179905	0.0152678
Tmem97	280.707	-1.28924	0.46719	-2.75956	0.00578791	0.1289
Lrrtm2	146.06	-1.28647	0.558818	-2.30212	0.0213285	0.252745
Cd81	2885.01	-1.27862	0.440081	-2.90542	0.00366757	0.100947
BC002163	468.471	-1.27568	0.442059	-2.88578	0.00390449	0.102512
Fkbp3	4963.53	-1.27483	0.359123	-3.54985	0.000385444	0.0240673
S100a11	1968.21	-1.2747	0.343019	-3.71611	0.000202315	0.016254
Fads2	561.663	-1.27434	0.343342	-3.71156	0.000205983	0.0163309
Ifi27	3565.8	-1.27389	0.326481	-3.90189	9.54464e-05	0.010179
Tomm5	472.591	-1.27224	0.501516	-2.53678	0.0111878	0.182445
C4b	532.511	-1.2695	0.428793	-2.96064	0.00307	0.0910447
Pebp1	2148.43	-1.26895	0.39871	-3.18265	0.00145933	0.0563403
Lamtor1	1534.5	-1.26797	0.380109	-3.3358	0.000850533	0.0408357
Naa20	861.564	-1.26635	0.376759	-3.36115	0.00077618	0.0382257
Bok	253.022	-1.26499	0.399119	-3.16946	0.00152722	0.0575662
Psmb2	2136.83	-1.26411	0.366115	-3.45278	0.00055485	0.0308134
H2afz	658.622	-1.26311	0.465686	-2.71237	0.0066803	0.139229
Tma7	694.492	-1.26311	0.453631	-2.78444	0.00536198	0.123788
Zfp536	176.713	-1.25888	0.479627	-2.6247	0.00867243	0.161035
Luzp2	407.277	-1.2583	0.411687	-3.05646	0.00223969	0.0724232
Gstp1	2704.32	-1.25756	0.372461	-3.37636	0.000734516	0.0370778
Slc48a1	5288.13	-1.2566	0.350678	-3.58334	0.000339224	0.0223396
Col4a1	711.053	-1.25452	0.344508	-3.6415	0.000271055	0.0196914
Slc50a1	708.238	-1.25194	0.406867	-3.07703	0.00209072	0.0690282
Hnrnpf	156.447	-1.25082	0.57063	-2.19199	0.0283799	0.286274
Cyp2d22	100.101	-1.25029	0.565277	-2.21183	0.0269787	0.27941
Pigp	374.726	-1.25011	0.505837	-2.47138	0.0134594	0.199481
Rpl7	1606.05	-1.2491	0.399615	-3.12577	0.00177339	0.0629995
Polr2j	195.825	-1.24841	0.425083	-2.93686	0.00331556	0.0955881
Celsr1	202.917	-1.24375	0.575879	-2.15974	0.0307925	0.295918
Psma5	1981.15	-1.24203	0.395465	-3.14068	0.00168554	0.0612095
Cidea	507.824	-1.24155	0.39816	-3.11821	0.00181953	0.0635569
Cldn11	545.913	-1.23983	0.421937	-2.93842	0.00329887	0.0953351
Unc50	740.324	-1.23748	0.498281	-2.4835	0.0130099	0.196216
Nfia	245.662	-1.2368	0.540267	-2.28924	0.0220652	0.256185
Atp6v1f	3774.4	-1.23406	0.350477	-3.52109	0.000429774	0.0258961
Psma3	2855.79	-1.23387	0.411929	-2.99534	0.00274136	0.0847081
Tspo	3275.25	-1.23333	0.3663	-3.36701	0.000759878	0.0376843
Tspan14	183.073	-1.22934	0.434311	-2.83054	0.00464691	0.11326
Ndufb3	2798.73	-1.22737	0.375297	-3.27038	0.00107402	0.0473944
Sec61b	693.459	-1.22702	0.407342	-3.01226	0.00259309	0.0813783
Mrps36	263.472	-1.22639	0.412727	-2.97144	0.00296406	0.0888553
Krtcap2	817.25	-1.22513	0.426206	-2.87452	0.00404648	0.104277
Rpl10	2447.99	-1.22023	0.405886	-3.00634	0.00264412	0.0827643
Gas2l3	250.432	-1.21996	0.470808	-2.59121	0.009564	0.16855
Ndufaf3	532.704	-1.21857	0.424322	-2.87181	0.00408131	0.104647
Mcee	632.762	-1.21728	0.382123	-3.18556	0.00144473	0.0563403
Rps25	999.106	-1.2165	0.427684	-2.84439	0.0044497	0.110792
Mir99ahg	309.621	-1.21609	0.386245	-3.14849	0.00164115	0.0599318
Psma2	3469.88	-1.2155	0.338793	-3.58774	0.000333551	0.0223396
C330006A16Rik	3899.36	-1.21542	0.318948	-3.81072	0.000138562	0.0130454
Yif1a	769.947	-1.21395	0.374739	-3.23945	0.00119761	0.0508183
Psmb3	2776.33	-1.2092	0.347462	-3.48009	0.000501237	0.0290404
Hexb	739.155	-1.20707	0.390986	-3.08725	0.00202015	0.067437
Qk	704.865	-1.20531	0.331603	-3.63481	0.000278182	0.0200741
Dctn3	2293.14	-1.20494	0.343429	-3.50856	0.000450547	0.0266154
Mrps28	231.234	-1.20255	0.433341	-2.77506	0.00551917	0.126689
Plekhg3	111.804	-1.20137	0.812973	-1.47775	0.139475	0.532803
Fat1	253.68	-1.20072	0.427441	-2.80909	0.00496814	0.117856
H2-D1	6107.16	-1.20023	0.385762	-3.11134	0.00186241	0.0638384
Cir1	263.482	-1.19909	0.447298	-2.68074	0.00734591	0.146082
Vdac3	3439.1	-1.19802	0.406431	-2.94765	0.00320202	0.0938869
B2m	3534.65	-1.19494	0.375546	-3.18186	0.00146332	0.0563403
Rpp30	255.528	-1.19098	0.452193	-2.63378	0.00844398	0.158998
Bsg	6065.67	-1.19085	0.385491	-3.08917	0.00200716	0.0671897
Gde1	1273.41	-1.19055	0.374909	-3.17558	0.00149537	0.0570938
Prdx1	7612.35	-1.18888	0.368322	-3.22783	0.00124733	0.0517275
Fabp5	4229.84	-1.18789	0.384007	-3.0934	0.00197875	0.0666088
Zmat5	208.338	-1.18484	0.455734	-2.59985	0.00932648	0.165922
Ndufa11	3212.65	-1.18264	0.298933	-3.95619	7.61537e-05	0.00849749
Gm21738	548.911	-1.18259	0.530104	-2.23087	0.0256896	0.274216
Tmem60	857.383	-1.17847	0.405972	-2.90284	0.00369794	0.101195
Sh2d3c	196.135	-1.17572	0.420344	-2.79704	0.00515728	0.12068
Zfp36l1	131.479	-1.17488	0.581034	-2.02205	0.0431712	0.338488
H3f3a	205.506	-1.17436	0.474149	-2.47677	0.0132576	0.198222
Vkorc1	136.811	-1.17386	0.488791	-2.40155	0.0163258	0.221557
Jkamp	2819.99	-1.17142	0.443064	-2.64392	0.00819531	0.156268
Ormdl2	101.999	-1.17129	0.568978	-2.05859	0.0395338	0.327416
Hsd17b10	408.558	-1.16935	0.376303	-3.10746	0.00188705	0.0644218
Gmpr	1379.84	-1.16898	0.348228	-3.35693	0.000788136	0.038609
Ndufa7	1620.97	-1.16787	0.373808	-3.12424	0.00178266	0.0629995
Shisa4	2213.99	-1.16594	0.330492	-3.5279	0.000418874	0.0254942
Acp1	667.977	-1.1655	0.451931	-2.57893	0.00991073	0.172163
Fam96b	322.526	-1.16278	0.441771	-2.6321	0.00848598	0.159033
Med31	373.985	-1.16226	0.436604	-2.66204	0.00776677	0.15218
Adamtsl5	93.6821	-1.16118	0.755252	-1.53748	0.124177	0.511608
Hnrnph2	1631.77	-1.15933	0.367213	-3.15711	0.00159343	0.0590852
Syngr3	13662.4	-1.15783	0.400215	-2.89302	0.00381551	0.102205
Bst2	230.563	-1.1558	0.437702	-2.6406	0.00827597	0.15681
Hopx	133.234	-1.15288	0.478105	-2.41136	0.0158932	0.218391
Tuba1b	6440.09	-1.1502	0.405608	-2.83575	0.0045718	0.112438
Ly6e	1835.77	-1.14817	0.383005	-2.9978	0.00271938	0.0842447
Tm2d3	521.138	-1.14513	0.398106	-2.87644	0.00402184	0.104277
1810022K09Rik	557.543	-1.14483	0.420447	-2.72289	0.00647127	0.137482
Tmem205	1078.58	-1.14384	0.307588	-3.71876	0.000200207	0.0161925
Gm10039	574.834	-1.14371	0.348716	-3.27979	0.00103886	0.0463678
Morf4l1	3407.62	-1.14195	0.372354	-3.06685	0.00216327	0.0708414
Lamtor5	699.075	-1.14164	0.412339	-2.7687	0.00562799	0.127487
Gstt1	116.343	-1.14142	0.510311	-2.23672	0.0253047	0.274216
Rpp38	139.962	-1.14029	0.454037	-2.51144	0.0120238	0.189044
Ssr4	1095.42	-1.14008	0.422211	-2.70025	0.0069287	0.141762
Cox8a	3176.92	-1.14006	0.36447	-3.12801	0.00175996	0.0629995
Gm15487	539.767	-1.13995	0.443329	-2.57134	0.0101307	0.173416
Rpp25l	205.707	-1.13606	0.399613	-2.84289	0.00447064	0.111014
Rhebl1	626.307	-1.13468	0.401438	-2.82654	0.00470539	0.113865
Plxnb1	305.602	-1.13187	0.433166	-2.61301	0.00897474	0.163768
Atp6v0e	639.614	-1.12959	0.453768	-2.48936	0.0127972	0.194799
Rps19	1032.82	-1.12754	0.375939	-2.99926	0.00270639	0.0842447
Trappc2	445.803	-1.12741	0.460267	-2.44946	0.0143071	0.205893
Ndufs7	2358.39	-1.12733	0.305523	-3.68983	0.000224402	0.0172247
Rfc3	178.708	-1.1269	0.433125	-2.60179	0.00927379	0.165922
Ctnna1	679.893	-1.12554	0.424548	-2.65114	0.00802198	0.155173
Gpx3	8628.97	-1.12546	0.3147	-3.57629	0.000348506	0.0223396
Tm2d2	1167.07	-1.12508	0.484129	-2.32393	0.0201291	0.245117
Znrd1	147.927	-1.12507	0.449277	-2.50418	0.0122734	0.191632
Caml	1937.78	-1.12484	0.363384	-3.09545	0.00196512	0.0663353
Fgf2	107.215	-1.12369	0.506705	-2.21764	0.0265795	0.277805
Cisd3	692.915	-1.12353	0.352662	-3.18587	0.00144321	0.0563403
Lrrc8a	1852.76	-1.12266	0.392434	-2.86075	0.00422636	0.106695
Sulf2	191.922	-1.12205	0.431502	-2.60034	0.00931325	0.165922
Sar1b	484.969	-1.12182	0.416419	-2.69396	0.00706089	0.143492
Mrps18c	404.179	-1.12049	0.409255	-2.73789	0.00618349	0.133304
Ndufa13	2684.26	-1.11935	0.302041	-3.70594	0.000210605	0.0164572
Bloc1s2	206.632	-1.11766	0.491054	-2.27605	0.022843	0.259944
Hbegf	233.848	-1.11734	0.408456	-2.73551	0.00622833	0.13368
Ndufa12	1113.37	-1.11664	0.357156	-3.12647	0.00176918	0.0629995
Itpa	879.957	-1.11561	0.381473	-2.92448	0.00345034	0.0975686
Mrps21	496.368	-1.1152	0.36653	-3.04259	0.00234552	0.0747774
Ublcp1	1187.63	-1.11515	0.425536	-2.62056	0.00877847	0.161489
Nop10	1204.5	-1.11471	0.352168	-3.16527	0.00154938	0.0579863
Hint2	292.241	-1.11455	0.398674	-2.79565	0.00517948	0.120965
Lama4	600.979	-1.11269	0.405275	-2.7455	0.00604179	0.131663
Celf2	312.21	-1.10943	0.376226	-2.94883	0.00318977	0.0937558
Ngfrap1	5745.52	-1.10548	0.342603	-3.22672	0.00125219	0.0517275
Sdhb	3380.65	-1.10534	0.33739	-3.27616	0.00105228	0.0467934
Olfm2	2498.27	-1.10223	0.318154	-3.46445	0.000531311	0.0298346
Fkbp11	289.701	-1.0995	0.397549	-2.7657	0.00568008	0.127725
Agpat2	745.79	-1.0987	0.320607	-3.42693	0.000610452	0.032989
Grid1	109.618	-1.09732	0.521832	-2.10283	0.0354809	0.312787
Htra1	295.8	-1.09698	0.449289	-2.44159	0.0146228	0.207561
Rps18	894.694	-1.09669	0.391315	-2.80257	0.00506977	0.119328
Heg1	109.161	-1.09222	0.535872	-2.03821	0.0415293	0.334598
Bche	311.791	-1.09207	0.482985	-2.26108	0.0237543	0.265802
Fam69b	1410.13	-1.08952	0.338918	-3.21472	0.00130572	0.0524509
Caly	1473.09	-1.08754	0.322354	-3.37376	0.000741495	0.0370778
Dnajb6	662.549	-1.08666	0.434606	-2.50034	0.0124074	0.192363
Jagn1	683.045	-1.08439	0.425952	-2.5458	0.0109028	0.180232
Mrpl55	528.414	-1.08411	0.342076	-3.1692	0.0015286	0.0575662
Oser1	161.256	-1.08024	0.500016	-2.1604	0.0307414	0.295899
Psmb6	5885.94	-1.07906	0.310583	-3.4743	0.000512191	0.0293925
Lrrc75a	147.639	-1.07874	0.440922	-2.44655	0.0144232	0.205895
Pin4	266.838	-1.07873	0.486274	-2.21837	0.0265299	0.277769
Ffar3	949.243	-1.07853	0.322809	-3.34108	0.000834523	0.0402274
Mrps24	287.715	-1.07853	0.428346	-2.51789	0.0118061	0.18834
Shisa5	3139.88	-1.07655	0.392566	-2.74233	0.00610051	0.132225
Trmt112	333.542	-1.07501	0.47334	-2.27112	0.0231399	0.261594
Igtp	349.611	-1.07349	0.387617	-2.76945	0.00561512	0.127435
Myl4	117.332	-1.0734	0.480124	-2.23567	0.0253734	0.274216
Scn7a	2471.83	-1.07225	0.33769	-3.17524	0.00149711	0.0570938
0610009B22Rik	333.422	-1.07215	0.446426	-2.40164	0.0163218	0.221557
Cst3	11157	-1.07181	0.368507	-2.90852	0.00363149	0.100374
Cope	3793.02	-1.0699	0.317317	-3.3717	0.000747065	0.037202
Hadhb	1849.06	-1.06927	0.396408	-2.6974	0.00698828	0.142336
Cers5	1996.34	-1.06819	0.377428	-2.83018	0.00465222	0.11326
1110001J03Rik	317.511	-1.06805	0.428613	-2.49187	0.0127072	0.19458
Rpl23	2972.18	-1.06781	0.366297	-2.91514	0.00355527	0.0996385
Smim8	405.196	-1.06775	0.456506	-2.33897	0.019337	0.241233
Qpct	407.879	-1.06744	0.509815	-2.09378	0.0362793	0.315785
Rpl5	1249.51	-1.06743	0.399321	-2.67313	0.00751478	0.147975
Ogfod3	195.027	-1.06739	0.498273	-2.14217	0.0321798	0.301222
Usp18	138.026	-1.06598	0.50934	-2.09287	0.0363604	0.316088
Sepp1	432.926	-1.06571	0.413519	-2.57717	0.00996143	0.172344
Uqcc2	1026.39	-1.0639	0.334336	-3.18212	0.00146199	0.0563403
Cxx1a	1013.48	-1.06311	0.384615	-2.7641	0.00570807	0.12809
Shisa2	523.276	-1.06304	0.32876	-3.23347	0.00122296	0.0513514
Ptpn13	323.081	-1.06104	0.537495	-1.97406	0.0483753	0.355773
Tmx2	3956.09	-1.05954	0.440945	-2.40288	0.0162664	0.221249
Aamdc	349.749	-1.05838	0.412461	-2.566	0.0102878	0.174127
Cox6c	2456.8	-1.05821	0.338051	-3.13034	0.00174605	0.062811
Tmem41b	1008.48	-1.05747	0.410942	-2.57329	0.0100736	0.173317
Car12	252.25	-1.05701	0.417394	-2.5324	0.0113285	0.184238
Gas7	673.54	-1.0568	0.374794	-2.81969	0.00480697	0.115626
Ppp1r14b	170.628	-1.05426	0.433941	-2.42949	0.01512	0.211136
Rtp4	169.483	-1.05336	0.442029	-2.38302	0.0171712	0.227655
Krt10	115.903	-1.05295	0.489199	-2.15239	0.0313668	0.298398
Lhfpl5	1217.27	-1.05273	0.386277	-2.72533	0.00642363	0.137011
Btf3	522.313	-1.0527	0.458305	-2.29694	0.0216225	0.254714
Ednrb	140.282	-1.05207	0.503763	-2.08841	0.0367605	0.317791
Smim11	104.598	-1.05053	0.501005	-2.09685	0.0360066	0.314926
Npy	158425	-1.04999	1.03621	-1.0133	0.310918	0.707224
Nrsn2	2532.94	-1.0496	0.356952	-2.94044	0.00327743	0.0949431
Cox7a2	2218.48	-1.04957	0.326468	-3.21492	0.0013048	0.0524509
Atp5j	3026.13	-1.04955	0.339465	-3.09177	0.00198966	0.0667894
Cycs	1646.99	-1.04796	0.34452	-3.04179	0.00235178	0.0747791
Uqcrc2	1400.69	-1.04755	0.364228	-2.87608	0.00402644	0.104277
Fcor	131.466	-1.04691	0.544218	-1.9237	0.0543918	0.372441
Rpl18a	3365.4	-1.04252	0.367432	-2.83733	0.00454929	0.112343
Tmed10	2411.17	-1.04159	0.360499	-2.88931	0.0038609	0.102484
Prim1	141.09	-1.03908	0.466462	-2.22758	0.0259087	0.274636
Pard3b	94.1974	-1.03863	0.522737	-1.9869	0.0469336	0.350904
Gm10076	185.548	-1.03769	0.570855	-1.81779	0.0690966	0.409768
Nme5	137.441	-1.03654	0.508994	-2.03645	0.041705	0.335327
Scg5	10024.9	-1.03631	0.419929	-2.46784	0.0135933	0.200016
Cxx1c	3358.12	-1.03628	0.312826	-3.31263	0.000924222	0.0431698
AI413582	2402.9	-1.03606	0.30706	-3.37412	0.000740528	0.0370778
Isca2	1036.13	-1.0351	0.37916	-2.72998	0.00633374	0.135574
Sumo3	1780.4	-1.03356	0.359181	-2.87754	0.00400789	0.104277
Pomgnt2	2325.62	-1.03163	0.311713	-3.30954	0.000934493	0.0433894
Atp6ap2	6893.95	-1.0315	0.464564	-2.22036	0.0263941	0.277191
Slc35g2	2080.53	-1.03145	0.438489	-2.35229	0.0186583	0.237082
Cystm1	2167.11	-1.0304	0.42873	-2.40337	0.0162446	0.221202
Atp5f1	4175.34	-1.02961	0.390349	-2.63766	0.00834812	0.157438
Hagh	1046.42	-1.0281	0.347314	-2.96015	0.00307487	0.0910447
Fam216a	398.631	-1.02655	0.418652	-2.45205	0.0142047	0.205893
Ppap2a	1679.5	-1.02603	0.411097	-2.49583	0.0125663	0.193653
Psme2	1716.57	-1.02582	0.300364	-3.41525	0.000637223	0.0341297
Actg1	7839.89	-1.02423	0.371991	-2.75338	0.00589838	0.129711
Maf	115.887	-1.02297	0.494539	-2.06854	0.0385892	0.322943
Tmem230	641.984	-1.02258	0.458784	-2.22889	0.0258215	0.274405
Cd82	120.509	-1.02152	0.491154	-2.07985	0.0375397	0.320618
Tmem258	475.487	-1.021	0.408046	-2.50218	0.0123432	0.191998
Nradd	114.754	-1.01865	0.503704	-2.02231	0.0431443	0.338488
Nfu1	917.617	-1.01775	0.380614	-2.67396	0.00749613	0.147975
Sphkap	163.007	-1.01724	0.443574	-2.29328	0.021832	0.255761
Tpm3-rs7	288.584	-1.01678	0.424729	-2.39396	0.0166675	0.224174
Mrpl42	1013.52	-1.01649	0.378514	-2.68548	0.00724252	0.145026
Ctsa	1625.09	-1.01628	0.347486	-2.92466	0.00344832	0.0975686
Atraid	397.733	-1.01589	0.477945	-2.12554	0.0335418	0.304674
Fam89a	3328.19	-1.01477	0.36806	-2.75708	0.00583203	0.129432
Cyb5a	2128.24	-1.01049	0.383976	-2.63165	0.00849707	0.159033
B4galt4	222.537	-1.00901	0.455321	-2.21604	0.0266891	0.277986
Notch2	191.765	-1.00848	0.447525	-2.25345	0.0242305	0.268823
F8a	426.542	-1.00815	0.351726	-2.86628	0.00415326	0.10604
Ndufb7	2658.22	-1.00799	0.310162	-3.24987	0.00115457	0.049475
Synpr	118.133	-1.00796	0.682415	-1.47705	0.139662	0.532803
Hfe	241.551	-1.00776	0.434973	-2.31683	0.0205128	0.248192
Rpp21	355.764	-1.00751	0.36323	-2.77375	0.00554147	0.126852
Ethe1	255.127	-1.00392	0.425444	-2.35969	0.0182902	0.235124
Banf1	1288.96	-1.00188	0.346469	-2.89168	0.00383189	0.10239
Crip1	2661.85	-1.00113	0.344035	-2.90997	0.00361469	0.100307
Smim4	284.39	-1.00073	0.454942	-2.19969	0.0278289	0.283968
Cisd1	2462.94	-0.998846	0.360915	-2.76754	0.00564808	0.127702
Tmem261	618.4	-0.997542	0.366871	-2.71906	0.00654682	0.138171
Slc35b2	785.74	-0.996189	0.379285	-2.62649	0.00862699	0.160686
Ndufa3	1387.98	-0.994048	0.334745	-2.96956	0.00298222	0.089178
Chchd10	1378.83	-0.993088	0.324388	-3.06141	0.00220294	0.0717502
Pex11b	357.415	-0.992833	0.387174	-2.56431	0.0103381	0.174733
1110058L19Rik	309.066	-0.99082	0.41324	-2.39769	0.016499	0.222863
Nudt2	215.759	-0.990738	0.395661	-2.50401	0.0122795	0.191632
Idh3b	5317.94	-0.990363	0.342337	-2.89295	0.00381642	0.102205
Klhl23	186.537	-0.989972	0.528374	-1.87362	0.0609827	0.389542
Znhit3	254.903	-0.989536	0.429654	-2.3031	0.0212732	0.252745
Gm10801	1788.05	-0.988685	0.464531	-2.12835	0.033308	0.304527
Acot13	759.896	-0.987126	0.36393	-2.71241	0.00667961	0.139229
1110034G24Rik	292.617	-0.984231	0.416894	-2.36087	0.0182322	0.235124
Gsta4	132.625	-0.983814	0.481101	-2.04492	0.0408625	0.332052
Bcap31	2768.22	-0.983569	0.393104	-2.50206	0.0123474	0.191998
Fam132a	530.635	-0.982749	0.357193	-2.75131	0.00593569	0.130273
Lamtor2	1106.87	-0.982583	0.344102	-2.8555	0.00429693	0.10788
Rps11	1301.37	-0.982249	0.365086	-2.69046	0.00713535	0.143793
Tmem107	116.774	-0.982011	0.482296	-2.03612	0.0417385	0.335327
Ccl27a	244.731	-0.980168	0.411023	-2.3847	0.017093	0.227359
Ctsl	3085.48	-0.979065	0.414924	-2.35962	0.0182934	0.235124
Idi1	334.025	-0.97877	0.449892	-2.17557	0.0295877	0.291613
Spcs2	1717.97	-0.97641	0.411314	-2.37388	0.0176022	0.231324
Col11a1	102.022	-0.975066	0.596035	-1.63592	0.101856	0.472103
Ap3s1	798.168	-0.974872	0.444357	-2.19389	0.028243	0.285774
Otub1	7171.68	-0.97186	0.308007	-3.15531	0.00160326	0.0590852
Tmem59l	3157.88	-0.971788	0.414526	-2.34434	0.019061	0.239775
Cnn3	2616.61	-0.971625	0.308188	-3.1527	0.00161766	0.0594343
Sema6a	120.77	-0.971161	0.495775	-1.95887	0.0501276	0.36132
AA467197	503.851	-0.970948	0.41672	-2.32998	0.0198073	0.243454
Pdcd10	1071.01	-0.970653	0.406213	-2.38952	0.0168706	0.225499
Tex264	1213.07	-0.967162	0.323543	-2.98928	0.00279633	0.0859659
Cox5a	1424.06	-0.963979	0.365133	-2.64007	0.00828879	0.15681
Atp5j2	1991.41	-0.96259	0.333059	-2.89015	0.00385063	0.102437
Snrpe	659.909	-0.961692	0.434844	-2.21158	0.0269959	0.27941
Psmd10	444.047	-0.961271	0.405521	-2.37046	0.017766	0.232462
Yipf5	826.024	-0.961013	0.350316	-2.74328	0.00608294	0.132082
Tmem180	1206.76	-0.960955	0.330288	-2.90944	0.00362075	0.100307
Esd	1283.84	-0.960889	0.357822	-2.68538	0.00724467	0.145026
Rps4x	2725.13	-0.960182	0.332197	-2.89039	0.00384759	0.102437
Psmb7	1783.26	-0.95883	0.404704	-2.36921	0.017826	0.232947
Dpp7	1122.07	-0.958615	0.352799	-2.71717	0.00658423	0.138476
Gstm1	2241.54	-0.958378	0.352637	-2.71775	0.00657276	0.138476
Rabac1	5655.02	-0.958149	0.334944	-2.86062	0.00422811	0.106695
Mien1	828.538	-0.957329	0.362344	-2.64205	0.00824068	0.156638
C3	96.2495	-0.95704	0.627858	-1.52429	0.127435	0.518431
Pxn	233.805	-0.955824	0.422072	-2.2646	0.0235374	0.264845
Sdf2l1	272.453	-0.954897	0.399618	-2.38952	0.0168703	0.225499
Cox5b	3911	-0.954622	0.302389	-3.15693	0.00159439	0.0590852
Lsm3	270.744	-0.9535	0.429554	-2.21974	0.0264363	0.27727
Ndrg1	2369.36	-0.951775	0.328088	-2.90098	0.00371999	0.101195
Ubl5	1085.74	-0.951685	0.332153	-2.8652	0.00416749	0.106178
Arl1	1027.53	-0.95092	0.35047	-2.71327	0.00666224	0.139229
Pfn1	4110.55	-0.950167	0.29062	-3.26944	0.00107759	0.0473944
Uqcr11	2476.03	-0.950147	0.330557	-2.87438	0.00404817	0.104277
Gm13493	245.197	-0.949547	0.507445	-1.87123	0.0613133	0.389821
Glo1	1890.98	-0.949392	0.362351	-2.62009	0.00879068	0.161489
Ebp	687.723	-0.949297	0.40872	-2.32261	0.0202001	0.245642
Tmed3	1211.72	-0.949083	0.418942	-2.26543	0.0234864	0.264518
Sap18	1208.45	-0.94825	0.397788	-2.38381	0.0171344	0.227655
Polr2k	152.116	-0.948003	0.466666	-2.03144	0.0422106	0.336651
Tmem216	175.569	-0.947749	0.427913	-2.21481	0.0267728	0.278618
BC031181	1835.66	-0.946911	0.330681	-2.86352	0.00418967	0.106294
Cops3	1232.21	-0.946402	0.404326	-2.34069	0.0192481	0.240449
Ormdl1	145.194	-0.945999	0.56143	-1.68498	0.0919924	0.456416
Itm2b	11864.6	-0.945858	0.412793	-2.29136	0.0219426	0.255804
Sec61a1	1969.59	-0.943466	0.3496	-2.6987	0.00696099	0.142181
Ecel1	2606.58	-0.943184	0.367377	-2.56735	0.010248	0.173957
Tspan6	549.506	-0.939716	0.479486	-1.95984	0.0500146	0.36132
Dpm3	208.748	-0.939331	0.478009	-1.96509	0.0494036	0.358652
Tubb5	30306.7	-0.937444	0.3006	-3.11858	0.00181725	0.0635569
Tmem59	2981.73	-0.935968	0.456322	-2.05111	0.0402562	0.3289
1600002K03Rik	137.775	-0.935289	0.456484	-2.0489	0.0404721	0.329785
Nr2f1	106.003	-0.935184	0.611663	-1.52892	0.126284	0.515689
Cnih1	2023.25	-0.934424	0.428349	-2.18145	0.02915	0.289942
Plp2	801.55	-0.934202	0.407517	-2.29242	0.0218811	0.255761
Pfdn1	2327.86	-0.933843	0.337657	-2.76565	0.00568089	0.127725
Pmp22	15080.8	-0.933783	0.362157	-2.57839	0.00992608	0.172163
Prdm16	117.671	-0.932268	0.528271	-1.76475	0.0776053	0.426847
Ndufa1	2477.06	-0.931655	0.372119	-2.50365	0.0122921	0.191632
Zswim7	119.973	-0.931373	0.53143	-1.75258	0.0796741	0.431142
Spsb2	323.791	-0.931097	0.399015	-2.33349	0.0196227	0.242462
Cxx1b	1458.99	-0.930857	0.325437	-2.86033	0.00423202	0.106695
Txnl4b	538.46	-0.928576	0.39482	-2.3519	0.018678	0.237082
Ndufc2	2017.44	-0.928567	0.406345	-2.28517	0.0223029	0.257603
Apoa1bp	1423.33	-0.928255	0.311114	-2.98365	0.0028483	0.0868984
Tvp23b	382.819	-0.927898	0.451665	-2.05439	0.0399377	0.328229
Eno1	7117.19	-0.927897	0.330655	-2.80624	0.00501232	0.118671
Arl5c	309.11	-0.926363	0.366566	-2.52714	0.0114995	0.186265
Mrpl34	226.168	-0.926219	0.433124	-2.13846	0.0324795	0.30312
Tubb4b	7980.29	-0.923682	0.36843	-2.50708	0.0121734	0.190769
Tspan7	10414.5	-0.923626	0.405167	-2.27962	0.0226302	0.259181
Cda	427.572	-0.922891	0.413648	-2.2311	0.0256743	0.274216
Ndufa4	3292.07	-0.920778	0.389358	-2.36487	0.0180366	0.233971
Sarnp	561.616	-0.920512	0.393177	-2.34121	0.0192211	0.240449
Nenf	844.744	-0.919697	0.372265	-2.47054	0.0134908	0.199481
Sfxn4	790.412	-0.919439	0.340284	-2.70198	0.00689285	0.141509
Oas1a	86.1629	-0.917866	0.639445	-1.43541	0.15117	0.548081
Btg2	265.431	-0.917787	0.542265	-1.69251	0.0905497	0.452598
Eif1	3404.6	-0.917477	0.384648	-2.38524	0.0170682	0.22728
Rps27l	443.588	-0.917271	0.411387	-2.2297	0.0257672	0.274216
Thy1	5854.33	-0.917232	0.281152	-3.26241	0.0011047	0.0480605
Prex2	479.927	-0.916815	0.462277	-1.98326	0.0473387	0.352801
Yipf3	2328.92	-0.916673	0.31962	-2.86801	0.00413061	0.105686
Cndp2	2498.87	-0.916229	0.323608	-2.83129	0.00463605	0.11326
Sh3bgrl3	4550.46	-0.915427	0.330293	-2.77156	0.00557891	0.126852
Aph1a	241.199	-0.914106	0.400075	-2.28484	0.0223223	0.257603
Snrpd2	711.455	-0.913114	0.342413	-2.6667	0.00766002	0.150589
Trappc2l	939.317	-0.911971	0.415889	-2.19283	0.02832	0.286072
Fam58b	248.469	-0.911827	0.425012	-2.14541	0.0319198	0.300553
Rpl36	720.468	-0.911797	0.391431	-2.32939	0.0198383	0.243454
Tppp3	30075.9	-0.911421	0.315529	-2.88855	0.00387023	0.102506
Rhbdd2	3106.32	-0.91058	0.374162	-2.43365	0.0149475	0.210134
Alg3	341.916	-0.909439	0.442245	-2.05641	0.0397426	0.327602
Cox7c	2041.54	-0.909348	0.371689	-2.44653	0.014424	0.205895
Amotl2	108.929	-0.909329	0.505974	-1.79718	0.0723063	0.41772
Gyg	2532.56	-0.90832	0.348006	-2.61007	0.00905231	0.163884
Itfg1	6223.43	-0.908305	0.420547	-2.15982	0.0307868	0.295918
Rps27	844.231	-0.907822	0.426013	-2.13097	0.0330914	0.304184
Tsg101	2897.38	-0.907051	0.338619	-2.67868	0.00739129	0.146742
Atp6v0b	6209.41	-0.906826	0.362169	-2.50387	0.0122842	0.191632
Cox7b	3455.26	-0.906487	0.326412	-2.77712	0.00548422	0.126368
Yipf1	640.493	-0.906023	0.402694	-2.2499	0.0244552	0.270062
Cnpy2	302.247	-0.905803	0.39613	-2.28663	0.0222173	0.257076
Cnp	1137.06	-0.905358	0.328144	-2.75903	0.00579734	0.1289
Ndufab1	908.82	-0.905004	0.369255	-2.45089	0.0142503	0.205893
Sf3b4	491.064	-0.903542	0.37307	-2.42191	0.0154393	0.214107
Ppil3	685.353	-0.903384	0.408765	-2.21003	0.027103	0.279972
Ndufb5	1439.34	-0.903306	0.363829	-2.48277	0.0130364	0.196216
Grina	18059.1	-0.903284	0.344402	-2.62276	0.00872203	0.161489
Dbh	96743.7	-0.90327	0.325751	-2.77289	0.0055561	0.126852
Rps17	952.428	-0.902742	0.363512	-2.48339	0.0130138	0.196216
Gtf2h4	130.874	-0.902424	0.475359	-1.89841	0.0576427	0.382729
Tmem129	637.498	-0.901603	0.347433	-2.59504	0.00945801	0.167369
Rpl39	539.674	-0.90103	0.393247	-2.29126	0.0219485	0.255804
Atp5l	283.991	-0.90092	0.462547	-1.94774	0.0514463	0.362442
Slc8b1	270.407	-0.900397	0.402412	-2.2375	0.0252536	0.274216
Bmp4	561.597	-0.899754	0.433571	-2.07522	0.0379665	0.321362
Rps5	3493.29	-0.898299	0.350047	-2.56623	0.0102812	0.174127
Cdk7	830.42	-0.896831	0.355721	-2.52116	0.0116969	0.187945
Slc35b1	1070.93	-0.895399	0.397973	-2.2499	0.0244554	0.270062
Emc6	556.693	-0.895081	0.408756	-2.18977	0.0285411	0.287463
Rpl28	766.443	-0.894214	0.358822	-2.49209	0.0126996	0.19458
Matk	254.704	-0.894039	0.379437	-2.35623	0.0184616	0.235929
Rer1	826.968	-0.893215	0.380428	-2.34792	0.0188784	0.238402
Mrps14	841.564	-0.892817	0.394441	-2.2635	0.0236047	0.265108
Emc4	2033.17	-0.892675	0.327894	-2.72245	0.00647994	0.137482
Tomm7	938.976	-0.892465	0.352485	-2.53192	0.0113439	0.18424
Rps27a	1695.89	-0.892456	0.401332	-2.22374	0.0261662	0.275397
St8sia2	206.19	-0.89204	0.594794	-1.49975	0.13368	0.526662
Pemt	216.914	-0.891858	0.459892	-1.93928	0.0524674	0.365245
Mpv17l2	529.923	-0.891107	0.33863	-2.63151	0.00850068	0.159033
Higd1a	1914.33	-0.891029	0.356509	-2.49932	0.0124433	0.192363
Csnk2a1,1	495.578	-0.890095	0.352897	-2.52225	0.0116606	0.187613
Gabarapl2	1929.25	-0.890091	0.398061	-2.23607	0.0253475	0.274216
Masp1	239.077	-0.888921	0.474529	-1.87327	0.0610312	0.389542
Tm9sf2	2664.37	-0.888385	0.425236	-2.08916	0.0366933	0.317666
Lage3	116.018	-0.887946	0.551042	-1.61139	0.107094	0.479239
Tmem17	156.166	-0.887641	0.530918	-1.6719	0.0945442	0.460344
Hspe1	858.648	-0.887633	0.340798	-2.60458	0.00919879	0.165702
Fam103a1	570.995	-0.886367	0.429445	-2.06398	0.0390195	0.32564
Serpinf1	1131.07	-0.885972	0.381261	-2.32379	0.0201366	0.245117
Lgals9	4577.59	-0.885787	0.320239	-2.76602	0.00567448	0.127725
Gm26870	120.674	-0.884882	0.751403	-1.17764	0.23894	0.647572
1500011B03Rik	1536.68	-0.884412	0.378261	-2.3381	0.019382	0.241523
Laptm4a	2497.86	-0.884339	0.382269	-2.31339	0.0207011	0.24922
Rpl27	927.69	-0.884334	0.351453	-2.51622	0.0118621	0.18834
Id2	943.034	-0.882099	0.346777	-2.54371	0.0109683	0.180819
H3f3b	1180.59	-0.882027	0.407934	-2.16218	0.030604	0.295284
Mrpl27	701.623	-0.881978	0.350381	-2.5172	0.0118293	0.18834
Abhd16a	2328.75	-0.881838	0.346356	-2.54604	0.0108952	0.180232
Pcbd2	327.98	-0.881699	0.415197	-2.12357	0.0337062	0.305179
Tpt1	1654.53	-0.881299	0.366161	-2.40686	0.0160903	0.220346
Rab3b	34909.7	-0.880452	0.331056	-2.65952	0.00782515	0.152652
Ppp1r11	2603.41	-0.879681	0.307851	-2.85748	0.00427013	0.107431
Pea15a	18665.6	-0.879262	0.274654	-3.20134	0.00136789	0.0544042
Tcta	2603.19	-0.878411	0.344902	-2.54684	0.0108703	0.180232
Gpd1	109.132	-0.878296	0.58783	-1.49413	0.135141	0.527511
Serping1	638.65	-0.877737	0.347484	-2.52598	0.0115378	0.186633
Fdft1	7992.09	-0.877732	0.306483	-2.86389	0.00418477	0.106294
Dync2li1	415.49	-0.87741	0.369763	-2.3729	0.0176492	0.231689
Rpl37	1024.3	-0.876976	0.37045	-2.36733	0.017917	0.233148
Oaz1	2405.09	-0.876366	0.394725	-2.22019	0.0264057	0.277191
Mgat2	670.15	-0.876031	0.448006	-1.9554	0.0505357	0.36132
Zfand6	1546.56	-0.875321	0.321508	-2.72254	0.00647814	0.137482
Pop5	946.215	-0.874778	0.335861	-2.60458	0.00919864	0.165702
Arsg	426.227	-0.873757	0.381334	-2.29132	0.0219452	0.255804
Dynll1	4581.23	-0.873206	0.328959	-2.65445	0.00794371	0.154154
Xaf1	696.83	-0.872509	0.329445	-2.64842	0.00808686	0.155595
Psmb1	5590.38	-0.872193	0.332268	-2.62497	0.00866565	0.161035
Mfap1b	415.383	-0.870935	0.379444	-2.29529	0.0217163	0.255071
Tinagl1	276.096	-0.870485	0.378053	-2.30254	0.0213045	0.252745
Iqgap2	89.4384	-0.87032	0.618861	-1.40633	0.159627	0.561818
Cers2	1109.26	-0.870249	0.445621	-1.95289	0.0508322	0.36132
Gps1	1622.08	-0.869228	0.350231	-2.48187	0.0130693	0.196382
Rps23	954.469	-0.869079	0.37125	-2.34095	0.0192346	0.240449
Dpagt1	705.166	-0.868972	0.382397	-2.27243	0.0230603	0.261594
Hspa8	18141.2	-0.868767	0.337646	-2.57301	0.0100818	0.173317
B230118H07Rik	490.554	-0.868357	0.419157	-2.07167	0.0382958	0.321362
Iscu	2310.74	-0.868334	0.367713	-2.36144	0.018204	0.235124
Tmem181a	500.545	-0.868301	0.392564	-2.21187	0.0269757	0.27941
Dcxr	106.716	-0.868282	0.494216	-1.75689	0.078937	0.429661
Nfkbia	420.218	-0.868235	0.344102	-2.52319	0.0116296	0.187364
Aldoa	45341.1	-0.867896	0.305102	-2.8446	0.00444666	0.110792
Tmem9b	3402.25	-0.867795	0.369974	-2.34556	0.0189985	0.239238
Tmed2	221.527	-0.867577	0.502367	-1.72698	0.0841714	0.439874
Chchd2	7107.65	-0.865443	0.358207	-2.41604	0.0156903	0.216839
Trappc4	1974.13	-0.864198	0.355393	-2.43167	0.0150295	0.210605
Psma6	3899.85	-0.863682	0.330645	-2.61212	0.00899835	0.163768
Slc27a1	591.425	-0.863596	0.326426	-2.64561	0.00815436	0.156138
Perp	569.607	-0.86344	0.427764	-2.0185	0.0435394	0.340268
Eif3h	1784.45	-0.863145	0.331124	-2.60671	0.0091417	0.165167
Acot2	122.679	-0.862976	0.484897	-1.77971	0.0751235	0.421965
Ndufb10	1615.67	-0.862957	0.326162	-2.64579	0.00814994	0.156138
Sod1	6316.78	-0.862696	0.303506	-2.84243	0.00447705	0.111014
Cby1	374.45	-0.861996	0.373876	-2.30557	0.0211348	0.25149
Gng3	6233.32	-0.861283	0.306364	-2.81131	0.00493405	0.117743
Epdr1	8906.3	-0.861162	0.443191	-1.9431	0.0520046	0.364153
Fhit	110.993	-0.860396	0.501377	-1.71606	0.0861502	0.444364
Crtap	295.622	-0.859638	0.400923	-2.14415	0.032021	0.301043
Mad2l2	366.441	-0.858735	0.376234	-2.28245	0.022463	0.258057
Shc4	174.896	-0.855279	0.465692	-1.83658	0.0662724	0.402545
Mmp17	181.773	-0.854669	0.429435	-1.99022	0.0465673	0.350238
Gfra2	629.909	-0.854297	0.353388	-2.41745	0.0156298	0.216251
Degs1	6772.67	-0.852778	0.399505	-2.13459	0.0327949	0.303632
Grcc10	370.53	-0.851831	0.390639	-2.18061	0.0292123	0.290009
Nudt22	199.389	-0.850107	0.404716	-2.10051	0.0356844	0.313892
Prps1	1342.21	-0.849199	0.409311	-2.07471	0.0380139	0.321362
Creg1	656.774	-0.848054	0.42882	-1.97764	0.0479689	0.354864
Gm2a	362.997	-0.847644	0.35501	-2.38766	0.0169561	0.226288
Ppia	7906.1	-0.847566	0.337513	-2.51121	0.0120319	0.189044
Sumo1	710.226	-0.84678	0.394936	-2.14409	0.0320253	0.301043
Fras1	349.05	-0.846512	0.372647	-2.27162	0.0231096	0.261594
Ldhb	1369.97	-0.84617	0.328633	-2.57482	0.0100292	0.172907
Med6	280.738	-0.846104	0.396131	-2.13592	0.032686	0.303466
Serpinb9	727.726	-0.845927	0.3697	-2.28815	0.0221291	0.256626
Rps16	726.545	-0.845849	0.398987	-2.11999	0.0340065	0.306976
Omg	2001.85	-0.845476	0.451625	-1.87207	0.0611965	0.389809
Ephx2	447.356	-0.845198	0.342214	-2.46979	0.0135191	0.199497
Col6a3	232.967	-0.844676	0.512946	-1.64671	0.0996167	0.469693
Rpl34	754.99	-0.844504	0.406591	-2.07704	0.0377983	0.321362
Nfyc	249.04	-0.843389	0.392781	-2.14723	0.0317752	0.300553
2610306M01Rik	202.875	-0.843368	0.461451	-1.82764	0.067603	0.406593
Creld2	420.7	-0.841715	0.368609	-2.28349	0.0224015	0.257841
Tgfbr3	376.478	-0.841368	0.396456	-2.12222	0.0338191	0.305742
Apcdd1	238.214	-0.841247	0.427605	-1.96734	0.0491436	0.357411
Sat1	611.597	-0.84115	0.341327	-2.46435	0.0137262	0.201235
Fxyd5	2969.8	-0.840986	0.3134	-2.68343	0.00728714	0.145393
S100a6	4702.01	-0.840956	0.328874	-2.55707	0.0105557	0.176431
Rpl26	1492.95	-0.839305	0.359857	-2.33233	0.0196834	0.24254
Ostc	1291.74	-0.839107	0.396978	-2.11374	0.0345376	0.309742
Gabarap	2701.7	-0.838181	0.333505	-2.51325	0.0119625	0.188932
Coa3	2255.18	-0.837928	0.35519	-2.3591	0.0183193	0.235124
Zdhhc12	280.065	-0.836985	0.409436	-2.04424	0.0409301	0.332154
Sumf2	532.262	-0.836125	0.378105	-2.21135	0.0270113	0.27941
Gda	1412.1	-0.835792	0.310607	-2.69083	0.0071274	0.143793
Igsf21	430.029	-0.835562	0.357888	-2.3347	0.019559	0.242462
Tmem208	1090.73	-0.834982	0.327646	-2.54842	0.0108211	0.180232
Cnih4	607.491	-0.834744	0.360233	-2.31723	0.020491	0.248178
Pold4	299.063	-0.834732	0.371051	-2.24964	0.0244716	0.270062
Ctsz	914.125	-0.833748	0.398812	-2.09058	0.0365657	0.317017
Txndc5	1305.74	-0.83355	0.360035	-2.31519	0.0206024	0.248499
Mrps22	572.237	-0.833424	0.402079	-2.07279	0.0381921	0.321362
Ppdpf	876.239	-0.832419	0.321866	-2.58623	0.00970334	0.169964
Rpl15	1100.17	-0.831204	0.425715	-1.95249	0.0508804	0.36132
Rnf125	334.658	-0.830753	0.451313	-1.84075	0.0656585	0.40109
Ndufa5	2593.9	-0.828086	0.298717	-2.77214	0.00556883	0.126852
Atp5g1	3031.73	-0.827659	0.350597	-2.36071	0.0182398	0.235124
Mob3a	682.161	-0.8273	0.339694	-2.43543	0.0148741	0.209646
Tapbp	4169.98	-0.82538	0.320939	-2.57177	0.0101181	0.173416
Ccnd1	1713.81	-0.825231	0.391597	-2.10735	0.0350872	0.311842
Rab31	234.339	-0.825043	0.398092	-2.07249	0.0382196	0.321362
Rps13	1200.62	-0.825023	0.372949	-2.21216	0.0269557	0.27941
Selm	951.871	-0.824971	0.368817	-2.2368	0.0252991	0.274216
Hint1	3901.07	-0.823577	0.306855	-2.68393	0.00727621	0.145393
Gdpd1	940.548	-0.823306	0.396705	-2.07536	0.0379531	0.321362
Prelid1	2591.25	-0.822945	0.353475	-2.32815	0.0199039	0.243672
Lsm1	387.069	-0.822853	0.361267	-2.27769	0.0227451	0.259812
Tmem126a	675.448	-0.82137	0.392061	-2.09501	0.0361703	0.315633
Rps10	1024.4	-0.821092	0.352819	-2.32724	0.0199527	0.243865
Katna1	294.569	-0.821054	0.405077	-2.02691	0.0426717	0.337869
Arl6ip1	12354.4	-0.820737	0.399435	-2.05474	0.0399038	0.328229
Lgals3bp	4556.55	-0.820681	0.347846	-2.35932	0.0183084	0.235124
Got2	4654.06	-0.81929	0.294217	-2.78465	0.00535854	0.123788
Fxyd7	2838.35	-0.818872	0.357504	-2.29052	0.021991	0.256051
Cryz	139.393	-0.818636	0.46445	-1.76259	0.0779695	0.428264
Gnai2	5203.06	-0.81852	0.312666	-2.61787	0.00884805	0.162184
Mcts1	942.881	-0.818354	0.373356	-2.19189	0.0283874	0.286274
Xbp1	2623.26	-0.817978	0.354248	-2.30905	0.0209407	0.250602
Aqp1	1578.31	-0.817859	0.414884	-1.9713	0.0486901	0.356305
Rassf4	146.831	-0.816957	0.4627	-1.76563	0.077458	0.426424
Rbx1	3354.54	-0.816274	0.349175	-2.33772	0.0194017	0.241523
Tagap1	260.38	-0.815773	0.40468	-2.01585	0.0438161	0.341103
Immp1l	148.561	-0.815403	0.47758	-1.70737	0.0877542	0.446856
Zcchc24	185.723	-0.815372	0.444668	-1.83366	0.066704	0.403337
Cyp46a1	303.658	-0.815318	0.387934	-2.10169	0.0355802	0.313434
Rpl35a	605.344	-0.815083	0.43363	-1.87968	0.0601524	0.388958
Tuba1a	38013.3	-0.814764	0.36889	-2.20869	0.0271963	0.280602
Gm29480	131.697	-0.814729	0.48634	-1.67523	0.0938899	0.460179
Ak6	196.082	-0.813892	0.438772	-1.85493	0.0636057	0.396957
Slc25a3	13151.6	-0.812904	0.370118	-2.19634	0.0280679	0.28544
Urod	1260.6	-0.81275	0.308906	-2.63106	0.00851187	0.159033
Kcnu1	136.694	-0.812692	0.470037	-1.72899	0.0838101	0.439378
Fkbp2	3318.93	-0.812053	0.305381	-2.65915	0.00783381	0.152652
Fam69a	383.777	-0.811954	0.450492	-1.80237	0.0714867	0.414974
Psma1	2352.5	-0.811486	0.309663	-2.62055	0.00877889	0.161489
Gnpda2	889.468	-0.811438	0.355182	-2.28457	0.022338	0.257603
1810037I17Rik	564.895	-0.810252	0.440582	-1.83905	0.0659077	0.401721
Cox6a1	4711.75	-0.810057	0.306306	-2.6446	0.00817872	0.156199
Fam154b	154.749	-0.809764	0.495712	-1.63354	0.102356	0.472924
Arxes1	151.923	-0.809168	0.488133	-1.65768	0.0973823	0.465649
Snrpa	867.858	-0.808908	0.309028	-2.61759	0.00885544	0.162184
Alkbh7	409.734	-0.808898	0.350485	-2.30794	0.0210026	0.250845
Pdzd2	1135.65	-0.80786	0.42488	-1.90138	0.0572519	0.381735
Ssr2	1368.4	-0.807748	0.330284	-2.44562	0.0144603	0.205983
Elof1	480.029	-0.807632	0.381584	-2.11653	0.0343001	0.308471
Mrps16	416.899	-0.807	0.361153	-2.23451	0.0254497	0.274216
Pigs	2164.76	-0.806686	0.371193	-2.17322	0.0297637	0.291613
Wbp2	11103.7	-0.806385	0.314672	-2.56263	0.0103884	0.175337
Sdcbp	10311.9	-0.806336	0.353432	-2.28145	0.0225221	0.258243
BC067074	251.472	-0.804678	0.395491	-2.03463	0.041888	0.335507
Sorbs2	809.55	-0.804324	0.318653	-2.52413	0.0115984	0.187112
Pdia3	8063.49	-0.804234	0.321959	-2.49794	0.0124917	0.192749
F2rl2	218.273	-0.803922	0.410931	-1.95634	0.0504246	0.36132
Arl2	2157.86	-0.802393	0.300058	-2.67413	0.00749244	0.147975
Hcfc1r1	4411.96	-0.80095	0.337674	-2.37196	0.0176939	0.232023
Lgmn	3027.75	-0.800544	0.38482	-2.08031	0.0374973	0.320482
Psmg2	794.654	-0.799459	0.344967	-2.31749	0.0204769	0.248178
4933434E20Rik	1059.11	-0.799311	0.351318	-2.27518	0.0228951	0.260291
Arl10	1041.02	-0.799291	0.391757	-2.04027	0.0413231	0.3338
Tns3	744.735	-0.799224	0.444339	-1.79868	0.072069	0.416948
Slc7a4	1208.23	-0.797955	0.37549	-2.1251	0.0335781	0.304674
Dynlrb1	5163.91	-0.797923	0.298497	-2.67314	0.00751458	0.147975
Oxld1	158.841	-0.796537	0.473503	-1.68222	0.0925256	0.457055
Irgm1	539.03	-0.796427	0.3273	-2.43332	0.014961	0.210134
Tspan31	1458.29	-0.796375	0.392678	-2.02806	0.0425542	0.337849
Rasa3	581.535	-0.795812	0.338784	-2.34902	0.0188227	0.238402
Tmed4	1105.57	-0.795259	0.383163	-2.07551	0.0379391	0.321362
Cfl1	10145.9	-0.794758	0.30409	-2.61356	0.00896042	0.163768
Rpl31	978.892	-0.793274	0.355748	-2.22987	0.0257558	0.274216
Vamp7	1124.72	-0.792525	0.315354	-2.51313	0.0119666	0.188932
Dhrs7	771.277	-0.792465	0.42712	-1.85537	0.0635438	0.396957
Psap	18716.2	-0.792306	0.33851	-2.34057	0.0192543	0.240449
Gabrg2	1061.65	-0.792028	0.482594	-1.64119	0.100758	0.471273
Tspan3	9687.76	-0.791526	0.432954	-1.8282	0.0675193	0.406593
Pin1	1628.61	-0.790825	0.321252	-2.4617	0.013828	0.202235
Lrrc61	182.017	-0.79065	0.426911	-1.85203	0.0640221	0.397261
Snrpd3	1680.69	-0.790322	0.291486	-2.71135	0.00670092	0.139229
Hscb	122.415	-0.790251	0.490992	-1.6095	0.107508	0.47925
Gnb3	1590.46	-0.790029	0.314375	-2.51301	0.0119705	0.188932
Clu	9716.03	-0.789579	0.341394	-2.31281	0.0207329	0.249354
Rps8	3374.66	-0.789483	0.330952	-2.38549	0.0170565	0.22728
Lpcat3	473.8	-0.788209	0.365356	-2.15737	0.0309765	0.296581
Rpl32	917.665	-0.788131	0.395083	-1.99485	0.0460596	0.34936
Mtrf1l	279.03	-0.787797	0.370225	-2.12788	0.0333468	0.304527
Lyz2	157.362	-0.787031	0.778741	-1.01064	0.312187	0.707864
Lrrc24	426.421	-0.785712	0.3845	-2.04346	0.0410067	0.332375
Emb	6266.87	-0.785619	0.377104	-2.08329	0.0372246	0.319948
Rpusd1	910.363	-0.784894	0.341094	-2.30111	0.0213856	0.252745
Med29	192.623	-0.782449	0.474674	-1.64839	0.0992721	0.469539
Pgrmc1	4705.94	-0.78191	0.392404	-1.99261	0.0463036	0.349627
Lrpap1	4848.89	-0.781636	0.34095	-2.29252	0.0218754	0.255761
Tbcb	3170.58	-0.781219	0.323502	-2.41488	0.0157405	0.217043
Siae	521.444	-0.78105	0.399931	-1.95296	0.0508245	0.36132
Zfp53	365.728	-0.78077	0.364763	-2.14048	0.0323158	0.302124
Bmyc	368.596	-0.780457	0.401204	-1.94529	0.0517406	0.363148
Coq3	1063.9	-0.780316	0.349741	-2.23112	0.0256729	0.274216
Rpl35	654.67	-0.779506	0.359658	-2.16735	0.0302081	0.293579
Pink1	4430.41	-0.779459	0.284874	-2.73615	0.00621623	0.13368
Atp1a3	18726.2	-0.778983	0.282226	-2.76014	0.0057777	0.1289
Gm561	267.664	-0.778944	0.499649	-1.55898	0.119	0.503286
Zbtb8os	437.088	-0.778698	0.418453	-1.8609	0.0627583	0.395762
Snrpb2	1028.07	-0.778462	0.319167	-2.43905	0.0147261	0.208292
Igsf8	3156.29	-0.77833	0.352583	-2.20751	0.0272784	0.280968
Trappc1	2118.23	-0.778282	0.344586	-2.2586	0.0239082	0.266067
N6amt2	433.775	-0.777867	0.429163	-1.81252	0.0699058	0.411546
Ier3ip1	1272.21	-0.777816	0.401182	-1.93881	0.0525242	0.365245
Rras	462.082	-0.777423	0.36691	-2.11884	0.0341043	0.307628
Creb3	1650.46	-0.777061	0.293968	-2.64335	0.00820901	0.156283
Mrpl23	247.838	-0.777041	0.451813	-1.71983	0.0854635	0.443658
Srd5a3	445.813	-0.775894	0.359864	-2.15608	0.0310776	0.296581
Eif3k	1864.45	-0.774706	0.307683	-2.51787	0.0118066	0.18834
Gpt2	1119.06	-0.773394	0.299963	-2.5783	0.00992889	0.172163
Rps2	1527.87	-0.772429	0.364674	-2.11814	0.0341636	0.307835
Pithd1	1267.54	-0.771915	0.348634	-2.21411	0.026821	0.278826
Vps29	1896.06	-0.771562	0.353619	-2.1819	0.0291166	0.289942
Antxr1	241.135	-0.771505	0.47278	-1.63185	0.102711	0.472975
Prdx4	456.639	-0.771383	0.435424	-1.77157	0.0764665	0.424946
Tm4sf1	2173.56	-0.771072	0.484175	-1.59255	0.111261	0.487568
Npy4r	427.15	-0.770479	0.495751	-1.55417	0.120145	0.503286
Wrb	2706.32	-0.77024	0.361348	-2.13157	0.033042	0.304184
2610524H06Rik	473.17	-0.770046	0.435443	-1.76842	0.0769908	0.425831
Tcp1	5016.68	-0.769783	0.308023	-2.49911	0.0124507	0.192363
Rpl18	957.899	-0.769452	0.353127	-2.17896	0.0293343	0.290475
Id3	860.645	-0.768883	0.315858	-2.43427	0.014922	0.210075
Pam16	410.765	-0.768746	0.366567	-2.09715	0.0359802	0.314926
Ndfip1	6990.05	-0.768694	0.365461	-2.10336	0.0354347	0.312609
Ache	13040	-0.768649	0.341868	-2.24838	0.024552	0.270477
Kpna2	313.038	-0.768387	0.430549	-1.78467	0.0743154	0.420853
Pigh	253.656	-0.768185	0.485758	-1.58142	0.113783	0.492401
Rab11a	4671.44	-0.767725	0.345223	-2.22385	0.0261586	0.275397
Plod1	479.193	-0.766154	0.335415	-2.2842	0.02236	0.25761
Tmc3	2478.95	-0.765613	0.327049	-2.34098	0.0192334	0.240449
Nrep	563.712	-0.764765	0.391206	-1.95489	0.0505958	0.36132
Saraf	7906.64	-0.764503	0.37073	-2.06215	0.0391931	0.325735
Calm1	44124.6	-0.764499	0.310144	-2.46498	0.0137021	0.201156
U2af1	321.977	-0.763947	0.394876	-1.93465	0.0530332	0.367224
Nme1	3273.61	-0.76372	0.324757	-2.35167	0.0186896	0.237082
Rpl30	441.673	-0.763626	0.381254	-2.00293	0.0451846	0.345963
Ly96	113.088	-0.763385	0.678067	-1.12582	0.26024	0.666415
Cyb561d2	584.215	-0.763375	0.362583	-2.10538	0.0352584	0.312426
Fsd1	800.998	-0.761799	0.351683	-2.16616	0.0302993	0.294221
Hax1	979.426	-0.761475	0.331734	-2.29543	0.0217082	0.255071
Slc2a12	90.5998	-0.760851	0.560495	-1.35746	0.174634	0.58166
Sec11a	739.013	-0.760329	0.384648	-1.97669	0.0480768	0.355103
Vdac2	3214.24	-0.759885	0.357645	-2.12469	0.0336125	0.304674
Pgk1	7228.3	-0.7591	0.397971	-1.90742	0.0564656	0.379513
Mpc2	1210.71	-0.758619	0.359479	-2.11033	0.03483	0.311008
Lamtor4	405.588	-0.758081	0.362471	-2.09143	0.0364899	0.316587
Ctxn2	595.808	-0.75728	0.390517	-1.93917	0.0524801	0.365245
Lgr4	352.184	-0.757252	0.356431	-2.12454	0.0336251	0.304674
Hn1	3262.63	-0.757194	0.343408	-2.20494	0.0274582	0.282084
Slc7a6	1393.77	-0.756727	0.345684	-2.18907	0.0285919	0.287463
Tubb4a	15364.2	-0.756424	0.313236	-2.41487	0.015741	0.217043
Snrpg	118.382	-0.756133	0.52646	-1.43626	0.150928	0.547803
Sf3b6	814.04	-0.755725	0.354695	-2.13064	0.0331191	0.304184
Npy1r	188.374	-0.755352	0.42063	-1.79576	0.072532	0.418037
Slc25a4	31486.1	-0.754371	0.326838	-2.30809	0.0209941	0.250845
Fam174b	1268.21	-0.754306	0.351559	-2.14561	0.0319044	0.300553
Cyyr1	101.768	-0.754092	0.62184	-1.21268	0.225253	0.634725
Sigmar1	2728	-0.753963	0.347422	-2.17017	0.0299942	0.292207
Slc13a3	154.217	-0.753839	0.452961	-1.66425	0.0960631	0.463433
Arpc2	3477.89	-0.753434	0.301472	-2.49918	0.0124481	0.192363
St7l	1298.53	-0.753242	0.359946	-2.09266	0.0363799	0.316088
P4htm	3161.87	-0.753026	0.287314	-2.62092	0.00876937	0.161489
Sac3d1	419.911	-0.7528	0.377631	-1.99348	0.046209	0.34936
Chrnb4	13607.4	-0.752339	0.309516	-2.4307	0.0150697	0.210679
Nme6	140.828	-0.751708	0.497308	-1.51155	0.130648	0.520991
Cdk2ap2	606.41	-0.750514	0.339614	-2.2099	0.027112	0.279972
Mettl5	271.751	-0.75018	0.424917	-1.76548	0.0774838	0.426424
Imp3	523.637	-0.749293	0.358759	-2.08857	0.0367467	0.317791
Emc2	2248.48	-0.749087	0.375059	-1.99725	0.0457978	0.348428
Mettl23	194.559	-0.748772	0.443001	-1.69023	0.0909844	0.454018
Slc3a2	3361.56	-0.748549	0.354933	-2.10898	0.0349459	0.311259
Mars	1244.9	-0.747887	0.334878	-2.23331	0.0255283	0.274216
Irs1	103.078	-0.747875	0.614718	-1.21661	0.223751	0.631925
Nsa2	770.374	-0.747228	0.311737	-2.39698	0.0165308	0.222863
Clybl	792.615	-0.747039	0.327279	-2.28257	0.0224556	0.258057
Lgals1	7127.34	-0.746807	0.299548	-2.49312	0.0126627	0.19458
Ilvbl	462.472	-0.746467	0.368529	-2.02553	0.0428132	0.338488
Tm4sf4	1458.05	-0.745659	0.490739	-1.51946	0.128646	0.52032
Rtn1	55021.7	-0.74565	0.346636	-2.1511	0.0314683	0.298602
Tmem9	2060.27	-0.745515	0.307774	-2.42228	0.0154236	0.214107
Ap3m1	1728.46	-0.744987	0.341479	-2.18165	0.0291355	0.289942
Mrpl36	527.952	-0.743855	0.352152	-2.11231	0.0346595	0.310274
Prkra	600.477	-0.743837	0.366852	-2.02762	0.042599	0.337849
Rgs5	369.292	-0.74383	0.436348	-1.70467	0.088256	0.447693
Stmn1	1573.58	-0.74321	0.367327	-2.02329	0.0430434	0.338488
Sema3b	852.05	-0.743205	0.318585	-2.33283	0.0196569	0.242462
Sra1	2234.33	-0.742108	0.315366	-2.35317	0.0186142	0.23705
Spryd7	3633.48	-0.741892	0.329972	-2.24835	0.0245541	0.270477
Zfp35	733.91	-0.741769	0.3217	-2.30578	0.0211229	0.25149
Rnf13	2629.97	-0.741757	0.394758	-1.87902	0.0602418	0.388958
Clic1	2290.38	-0.741441	0.306105	-2.42218	0.0154277	0.214107
Aplp1	6541.13	-0.741221	0.35955	-2.06152	0.039253	0.326008
Mtx2	769.785	-0.741135	0.360193	-2.05761	0.0396279	0.327542
Eif4a1	3093.5	-0.741117	0.312867	-2.36879	0.0178464	0.232947
Rmnd5b	907.511	-0.741072	0.313089	-2.36697	0.0179345	0.233148
Paqr7	2484.51	-0.740339	0.316098	-2.34212	0.0191746	0.240449
Skp1a	14950	-0.739901	0.338888	-2.18332	0.0290123	0.28974
Dag1	1546.11	-0.739602	0.309309	-2.39114	0.0167961	0.225224
St3gal6	190.279	-0.73945	0.454344	-1.62751	0.103629	0.473399
Fam104a	515.308	-0.739002	0.328906	-2.24685	0.0246499	0.270543
Fam189b	6754.47	-0.738449	0.299582	-2.46493	0.0137042	0.201156
Zfyve21	266.807	-0.737808	0.421217	-1.75161	0.0798407	0.431462
Rnf207	331.855	-0.7376	0.371017	-1.98805	0.0468062	0.350869
Park7	3847.06	-0.737406	0.312882	-2.35682	0.0184323	0.235804
Psma7	7047.57	-0.736282	0.306994	-2.39835	0.0164689	0.22281
Rps28	658.605	-0.735973	0.376918	-1.95261	0.0508662	0.36132
Tmem51os1	256.645	-0.735214	0.386006	-1.90467	0.0568228	0.380712
Taf10	341.394	-0.735075	0.368827	-1.99301	0.0462607	0.349522
Fbxo6	957.068	-0.734744	0.322727	-2.27667	0.0228059	0.259944
Ifit3	203.637	-0.734438	0.530049	-1.3856	0.165868	0.568229
Samd11	1530.66	-0.732895	0.31369	-2.33636	0.0194722	0.241668
Pet100	529.289	-0.732762	0.34827	-2.10401	0.0353778	0.312538
Gstm5	2060.12	-0.732563	0.312026	-2.34777	0.0188864	0.238402
Atpif1	3811.92	-0.732467	0.298991	-2.4498	0.0142936	0.205893
Dazap2	1592.57	-0.732288	0.344022	-2.12861	0.0332866	0.304527
RP24-114E18,7	6198.86	-0.731664	0.43878	-1.6675	0.0954156	0.462299
Elovl5	3963.66	-0.731473	0.361575	-2.02302	0.043071	0.338488
Ttll3	231.841	-0.731393	0.388181	-1.88416	0.0595438	0.388958
Slc7a7	387.415	-0.731147	0.403768	-1.81081	0.0701703	0.411896
B3gnt1	1009.39	-0.731107	0.394616	-1.85271	0.0639246	0.397261
Pycrl	480.904	-0.731067	0.343706	-2.12702	0.0334188	0.304637
Magoh	220.319	-0.731004	0.41446	-1.76375	0.0777742	0.427386
Idh3g	2073.5	-0.730915	0.327718	-2.23032	0.0257263	0.274216
Nsfl1c	2248.99	-0.730433	0.313531	-2.3297	0.0198218	0.243454
Sdhc	2370.7	-0.729713	0.322729	-2.26107	0.0237548	0.265802
Exosc2	436.387	-0.729665	0.370794	-1.96784	0.049086	0.357207
Sstr2	3096.78	-0.729267	0.378637	-1.92603	0.0541005	0.372069
Ccnh	1053.39	-0.729064	0.360817	-2.02059	0.0433222	0.33923
Galnt16	1537.84	-0.729007	0.302623	-2.40896	0.0159981	0.219582
Actr6	550.158	-0.728862	0.420128	-1.73486	0.0827665	0.438596
Rwdd1	723.559	-0.728626	0.349244	-2.0863	0.0369518	0.318685
Plekha4	459.248	-0.728396	0.489512	-1.488	0.13675	0.528706
Rpl41	2228.11	-0.727397	0.38779	-1.87575	0.0606898	0.389455
Tubg1	1021.87	-0.727336	0.307089	-2.36849	0.017861	0.232947
Rps9	2754.28	-0.726951	0.334571	-2.17279	0.0297963	0.291613
Prdx2	12696.1	-0.726529	0.319165	-2.27634	0.0228255	0.259944
Abhd12	3869.68	-0.725911	0.329267	-2.20462	0.0274804	0.282084
Kcns2	173.479	-0.72518	0.598105	-1.21246	0.225335	0.634762
Gabarapl1	11710.3	-0.725161	0.284718	-2.54695	0.010867	0.180232
Dnajc30	302.093	-0.725013	0.393881	-1.84069	0.0656668	0.40109
Atp5h	5668.2	-0.724686	0.336124	-2.15601	0.0310831	0.296581
Dvl1	2096.84	-0.724605	0.312518	-2.3186	0.0204167	0.247777
Tram1	1598.67	-0.72445	0.398708	-1.81699	0.0692184	0.409768
Cetn3	765.308	-0.724397	0.356752	-2.03053	0.0423023	0.336937
Pbxip1	201.562	-0.723763	0.418486	-1.72948	0.0837233	0.439378
Sgpp2	10736	-0.723151	0.372843	-1.93956	0.0524329	0.365245
Gusb	473.441	-0.722347	0.340676	-2.12033	0.033978	0.306948
Ufsp2	1496.51	-0.721928	0.359688	-2.00709	0.0447399	0.344072
Npepl1	138.35	-0.721823	0.454594	-1.58784	0.112322	0.490254
Sdf2	1177.52	-0.721812	0.371302	-1.94401	0.0518948	0.363649
Mrpl32	590.496	-0.721654	0.349892	-2.0625	0.0391598	0.325683
Ghitm	9343.15	-0.721492	0.329754	-2.18797	0.0286717	0.287695
Pdcd5	1201.82	-0.721427	0.333827	-2.16108	0.030689	0.29563
Sep15	2185.57	-0.721027	0.395441	-1.82335	0.0682508	0.407668
Ywhaz	15276	-0.720921	0.357477	-2.01669	0.0437277	0.340685
Rpl7l1	434.011	-0.720865	0.403264	-1.78758	0.0738445	0.420695
Ufsp1	1262.6	-0.720774	0.334052	-2.15767	0.0309535	0.296581
Cd151	4509	-0.72074	0.353263	-2.04024	0.0413268	0.3338
Ndufa9	1270.1	-0.720284	0.330775	-2.17756	0.0294385	0.291265
Tmem50a	5633.4	-0.719743	0.345729	-2.08181	0.0373597	0.319987
Anxa5	7750.19	-0.719359	0.314619	-2.28644	0.0222283	0.257076
S100a10	8565.7	-0.719123	0.288928	-2.48893	0.0128127	0.194799
Sdhd	1630.82	-0.71896	0.391147	-1.83808	0.0660508	0.401806
Mad2l1bp	340.858	-0.717975	0.393246	-1.82577	0.0678854	0.407136
Bnip3	913.198	-0.717903	0.382064	-1.87901	0.0602429	0.388958
Slc5a6	932.586	-0.717469	0.380906	-1.88359	0.0596209	0.388958
Ninj1	1002.53	-0.716495	0.348095	-2.05833	0.0395584	0.327416
Dleu2	126.943	-0.716096	0.482492	-1.48416	0.137767	0.530254
Il10rb	759.519	-0.715829	0.352474	-2.03087	0.0422685	0.33689
Grn	3683.51	-0.715828	0.366465	-1.95333	0.0507801	0.36132
Lsm7	566.261	-0.71533	0.354716	-2.01663	0.0437341	0.340685
Carkd	723.654	-0.715288	0.369768	-1.93442	0.0530612	0.367224
Aga	171.44	-0.714461	0.430075	-1.66125	0.0966636	0.464286
Chrac1	221.83	-0.714375	0.408362	-1.74937	0.0802273	0.432581
Polr2i	217.062	-0.714242	0.42104	-1.69638	0.0898146	0.451358
Rsph9	453.008	-0.71416	0.344263	-2.07446	0.0380366	0.321362
2310047M10Rik	950.251	-0.714133	0.326945	-2.18426	0.0289429	0.289696
Rps7	632.142	-0.713665	0.391221	-1.8242	0.0681223	0.407617
Ndufb9	1157.7	-0.713072	0.335875	-2.12303	0.0337517	0.305361
Oat	1504.28	-0.712931	0.332187	-2.14618	0.0318589	0.300553
Dda1	2232.89	-0.712797	0.313809	-2.27144	0.0231205	0.261594
Uckl1	847.058	-0.712621	0.336891	-2.11529	0.0344054	0.308956
Lgi1	587.975	-0.712179	0.388104	-1.83502	0.0665027	0.402944
Txn1	6306.29	-0.71135	0.390992	-1.81935	0.0688585	0.408977
Paip2	3773.57	-0.711206	0.318662	-2.23185	0.025625	0.274216
Cml1	108.88	-0.710764	0.51418	-1.38232	0.166872	0.570004
Pabpc1	3860.89	-0.710622	0.323531	-2.19646	0.0280589	0.28544
Sertad4	350.142	-0.710407	0.383075	-1.85449	0.0636697	0.397145
Gch1	6882.53	-0.709723	0.324926	-2.18426	0.0289432	0.289696
Rell1	152.34	-0.709702	0.483346	-1.46831	0.14202	0.536011
Slc2a1	462.398	-0.709428	0.359556	-1.97307	0.0484878	0.355773
Drg2	1498.79	-0.709422	0.330988	-2.14335	0.0320852	0.301136
Tgm2	208.214	-0.70914	0.461564	-1.53638	0.124444	0.511835
Pcnp	576.783	-0.708551	0.377454	-1.87719	0.0604925	0.389455
Glrx5	1541.86	-0.707826	0.358735	-1.97311	0.0484825	0.355773
Nbl1	8638.08	-0.707202	0.29988	-2.35829	0.0183596	0.235124
1700011L22Rik	232.493	-0.707057	0.402038	-1.75868	0.0786318	0.429471
Rplp0	1805.63	-0.707023	0.363331	-1.94595	0.0516609	0.363148
Gprc5b	77.3069	-0.7064	0.585647	-1.20619	0.227745	0.636494
Uqcr10	1263.3	-0.706398	0.356856	-1.9795	0.0477594	0.354184
Tspan13	9942.88	-0.706045	0.417432	-1.6914	0.0907603	0.453087
Ppargc1a	118.25	-0.705608	0.48695	-1.44904	0.147328	0.544356
Stard13	747.13	-0.70525	0.397319	-1.77502	0.0758945	0.423037
Slc10a4	17602.7	-0.70403	0.323607	-2.17557	0.0295874	0.291613
Atp5o	1725.16	-0.703335	0.324434	-2.16788	0.0301675	0.293421
Blvrb	726.823	-0.703061	0.337661	-2.08215	0.0373286	0.319948
Fh1	1578.27	-0.703028	0.305607	-2.30043	0.0214238	0.252868
Msmo1	4361.27	-0.702869	0.358184	-1.96231	0.0497259	0.359908
Bbs4	1629.75	-0.702392	0.31561	-2.22551	0.0260471	0.275345
Atp5g3	6007.45	-0.702295	0.358287	-1.96015	0.0499785	0.36132
Pcdhb9	411.093	-0.702283	0.44522	-1.57738	0.114707	0.49358
Mpz	216.492	-0.702077	1.68264	-0.417247	0.676498	0.897308
Vps72	432.018	-0.700902	0.38466	-1.82214	0.0684345	0.407668
Commd3	727.481	-0.700327	0.400432	-1.74893	0.0803033	0.432662
Adi1	1033.54	-0.700319	0.327535	-2.13815	0.0325045	0.30312
Fam183b	145.633	-0.700079	0.469509	-1.49109	0.135939	0.528372
Tom1	494.006	-0.699283	0.345307	-2.02511	0.0428565	0.338488
Coq7	802.945	-0.698658	0.348758	-2.00328	0.0451477	0.345963
Gsto1	455.694	-0.698621	0.350773	-1.99166	0.0464083	0.350198
Commd6	430.34	-0.698574	0.350168	-1.99497	0.0460463	0.34936
Fam136a	728.312	-0.698435	0.377128	-1.85199	0.0640278	0.397261
Lhpp	275.548	-0.698045	0.37302	-1.87133	0.061299	0.389821
Ube2d2a	1439.71	-0.69774	0.367255	-1.89988	0.0574488	0.38188
Mrfap1	2824.81	-0.697538	0.353966	-1.97063	0.0487658	0.3566
Tram1l1	1176.36	-0.697449	0.402584	-1.73243	0.0831972	0.438912
Atpaf1	333.554	-0.697234	0.435282	-1.6018	0.1092	0.483456
Herpud1	816.496	-0.697225	0.312917	-2.22815	0.0258706	0.274636
B3galt6	210.94	-0.696964	0.419245	-1.66243	0.0964275	0.46403
Igfbp7	265.291	-0.696963	0.445422	-1.56472	0.117648	0.499921
Bcap29	2576.48	-0.696497	0.374663	-1.859	0.0630276	0.396606
Cish	93.4088	-0.696306	0.566346	-1.22947	0.218895	0.628992
Dolk	710.255	-0.696049	0.389729	-1.78598	0.0741021	0.420695
H2-K1	1763.79	-0.695466	0.348858	-1.99355	0.046201	0.34936
Fam98c	110.543	-0.695027	0.543913	-1.27783	0.20131	0.611521
Enpp5	4993.52	-0.694798	0.40629	-1.71011	0.0872462	0.44612
Trnp1	3019.67	-0.694309	0.299744	-2.31634	0.0205398	0.24827
Ndufs6	1610.48	-0.694302	0.322608	-2.15215	0.0313853	0.298398
B3galnt1	1555.55	-0.693965	0.409038	-1.69658	0.0897762	0.451353
Stbd1	573.89	-0.693722	0.361357	-1.91977	0.0548875	0.374335
Med30	257.306	-0.693695	0.445325	-1.55773	0.119298	0.503286
Ube2a	1029.5	-0.692451	0.385545	-1.79603	0.0724895	0.418037
Irgm2	312.189	-0.692441	0.372548	-1.85866	0.0630747	0.396606
Hist1h2bc	750.776	-0.692182	0.370905	-1.8662	0.0620138	0.392505
Timm17b	360.116	-0.69185	0.397346	-1.74118	0.0816529	0.435783
Tubb2a	18594.1	-0.691677	0.337205	-2.05121	0.0402469	0.3289
Uchl3	473.97	-0.691442	0.367552	-1.88121	0.0599438	0.388958
Mrpl17	1351.13	-0.690792	0.344921	-2.00275	0.0452037	0.345963
Ifngr1	495.989	-0.690619	0.373754	-1.84779	0.0646329	0.398206
Ccs	500.849	-0.690462	0.343803	-2.00831	0.0446105	0.343955
Tmem14a	456.148	-0.690389	0.423948	-1.62847	0.103424	0.473336
Glb1	762.225	-0.690261	0.390479	-1.76773	0.0771062	0.426241
Tsn	2687.98	-0.689114	0.340467	-2.02402	0.0429676	0.338488
Fam173a	1245.14	-0.688007	0.332217	-2.07096	0.038363	0.321362
Pdia6	1746	-0.687792	0.360025	-1.9104	0.056082	0.378837
Tmub2	2118.19	-0.687776	0.323002	-2.12932	0.0332276	0.304527
Thrsp	129.475	-0.686279	0.461747	-1.48627	0.137209	0.528952
Nudt17	713.24	-0.686243	0.314601	-2.18131	0.0291603	0.289942
Dclre1b	134.644	-0.685211	0.477174	-1.43598	0.151008	0.547803
Vcp-rs	1823.19	-0.685159	0.325484	-2.10505	0.0352872	0.312452
Tyms	170.162	-0.685006	0.456044	-1.50206	0.133081	0.525597
Dctn6	1698.4	-0.684961	0.340635	-2.01083	0.044343	0.342575
Pradc1	329.794	-0.684593	0.378413	-1.80912	0.0704327	0.412432
Rbmxl1	310.164	-0.684212	0.419615	-1.63057	0.102981	0.473245
Smpdl3a	557.901	-0.684122	0.427406	-1.60064	0.109458	0.484063
Cebpzos	184.89	-0.683775	0.452142	-1.5123	0.130458	0.520895
Dnaja1	9567.45	-0.68372	0.400695	-1.70634	0.0879455	0.447375
Cdc25b	130.158	-0.683235	0.474251	-1.44066	0.14968	0.547032
Srsf10	1237.63	-0.683088	0.399347	-1.71051	0.0871713	0.44612
Tpi1	7948.2	-0.68293	0.3257	-2.0968	0.0360109	0.314926
Cox6b1	4180.21	-0.682906	0.347856	-1.96318	0.0496248	0.35982
RP24-74O18,2	125.798	-0.682848	0.472554	-1.44501	0.148454	0.545765
Gper1	553.724	-0.682846	0.357954	-1.90764	0.0564382	0.379513
Nip7	244.418	-0.682786	0.418591	-1.63115	0.102858	0.473245
Sema4c	450.045	-0.681288	0.341206	-1.99671	0.0458571	0.348658
Eif4ebp1	172.688	-0.681053	0.446911	-1.52391	0.12753	0.518431
Ptges3	2434.74	-0.680801	0.301432	-2.25856	0.0239109	0.266067
Mrpl41	1241.73	-0.680515	0.350343	-1.94242	0.0520859	0.364299
Itgb1bp1	493.318	-0.680492	0.354913	-1.91735	0.0551932	0.375374
Gpx4	2965.08	-0.680373	0.342276	-1.98779	0.0468348	0.350869
Tagln2	11736.6	-0.679657	0.317176	-2.14284	0.0321258	0.301222
Myl12b	3760.99	-0.679538	0.318706	-2.13218	0.0329922	0.304184
Bax	269.371	-0.679391	0.378692	-1.79405	0.0728056	0.418344
Eif4a3	1623.89	-0.679102	0.299378	-2.26838	0.0233063	0.262981
Ggh	203.517	-0.678999	0.435833	-1.55793	0.119249	0.503286
Gm13443	177.439	-0.678528	0.492445	-1.37787	0.168242	0.573384
Apip	465.027	-0.677784	0.3568	-1.89962	0.0574832	0.38188
Cdc123	2442.09	-0.677753	0.293428	-2.30977	0.0209007	0.250372
Dctn5	5425.98	-0.677681	0.314967	-2.15159	0.0314295	0.298469
Ephx1	2188.32	-0.677549	0.290313	-2.33386	0.0196031	0.242462
Atp5c1	3755.8	-0.677436	0.315766	-2.14537	0.0319233	0.300553
Sema3c	1067.17	-0.677308	0.329411	-2.05612	0.0397711	0.327602
Mrpl47	502.583	-0.676767	0.380193	-1.78006	0.0750657	0.421965
Nup43	142.755	-0.676682	0.470932	-1.4369	0.150746	0.547803
Mrpl57	689.238	-0.676432	0.387759	-1.74447	0.081078	0.434254
Rpl37a	898.965	-0.676411	0.364386	-1.8563	0.0634103	0.396912
Snrpb	1197.4	-0.675425	0.310725	-2.1737	0.0297275	0.291613
Scamp2	671.429	-0.675004	0.336212	-2.00768	0.0446777	0.344032
Dock10	158.319	-0.674668	0.581435	-1.16035	0.245907	0.653951
Btd	173.259	-0.674604	0.422919	-1.59512	0.110686	0.485855
Myo10	384.572	-0.673749	0.494769	-1.36174	0.173279	0.580858
Pnck	887.144	-0.673209	0.352739	-1.90852	0.0563242	0.379513
Mcts2	209.32	-0.67263	0.47498	-1.41612	0.15674	0.556652
Slc15a2	118.82	-0.672197	0.581927	-1.15512	0.24804	0.655262
Sap30	91.8636	-0.672009	0.518908	-1.29504	0.195305	0.605045
Polr2e	806.299	-0.671792	0.338509	-1.98456	0.047193	0.351933
Abhd14a	217.434	-0.671704	0.413597	-1.62406	0.104364	0.475276
Gm26809	141.621	-0.671486	0.516371	-1.30039	0.193466	0.6021
Slc25a17	894.263	-0.671109	0.376737	-1.78137	0.0748515	0.421965
Etfa	620.009	-0.671077	0.356823	-1.8807	0.0600124	0.388958
Sec11c	917.009	-0.670884	0.369427	-1.81601	0.0693685	0.409768
Cyb561	27857.5	-0.670643	0.373507	-1.79553	0.0725693	0.418037
Arpc5l	1272.24	-0.670535	0.353458	-1.89707	0.0578186	0.38306
Rexo2	4047.99	-0.669992	0.300939	-2.22634	0.0259917	0.275
Rbbp9	263.771	-0.669596	0.453124	-1.47773	0.139479	0.532803
Higd2a	1509.28	-0.669346	0.335	-1.99805	0.0457112	0.348209
Ftsj1	612.895	-0.669291	0.323931	-2.06615	0.038814	0.324374
Stmn2	52592.4	-0.669081	0.290214	-2.30547	0.0211401	0.25149
Tomm22	949.882	-0.668987	0.391129	-1.7104	0.0871917	0.44612
Gdpd2	111.464	-0.66871	0.53377	-1.25281	0.210277	0.621089
2610305D13Rik	99.057	-0.668066	1.86857	-0.357528	0.720697	0.911536
Commd4	1057.74	-0.668046	0.320652	-2.0834	0.0372152	0.319948
Rnd3	162.652	-0.667739	0.530127	-1.25958	0.20782	0.618628
2410015M20Rik	825.637	-0.667544	0.321948	-2.07345	0.0381306	0.321362
Asf1a	143.531	-0.667495	0.446024	-1.49654	0.134512	0.527221
Eif6	809.809	-0.66739	0.33272	-2.00586	0.0448712	0.344642
Tpd52l1	388.176	-0.666598	0.429285	-1.55281	0.120469	0.503719
Dkk3	19315.2	-0.666576	0.29929	-2.22719	0.0259344	0.274636
Gtf2b	1210.67	-0.665661	0.326893	-2.03633	0.0417176	0.335327
Gm10800	12900.9	-0.665497	1.25744	-0.529249	0.596633	0.866681
Ndufs4	1419.93	-0.665462	0.306393	-2.17193	0.0298613	0.29162
Ywhah	15681	-0.665339	0.312936	-2.12612	0.0334935	0.304674
Mrpl30	1011.68	-0.665319	0.307652	-2.16257	0.0305745	0.295284
Pcbd1	3624.78	-0.664939	0.31933	-2.08229	0.0373156	0.319948
Ptpla	175.107	-0.664873	0.456667	-1.45593	0.145413	0.541768
Myl6	8943.47	-0.664687	0.311159	-2.13616	0.0326662	0.303466
Coa4	192.041	-0.664461	0.44536	-1.49196	0.135709	0.528032
Bpgm	356.232	-0.664441	0.424102	-1.5667	0.117185	0.498304
Slc25a11	1770.62	-0.664175	0.339474	-1.95648	0.0504085	0.36132
Arxes2	650.967	-0.664103	0.451428	-1.47112	0.14126	0.535472
Gm2115	347.753	-0.663634	0.554343	-1.19716	0.231246	0.640043
Map1lc3b	3040.16	-0.663244	0.387916	-1.70976	0.0873099	0.44612
Rpl9	1984.42	-0.663174	0.336748	-1.96935	0.0489133	0.356854
Osgep	447.284	-0.662984	0.40256	-1.64692	0.0995751	0.469693
Dnajc19	441.539	-0.662734	0.367574	-1.80299	0.071389	0.414974
Tm7sf3	317.702	-0.661475	0.398909	-1.65821	0.0972751	0.465553
Eef1a1	14446.7	-0.661138	0.300349	-2.20124	0.0277193	0.28333
Set	1749	-0.660811	0.350536	-1.88514	0.0594104	0.388473
Pttg1ip	1975.45	-0.660196	0.341737	-1.93188	0.0533737	0.367967
Ppp1ca	3892.86	-0.660031	0.343445	-1.9218	0.0546315	0.373007
Faim2	18019.6	-0.659811	0.319766	-2.06342	0.0390728	0.325656
Asns	2439.15	-0.659465	0.32689	-2.01739	0.043655	0.340685
Med28	1202.17	-0.659206	0.327356	-2.01372	0.0440385	0.341267
Sod2	2914.58	-0.658875	0.335701	-1.96268	0.049683	0.35982
Fam105a	132.614	-0.658614	0.45992	-1.43202	0.152139	0.549966
Commd9	559.482	-0.65855	0.371234	-1.77395	0.0760719	0.423633
Rpl6	2118.28	-0.657787	0.343287	-1.91614	0.055347	0.375979
Ndufs3	1232.83	-0.657306	0.33196	-1.98008	0.0476948	0.35414
Ergic3	2337.29	-0.656971	0.342648	-1.91733	0.0551956	0.375374
Tmem246	3012.19	-0.656632	0.353491	-1.85756	0.0632314	0.396785
Arsk	112.575	-0.655946	0.514812	-1.27415	0.202611	0.613639
Mettl21a	313.684	-0.655881	0.39373	-1.66581	0.0957506	0.463038
Ndufaf6	271.731	-0.655845	0.421878	-1.55458	0.120046	0.503286
Tmco1	1360.37	-0.655749	0.348916	-1.87939	0.0601915	0.388958
Atp6v1a	14612.5	-0.655651	0.363869	-1.80189	0.0715626	0.415215
Vmp1	1123.19	-0.655586	0.410274	-1.59792	0.11006	0.485036
Capza1	1005.17	-0.655513	0.373039	-1.75722	0.0788795	0.429661
Calm2	19464.7	-0.655444	0.331969	-1.97442	0.0483344	0.355773
Nsdhl	1975.93	-0.655273	0.308259	-2.12572	0.0335267	0.304674
Fxyd2	4882.16	-0.654949	0.307254	-2.13162	0.0330378	0.304184
Nop16	758.609	-0.654466	0.352521	-1.85653	0.0633781	0.396912
D17Wsu104e	843.609	-0.654293	0.353317	-1.85186	0.0640464	0.397261
Hlf	97.3247	-0.654284	0.586459	-1.11565	0.264571	0.669398
Tprgl	4305.53	-0.653423	0.365664	-1.78695	0.0739462	0.420695
Rnf7	728.584	-0.653332	0.405864	-1.60973	0.107456	0.47925
Tmem30a	21407.4	-0.65328	0.417587	-1.56442	0.117719	0.500048
Wdr83os	453.509	-0.653162	0.397546	-1.64298	0.100386	0.470539
Nutf2	185.342	-0.65316	0.448342	-1.45683	0.145162	0.54126
Smdt1	3275.71	-0.653151	0.298361	-2.18913	0.0285875	0.287463
Junb	432.26	-0.652763	0.392782	-1.6619	0.0965334	0.46403
Mmgt2	277.703	-0.652618	0.445752	-1.46408	0.143171	0.538165
Naca	1715.57	-0.652481	0.347104	-1.87979	0.0601374	0.388958
Trpc7	380.088	-0.652473	0.419806	-1.55422	0.120131	0.503286
Acyp1	295.547	-0.652336	0.414743	-1.57287	0.115749	0.495872
Ndufv2	3916.73	-0.652103	0.329929	-1.9765	0.0480986	0.355103
1110032A03Rik	370.033	-0.651589	0.373723	-1.74351	0.0812446	0.434654
Pdlim7	2285.21	-0.651361	0.309248	-2.10627	0.0351806	0.311965
Saysd1	250.798	-0.65126	0.443647	-1.46797	0.142113	0.536025
Marc2	808.344	-0.65092	0.343177	-1.89675	0.0578611	0.383123
Lsm8	249.927	-0.650578	0.479402	-1.35706	0.174762	0.58166
Mrpl54	667.105	-0.650376	0.348371	-1.86691	0.0619144	0.392082
Fbp1	81.9346	-0.650357	0.622768	-1.0443	0.296346	0.696023
Srsf7	1066.45	-0.650347	0.337796	-1.92527	0.054196	0.372358
Stard3nl	2048.22	-0.650207	0.384396	-1.6915	0.0907404	0.453087
Kirrel3	718.239	-0.649776	0.364005	-1.78508	0.0742491	0.420737
Dusp26	3517.36	-0.649521	0.307529	-2.11207	0.0346809	0.310274
Hdhd3	258.234	-0.649499	0.412629	-1.57405	0.115476	0.495231
I830012O16Rik	106.485	-0.648801	0.535872	-1.21074	0.225995	0.635489
Pld3	9857.14	-0.648431	0.315278	-2.05669	0.0397158	0.327602
Bdh1	623.728	-0.648093	0.33236	-1.94997	0.0511794	0.36195
Pigt	2027.69	-0.647711	0.344992	-1.87747	0.0604542	0.389455
Dpm2	1126.7	-0.647686	0.317	-2.04317	0.0410352	0.332375
Tmem218	132.29	-0.647372	0.465168	-1.39169	0.164015	0.567031
Fibp	704.2	-0.646759	0.342126	-1.89042	0.0587024	0.385937
Stard8	135.996	-0.645845	0.541335	-1.19306	0.232845	0.640964
Npc2	3022.76	-0.645835	0.31789	-2.03163	0.0421911	0.336651
Tubb3	55746.5	-0.645724	0.285754	-2.25972	0.0238386	0.265858
5330417C22Rik	2137.43	-0.645584	0.347401	-1.85833	0.0631226	0.396606
Tsen34	893.472	-0.645134	0.349186	-1.84754	0.0646696	0.398228
6330403K07Rik	8564.68	-0.644942	0.391766	-1.64624	0.0997137	0.469851
Zfp937	449.045	-0.644866	0.346841	-1.85925	0.0629912	0.396606
Prepl	7807.28	-0.644773	0.31674	-2.03565	0.0417852	0.335479
Rpf2	870.764	-0.644719	0.347571	-1.85493	0.0636067	0.396957
Camk1g	1881.34	-0.643961	0.302891	-2.12605	0.0334993	0.304674
Alg8	163.054	-0.643741	0.472071	-1.36365	0.172677	0.580361
Cox14	970.193	-0.643682	0.386647	-1.66478	0.0959573	0.463108
Gipc1	1125.47	-0.643363	0.337544	-1.90601	0.0566483	0.380224
Pdzd11	1313.47	-0.642849	0.338843	-1.89719	0.0578033	0.38306
Snrpn,1	8007.03	-0.642697	0.340255	-1.88887	0.0589094	0.386362
Mrpl14	414.44	-0.642232	0.368148	-1.7445	0.0810727	0.434254
Dgcr6	1388.36	-0.642075	0.339473	-1.89139	0.0585725	0.385925
Gm4204	195.667	-0.642036	0.45188	-1.42081	0.155371	0.553795
Ddt	163.889	-0.641965	0.42963	-1.49423	0.135116	0.527511
2610005L07Rik	324.718	-0.641918	0.405501	-1.58302	0.113416	0.491636
2010107E04Rik	2601.46	-0.641861	0.328209	-1.95565	0.0505067	0.36132
Shfm1	1434.34	-0.641467	0.359601	-1.78383	0.0744514	0.421151
Avpi1	314.257	-0.641394	0.380298	-1.68655	0.0916892	0.456212
Mlx	749.594	-0.640622	0.322037	-1.98928	0.0466699	0.350417
Atp6v0e2	7891.9	-0.640546	0.317889	-2.015	0.043905	0.341134
Ahsa1	1578.34	-0.640503	0.310792	-2.06087	0.0393152	0.3263
Ak1	7423.78	-0.640358	0.301289	-2.1254	0.0335534	0.304674
Slc9a3r2	1581.42	-0.639793	0.327209	-1.9553	0.0505472	0.36132
Timm50	730.825	-0.639092	0.316837	-2.0171	0.0436852	0.340685
Gm21698	234.179	-0.637824	0.515457	-1.2374	0.21594	0.626606
B9d2	312.071	-0.637465	0.39852	-1.59958	0.109691	0.484524
Sccpdh	2313.63	-0.637427	0.326205	-1.95407	0.0506929	0.36132
Scn3b	5489.83	-0.63731	0.307528	-2.07236	0.0382317	0.321362
1110059G10Rik	397.365	-0.636953	0.367691	-1.7323	0.0832193	0.438912
Tmem191c	256.04	-0.636788	0.390837	-1.62929	0.103251	0.473336
Pard6a	200.954	-0.636712	0.427702	-1.48868	0.136571	0.528658
Stmn3	21026.6	-0.636574	0.29242	-2.17692	0.0294867	0.291265
Scfd1	1999.08	-0.636344	0.319196	-1.99359	0.0461972	0.34936
Sec13	1962.25	-0.636259	0.291663	-2.18149	0.0291475	0.289942
Uqcrq	3731.43	-0.636223	0.286467	-2.22093	0.0263555	0.277147
Rit2	7356.95	-0.635779	0.32805	-1.93806	0.0526162	0.365463
Pttg1	537.249	-0.63569	0.450022	-1.41258	0.15778	0.558418
Dydc2	120.231	-0.635406	0.499785	-1.27136	0.203601	0.614549
Hsd17b12	3980.41	-0.635341	0.353828	-1.79562	0.0725544	0.418037
Fxn	152.3	-0.634907	0.451862	-1.40509	0.159995	0.561973
Thyn1	635.219	-0.634664	0.34451	-1.84222	0.0654428	0.40109
Alg12	378.725	-0.63445	0.377212	-1.68195	0.0925793	0.457055
Rab14	5005.95	-0.633393	0.318225	-1.99039	0.0465477	0.350238
Tmub1	233.024	-0.633163	0.394717	-1.60409	0.108693	0.482631
Clptm1	3009.09	-0.632908	0.303966	-2.08217	0.037327	0.319948
Psmg4	184.717	-0.632902	0.420167	-1.50631	0.131987	0.523561
Smim19	406.132	-0.632564	0.357297	-1.77042	0.0766579	0.425218
Pef1	2633.52	-0.632408	0.330876	-1.91132	0.055964	0.378251
Rce1	357.19	-0.632348	0.355692	-1.7778	0.075437	0.422059
Tor1a	471.764	-0.632309	0.365045	-1.73214	0.0832483	0.438912
Thsd4	140.791	-0.632239	0.543715	-1.16281	0.244905	0.653097
Exosc4	621.996	-0.631957	0.33091	-1.90975	0.0561653	0.379187
Wbp1	677.27	-0.631721	0.320042	-1.97387	0.0483968	0.355773
Crip2	12138	-0.631647	0.329885	-1.91475	0.0555249	0.376763
Ankrd29	1186.82	-0.631234	0.318717	-1.98055	0.0476417	0.35414
Phlda3	525.843	-0.631151	0.387107	-1.63043	0.103011	0.473245
Hddc2	778.435	-0.631141	0.358653	-1.75975	0.0784497	0.428945
Ndufa2	2450.17	-0.631002	0.319447	-1.97529	0.0482352	0.355524
Timm17a	1973.64	-0.630207	0.366515	-1.71946	0.0855312	0.443658
Xylt1	174.598	-0.629984	0.457304	-1.3776	0.168326	0.573506
Pfkl	1501.44	-0.62987	0.325314	-1.93619	0.0528438	0.366621
Eif2s3x	661.669	-0.629656	0.391286	-1.6092	0.107574	0.47925
Fuca1	710.66	-0.62934	0.322992	-1.94847	0.0513592	0.362442
Gatm	695.67	-0.62889	0.342734	-1.83492	0.0665172	0.402944
Polr2c	542.454	-0.627736	0.375314	-1.67256	0.0944132	0.460264
Wls	498.966	-0.627704	0.44988	-1.39527	0.162934	0.565041
Wdr45	805.147	-0.627597	0.340699	-1.84209	0.0654626	0.40109
1700086L19Rik	118.942	-0.627583	0.558894	-1.1229	0.26148	0.66801
Slc25a1	19900.9	-0.627517	0.294559	-2.13036	0.033142	0.304184
Dcakd	1107.36	-0.627146	0.30159	-2.07947	0.0375746	0.320688
Dtd1	1192.39	-0.626994	0.342968	-1.82814	0.0675281	0.406593
Pop7	394.495	-0.625834	0.354783	-1.76399	0.0777332	0.427355
AW146154	244.333	-0.625832	0.418203	-1.49648	0.134529	0.527221
Rps26	1289.16	-0.625471	0.33222	-1.8827	0.0597407	0.388958
Rab3a	7977.88	-0.625	0.292803	-2.13454	0.0327983	0.303632
Serf2	853.388	-0.624935	0.346632	-1.80288	0.0714075	0.414974
Prkcd	131.825	-0.624901	0.46608	-1.34076	0.179998	0.586386
Minos1	2028.03	-0.624626	0.314525	-1.98593	0.0470406	0.351448
Pa2g4	1392.47	-0.624198	0.302545	-2.06316	0.0390976	0.325656
Adipor2	1034.81	-0.624072	0.350334	-1.78136	0.0748535	0.421965
D8Ertd738e	1755.19	-0.624003	0.317039	-1.96822	0.0490425	0.357155
Gmps	4025.81	-0.623153	0.314985	-1.97836	0.0478881	0.354638
Ercc1	346.824	-0.622878	0.355827	-1.75051	0.0800306	0.432101
Map1lc3a	2825.93	-0.622829	0.320933	-1.94068	0.0522973	0.365142
Mllt11	5552.51	-0.622747	0.332252	-1.87432	0.0608857	0.389455
Tmem242	890.825	-0.622605	0.342791	-1.81628	0.0693275	0.409768
Clic4	1103.26	-0.62258	0.349725	-1.7802	0.0750431	0.421965
Uxt	133.898	-0.62251	0.501384	-1.24158	0.214391	0.625575
Tcea1	600.479	-0.6224	0.347425	-1.79146	0.0732189	0.419572
Qdpr	3046.25	-0.622365	0.331858	-1.87539	0.0607384	0.389455
Lysmd4	524.296	-0.622333	0.341534	-1.82217	0.0684291	0.407668
Coq2	921.693	-0.622228	0.387248	-1.60679	0.108099	0.480699
Eef1g	2696.39	-0.622153	0.355094	-1.75208	0.0797602	0.431374
Cdc42	7956.52	-0.62196	0.342419	-1.81637	0.0693136	0.409768
P2rx2	1002.16	-0.621895	0.370244	-1.67969	0.0930177	0.458282
Rpl22l1	473.701	-0.621716	0.421979	-1.47333	0.140661	0.534902
Inafm1	855.666	-0.621661	0.32307	-1.92423	0.0543257	0.372441
Pcbp1	4354.87	-0.621506	0.299964	-2.07194	0.0382712	0.321362
Efcab1	497.448	-0.621136	0.387597	-1.60253	0.109038	0.483104
Psmb4	3638.28	-0.621083	0.325736	-1.90671	0.0565582	0.379924
Hnmt	397.338	-0.620436	0.417439	-1.48629	0.137202	0.528952
Hey2	636.454	-0.620242	0.399066	-1.55423	0.120129	0.503286
Arhgdig	3520.46	-0.620231	0.307983	-2.01384	0.0440258	0.341267
Ccdc109b	529.998	-0.619628	0.398741	-1.55396	0.120194	0.503286
Bnip1	433.211	-0.619563	0.35872	-1.72715	0.0841408	0.439874
P4ha1	785.045	-0.619552	0.356927	-1.7358	0.0825999	0.438507
Shmt2	574.907	-0.619177	0.341657	-1.81228	0.0699436	0.411568
Lmf2	1217.73	-0.618985	0.32544	-1.90199	0.0571721	0.381735
Uba7	473.786	-0.618149	0.369544	-1.67273	0.0943796	0.460264
Gpam	374.06	-0.617892	0.358945	-1.72141	0.0851763	0.443012
Gemin7	1255.38	-0.617855	0.327595	-1.88603	0.0592908	0.388112
Gcdh	398.836	-0.617216	0.369339	-1.67114	0.0946941	0.460888
Flot1	11878.3	-0.617117	0.310105	-1.99003	0.046588	0.350238
Napa	7657.92	-0.616884	0.289991	-2.12725	0.0333992	0.304637
Mpc1	220.744	-0.616484	0.478233	-1.28909	0.197368	0.607064
Prnp	7115.67	-0.61625	0.345661	-1.78282	0.074616	0.421762
Uqcrh	2980.79	-0.615826	0.334436	-1.84138	0.0655652	0.40109
Ociad1	7233.75	-0.61581	0.306798	-2.00721	0.044727	0.344072
Nsmce1	524.394	-0.615315	0.340078	-1.80933	0.070399	0.412432
Eci1	313.049	-0.614998	0.380771	-1.61514	0.106281	0.47773
Dirc2	3362.92	-0.614715	0.380888	-1.6139	0.106549	0.47822
Tmem63b	3305.02	-0.614677	0.298938	-2.0562	0.0397632	0.327602
Trappc6a	382.355	-0.613594	0.379719	-1.61591	0.106113	0.47737
Cbx3	256.564	-0.613566	0.428775	-1.43097	0.152438	0.550669
Srpr	2877.37	-0.613489	0.301623	-2.03396	0.0419558	0.335507
Pex13	509.137	-0.612677	0.374418	-1.63634	0.101768	0.472103
Cs	8391.39	-0.612318	0.309828	-1.97631	0.0481191	0.355103
Gamt	319.402	-0.611961	0.422254	-1.44927	0.147261	0.544356
Cgrrf1	362.437	-0.611917	0.370438	-1.65188	0.0985595	0.468167
Trabd2b	141.044	-0.611468	0.564666	-1.08288	0.27886	0.679583
Prdx6	2180.22	-0.611464	0.337341	-1.8126	0.0698933	0.411546
Srm	1000.65	-0.611298	0.32535	-1.87889	0.0602592	0.388958
Tomm40	1412.62	-0.611276	0.320453	-1.90754	0.0564509	0.379513
Psma4	3290.16	-0.611113	0.295104	-2.07084	0.0383736	0.321362
Atp6ap1	7670.69	-0.611103	0.371877	-1.64329	0.100322	0.47051
Gnb2l1	2069.12	-0.610648	0.314458	-1.9419	0.0521486	0.364526
Ahr	395.3	-0.610624	0.348202	-1.75365	0.0794908	0.430927
Cpsf3	1495.76	-0.610407	0.292844	-2.08441	0.0371228	0.319547
Akr1a1	8712	-0.610143	0.319649	-1.90879	0.0562895	0.379513
Capns1	14038.4	-0.609992	0.293135	-2.08092	0.0374411	0.320456
Tm7sf2	1093.14	-0.609597	0.313209	-1.94629	0.0516194	0.363144
2500004C02Rik	114.822	-0.609446	0.50883	-1.19774	0.231018	0.639824
Lmo1	1497.77	-0.608765	0.321055	-1.89614	0.0579414	0.383444
Clec2l	644.474	-0.608747	0.327714	-1.85755	0.0632323	0.396785
Gstm7	199.683	-0.608676	0.415075	-1.46642	0.142533	0.537107
Emc7	2256.04	-0.608373	0.369452	-1.64669	0.0996213	0.469693
Anxa6	14098.8	-0.608119	0.293455	-2.07227	0.0382399	0.321362
Eif5a	4874.85	-0.607942	0.34308	-1.77201	0.0763926	0.42483
Tmem70	635.188	-0.607915	0.346707	-1.7534	0.079534	0.430927
Tpgs2	2272.66	-0.607675	0.320964	-1.89328	0.058321	0.38511
Tmem141	221.205	-0.607658	0.412936	-1.47155	0.141142	0.535472
Tmem120b	341.569	-0.607422	0.404185	-1.50283	0.132882	0.52521
Cdk20	134.589	-0.607359	0.457447	-1.32772	0.184272	0.589818
Cd200	5852.96	-0.607184	0.336391	-1.805	0.0710749	0.414068
Ass1	1380.77	-0.607161	0.336834	-1.80255	0.0714585	0.414974
Swi5	2138.2	-0.60714	0.305579	-1.98685	0.0469386	0.350904
Zfr	7062.17	-0.605817	0.313056	-1.93517	0.052969	0.367099
Mmgt1	1309.32	-0.605743	0.372723	-1.62518	0.104124	0.474762
RP23-201I6,5	112.716	-0.605169	0.578809	-1.04554	0.295773	0.695805
Ten1	986.671	-0.604715	0.318046	-1.90135	0.0572566	0.381735
Ube2n	1577.61	-0.604641	0.370258	-1.63303	0.102464	0.472924
Mrps18a	914.595	-0.604355	0.369051	-1.63759	0.101507	0.472103
Mrpl35	1006.95	-0.604006	0.338626	-1.7837	0.0744728	0.421151
Tmem222	1082.54	-0.603698	0.36884	-1.63675	0.101683	0.472103
Phb	1159.3	-0.603524	0.336465	-1.79372	0.0728575	0.418344
Gpr56	1715.67	-0.603509	0.290883	-2.07475	0.0380098	0.321362
Cdipt	9058.69	-0.60326	0.326162	-1.84957	0.0643755	0.398045
Aprt	1937.35	-0.603052	0.296382	-2.03471	0.0418801	0.335507
Syngr2	765.61	-0.602876	0.340515	-1.77048	0.0766465	0.425218
Polr2g	966.851	-0.602532	0.400833	-1.5032	0.132788	0.52521
Pim3	381.782	-0.601497	0.379645	-1.58437	0.11311	0.491636
Prdx5	2133.42	-0.601292	0.298053	-2.0174	0.043654	0.340685
Srp14	3613.5	-0.601287	0.34956	-1.72012	0.0854102	0.443658
Cnbp	3821.65	-0.601246	0.307252	-1.95685	0.0503653	0.36132
Calr	9956.42	-0.601176	0.281939	-2.13229	0.0329829	0.304184
Ppp2r1a	24462	-0.601007	0.281957	-2.13156	0.033043	0.304184
Htr3b	6937.25	-0.6009	0.396037	-1.51728	0.129195	0.520386
Igsf11	1163.52	-0.600714	0.385611	-1.55782	0.119275	0.503286
Mest	2792.16	-0.600663	0.315163	-1.90588	0.056666	0.380224
Kcna2	2428.86	-0.600373	0.369997	-1.62264	0.104666	0.475529
Dgkk	70.1323	-0.600282	0.782502	-0.767132	0.443003	0.791059
Pdcd6	877.48	-0.600226	0.378629	-1.58526	0.112907	0.491383
Haus1	145.269	-0.599626	0.449218	-1.33482	0.181935	0.586386
Mrps10	609.446	-0.599123	0.355897	-1.68342	0.0922948	0.457055
Nptn	6025.22	-0.599008	0.378985	-1.58056	0.113979	0.492659
Il17rc	99.5693	-0.598973	0.54053	-1.10812	0.267809	0.671325
Cdk18	1683.1	-0.598956	0.311585	-1.92229	0.0545695	0.373007
Flywch2	246.497	-0.59851	0.400982	-1.49261	0.135539	0.527576
Atox1	1026.82	-0.598171	0.334611	-1.78766	0.0738306	0.420695
Slc31a1	21355.6	-0.598133	0.34112	-1.75344	0.0795273	0.430927
Brcc3	1655.89	-0.598055	0.325201	-1.83903	0.0659106	0.401721
Hmgcs2	686.409	-0.598028	0.414758	-1.44187	0.149338	0.546681
Atp1b1	26404.2	-0.597881	0.379675	-1.57472	0.115322	0.494745
Sil1	503.725	-0.597567	0.334091	-1.78864	0.0736736	0.420695
Klf10	461.21	-0.597502	0.354233	-1.68675	0.0916522	0.456212
Nudt16l1	805.9	-0.596926	0.328494	-1.81716	0.0691931	0.409768
Alkbh6	697.373	-0.596672	0.342017	-1.74457	0.0810596	0.434254
Srrd	186.304	-0.596641	0.440382	-1.35483	0.175473	0.58166
Srprb	766.044	-0.596476	0.358609	-1.66331	0.0962509	0.463968
St8sia6	117.361	-0.596396	0.570064	-1.04619	0.295473	0.695603
Txnl4a	823.529	-0.596309	0.316237	-1.88564	0.0593435	0.388245
Pcyox1	4812.79	-0.59613	0.376532	-1.58321	0.113373	0.491636
Zfp94	188.561	-0.595931	0.439555	-1.35576	0.175176	0.58166
Gla	415.248	-0.595846	0.408701	-1.4579	0.144867	0.540974
Ctsb	34799.2	-0.595839	0.353764	-1.68428	0.0921273	0.456818
Ccdc184	841.292	-0.59558	0.320381	-1.85898	0.0630306	0.396606
Cpe	9996.73	-0.595532	0.359523	-1.65645	0.0976306	0.466259
Rpp40	196.501	-0.595073	0.404359	-1.47165	0.141116	0.535472
Tpra1	1070.77	-0.59456	0.301855	-1.96968	0.0488745	0.356854
Rpl7a	1896.26	-0.59454	0.340111	-1.74807	0.0804514	0.432995
Fnta	1303.05	-0.594456	0.31687	-1.87602	0.0606521	0.389455
Hsp90aa1	49335	-0.594224	0.293507	-2.02456	0.0429121	0.338488
Rps3a1	1208.64	-0.594073	0.392155	-1.51489	0.1298	0.520848
Cckar	5281.76	-0.59406	0.336498	-1.76542	0.0774931	0.426424
Ythdf2	1456.57	-0.593953	0.320485	-1.85329	0.0638404	0.397261
Susd2	8930.3	-0.593802	0.285883	-2.07708	0.0377942	0.321362
Lppr3	828.788	-0.593676	0.312207	-1.90155	0.0572302	0.381735
Thoc6	207.427	-0.593675	0.419038	-1.41676	0.156554	0.556652
Atp5d	4576.48	-0.593361	0.286425	-2.07161	0.0383017	0.321362
Rpl17	1563.48	-0.593078	0.34592	-1.71449	0.0864379	0.444585
Ruvbl1	527.295	-0.592763	0.339004	-1.74854	0.0803699	0.432769
Tmem109	942.994	-0.592529	0.312896	-1.89369	0.0582656	0.384955
Scoc	1747.29	-0.592434	0.389568	-1.52075	0.128324	0.519983
Cstb	617.792	-0.591973	0.335221	-1.76592	0.07741	0.426424
Coa7	327.993	-0.591767	0.360407	-1.64194	0.100602	0.470936
Tspyl3	622.395	-0.59173	0.371316	-1.5936	0.111026	0.486712
Hnrnpa2b1	11598.9	-0.5917	0.289605	-2.04313	0.04104	0.332375
Plekhg4	170.194	-0.591423	0.450707	-1.31221	0.189449	0.595851
Zfp955b	211.822	-0.5914	0.408955	-1.44612	0.148143	0.545765
Ddost	1730.2	-0.591037	0.341458	-1.73092	0.0834658	0.439043
Farsb	1986.84	-0.590806	0.314742	-1.87711	0.060503	0.389455
Hat1	289.133	-0.590417	0.440139	-1.34143	0.17978	0.586175
Ifi27l2a	182.27	-0.589974	0.443145	-1.33133	0.183079	0.58803
Cpq	1095.75	-0.589879	0.403111	-1.46332	0.143381	0.538617
Col6a2	618.836	-0.589343	0.340372	-1.73147	0.0833681	0.438912
Actb	69045.9	-0.589164	0.294378	-2.00139	0.0453508	0.34617
Ston2	141.089	-0.588661	0.464148	-1.26826	0.204705	0.6158
Npm1	3198.79	-0.588635	0.334215	-1.76125	0.0781969	0.428945
Fau	2320.23	-0.588507	0.371557	-1.58389	0.113218	0.491636
Cyc1	3886.76	-0.588396	0.292244	-2.01338	0.044075	0.341267
Eif4e	1107.44	-0.58832	0.365862	-1.60804	0.107827	0.480103
Nov	129.23	-0.588301	0.538165	-1.09316	0.274323	0.676302
Brk1	2764.24	-0.588185	0.348168	-1.68937	0.0911484	0.45446
Cuta	1006.9	-0.587939	0.324907	-1.80956	0.070364	0.412432
Timm8b	671.914	-0.587827	0.338708	-1.7355	0.0826527	0.438594
Fam20a	195.369	-0.58761	0.526172	-1.11676	0.264095	0.669265
Hprt	3208.54	-0.587558	0.388064	-1.51408	0.130007	0.520848
Ptrf	98.3078	-0.587439	0.597499	-0.983164	0.325527	0.718125
Polr2f	508.946	-0.587139	0.328757	-1.78594	0.0741096	0.420695
Pianp	1300	-0.587122	0.295404	-1.98752	0.0468647	0.350869
Tmbim6	4040.07	-0.587051	0.322417	-1.82078	0.0686405	0.408286
Wdr83	496.695	-0.587041	0.465653	-1.26068	0.207423	0.618628
Hrsp12	395.534	-0.587015	0.371756	-1.57903	0.114328	0.493198
Mrpl4	1284.18	-0.58671	0.303584	-1.93261	0.0532839	0.367871
Acsl3	2182.78	-0.586651	0.306537	-1.9138	0.0556457	0.376945
Tmem159	246.609	-0.586413	0.438359	-1.33774	0.18098	0.586386
Cpne9	1201.28	-0.586392	0.359215	-1.63243	0.10259	0.472975
B3gat1	656.195	-0.586222	0.325805	-1.7993	0.0719712	0.416583
Cdc23	1117.73	-0.585917	0.3182	-1.84135	0.06557	0.40109
Il11ra1	423.431	-0.585869	0.419434	-1.39681	0.162471	0.564246
Sri	1864.1	-0.585789	0.322557	-1.81608	0.0693583	0.409768
AU019823	196.299	-0.585242	0.458042	-1.2777	0.201354	0.611521
Adcy2	478.985	-0.58523	0.33241	-1.76057	0.0783117	0.428945
Eif2s1	1260.07	-0.583895	0.317	-1.84194	0.0654838	0.40109
Ccdc28b	244.048	-0.583713	0.409706	-1.42471	0.154241	0.552226
Pdzrn3	460.625	-0.583693	0.373326	-1.56349	0.117937	0.500648
G6pc3	1732.49	-0.583671	0.320729	-1.81983	0.0687854	0.408945
Rcn2	2381.36	-0.583527	0.437816	-1.33281	0.182593	0.587428
Atp6v0c	419.62	-0.582742	0.375094	-1.55359	0.120283	0.503482
Pxmp4	847.98	-0.582633	0.31147	-1.87059	0.0614016	0.390063
Nif3l1	1293.99	-0.582455	0.30364	-1.91824	0.0550804	0.375013
Isyna1	646.362	-0.581277	0.345347	-1.68317	0.0923425	0.457055
Hist1h4d	880.605	-0.581003	0.368132	-1.57825	0.114509	0.493544
Mpp1	2058.1	-0.580618	0.32621	-1.77989	0.0750936	0.421965
Kantr	1205.44	-0.580309	0.3583	-1.61962	0.105314	0.476045
Emc10	2660.52	-0.580309	0.323531	-1.79367	0.0728657	0.418344
AI593442	124.036	-0.58021	0.555898	-1.04373	0.296609	0.696363
Ncstn	1491.78	-0.58017	0.344877	-1.68225	0.0925203	0.457055
Cela1	302.015	-0.58007	0.443026	-1.30934	0.19042	0.596686
Insig1	1623.34	-0.579772	0.342288	-1.69381	0.0903008	0.451729
Epb4,1l2	831.045	-0.579742	0.361572	-1.60339	0.108848	0.483104
P4hb	3194.97	-0.579497	0.317849	-1.82318	0.068276	0.407668
Dnajb9	821.348	-0.57925	0.366438	-1.58076	0.113933	0.492659
Psmb8	632.683	-0.579195	0.374344	-1.54723	0.121808	0.505786
Tpp1	1291.5	-0.579175	0.320024	-1.80979	0.0703287	0.412432
Leprot	621.311	-0.579016	0.341499	-1.69551	0.0899787	0.451429
Ap1s1	3565.43	-0.578965	0.308478	-1.87685	0.0605393	0.389455
Surf4	4637.48	-0.578745	0.355471	-1.62811	0.103502	0.473336
1500009L16Rik	1114.12	-0.57842	0.406043	-1.42453	0.154293	0.552226
Gba	1602.04	-0.577945	0.340573	-1.69698	0.0897007	0.451245
Ddr1	1292.68	-0.577743	0.297088	-1.94469	0.0518128	0.363444
Syp	12460	-0.577732	0.330142	-1.74995	0.080127	0.432234
Ccpg1os	116.038	-0.5776	0.529126	-1.09161	0.275003	0.676754
Pfdn4	355.441	-0.577583	0.368569	-1.5671	0.117092	0.498085
Rps3	3221.34	-0.577484	0.336732	-1.71497	0.0863511	0.444364
Pkm	25495.4	-0.577117	0.305327	-1.89016	0.0587364	0.38595
Gpm6b	787.683	-0.577001	0.320959	-1.79774	0.0722186	0.417474
Ppapdc3	485.243	-0.576529	0.354726	-1.62528	0.104102	0.474762
RP23-349K15,2	791.013	-0.576517	0.455673	-1.2652	0.2058	0.617399
Fam213b	790.513	-0.576133	0.342944	-1.67996	0.0929646	0.458207
Rpl36a	658.371	-0.576063	0.380424	-1.51426	0.129959	0.520848
Apool	214.346	-0.574241	0.43564	-1.31816	0.187452	0.594228
Rpl19	2165.56	-0.573589	0.366434	-1.56532	0.117507	0.499497
Ednra	756.789	-0.573518	0.378774	-1.51414	0.12999	0.520848
Txndc17	2529.35	-0.572997	0.34324	-1.66938	0.0950423	0.461597
Myadm	13349.8	-0.572336	0.325563	-1.75799	0.0787496	0.429471
9430016H08Rik	259.185	-0.571572	0.487591	-1.17224	0.241102	0.650004
Acsl5	2141.95	-0.571512	0.309967	-1.84379	0.0652144	0.400152
Chrm1	3221.03	-0.571474	0.289691	-1.9727	0.0485297	0.355773
Cln3	284.531	-0.571438	0.377098	-1.51535	0.129683	0.520848
M6pr	1781.4	-0.571323	0.373515	-1.52958	0.12612	0.515386
Oas1c	426.245	-0.571267	0.355571	-1.60662	0.108138	0.480699
Slc35a1	780.271	-0.571119	0.409885	-1.39336	0.16351	0.566695
Ube2v2	343.302	-0.570806	0.431078	-1.32414	0.185457	0.591255
Ppid	1566.6	-0.570335	0.322459	-1.76871	0.0769428	0.425831
Srpk3	120.712	-0.569754	0.479939	-1.18714	0.235173	0.643083
Ost4	163.796	-0.5696	0.436284	-1.30557	0.191698	0.599211
Erf	443.846	-0.569491	0.344259	-1.65425	0.098076	0.466606
Atp6v1g1	1849.69	-0.569453	0.339215	-1.67874	0.093203	0.458547
Hmces	400.365	-0.569204	0.358719	-1.58677	0.112565	0.490613
Tapbpl	460.627	-0.56903	0.385222	-1.47715	0.139636	0.532803
Tmco3	1049.06	-0.568836	0.344254	-1.65237	0.0984589	0.468058
Rdh11	1193.6	-0.568808	0.332353	-1.71146	0.0869966	0.44612
Dtymk	360.78	-0.568743	0.353821	-1.60743	0.107959	0.480436
Slc18a2	63341.5	-0.568336	0.371418	-1.53018	0.125972	0.515132
Arhgap1	2891.37	-0.56827	0.293952	-1.93321	0.0532109	0.367686
Lin7b	318.504	-0.567958	0.370091	-1.53464	0.124872	0.512718
Golt1b	1030.51	-0.567935	0.440771	-1.2885	0.197571	0.607534
Zdhhc15	782.204	-0.567668	0.345465	-1.6432	0.100341	0.47051
Jtb	523.605	-0.567636	0.415684	-1.36555	0.172081	0.579503
Mfsd3	219.112	-0.567479	0.419809	-1.35175	0.176454	0.583227
Rab6a	9462.98	-0.56743	0.306729	-1.84994	0.0643221	0.397918
Dync1li1	8260.13	-0.567304	0.304738	-1.86162	0.0626573	0.395518
Sidt2	3014.39	-0.56701	0.301406	-1.88122	0.0599427	0.388958
Psmd8	2183.03	-0.566862	0.326047	-1.73859	0.0821069	0.436749
Psmd12	3885.26	-0.566639	0.314668	-1.80076	0.0717414	0.41574
Rad1	220.11	-0.566564	0.41775	-1.35623	0.175027	0.58166
Gpt	199.04	-0.566513	0.446913	-1.26761	0.204936	0.616188
Mtx1	767.075	-0.566323	0.3184	-1.77865	0.0752971	0.422059
RP23-461O23,2	112.721	-0.566092	0.500674	-1.13066	0.258198	0.663643
Mtch2	4113.31	-0.565722	0.317789	-1.78018	0.0750465	0.421965
Rmnd1	394.666	-0.56534	0.360526	-1.5681	0.116858	0.497792
Taldo1	3055.3	-0.565296	0.311357	-1.81559	0.0694338	0.409768
Ssna1	612.615	-0.564721	0.389911	-1.44833	0.147524	0.544356
Ydjc	499.26	-0.564341	0.338544	-1.66697	0.0955211	0.462299
Tmem42	177.465	-0.564315	0.418413	-1.34871	0.177432	0.583577
Sorcs2	228.487	-0.563993	0.440905	-1.27917	0.200837	0.611473
Mrpl48	977.065	-0.563986	0.317422	-1.77677	0.0756056	0.422513
Mlf2	5144.23	-0.563485	0.306115	-1.84076	0.065656	0.40109
Tufm	1104.87	-0.563306	0.308466	-1.82615	0.0678273	0.407136
1110008P14Rik	1275.77	-0.563061	0.299956	-1.87714	0.0604983	0.389455
Derl1	1126.24	-0.562984	0.355873	-1.58198	0.113654	0.492145
Tmx1	1971.9	-0.562881	0.385385	-1.46057	0.144134	0.539816
Scyl3	537.859	-0.562781	0.34559	-1.62846	0.103426	0.473336
Rplp1	2541.21	-0.56274	0.34377	-1.63697	0.101637	0.472103
Irak1	2652.35	-0.562642	0.32766	-1.71716	0.0859508	0.444364
Gm9828	100.864	-0.561754	0.517852	-1.08478	0.278021	0.678531
Cox17	314.969	-0.561457	0.435869	-1.28813	0.1977	0.60776
Gm1673	704.286	-0.561173	0.328121	-1.71026	0.0872175	0.44612
Rpl38	1453.89	-0.561126	0.334246	-1.67878	0.0931949	0.458547
Sec62	4550.95	-0.561002	0.30185	-1.85854	0.0630919	0.396606
Calhm2	209.376	-0.560931	0.418224	-1.34122	0.179848	0.586175
Tmeff1	2918.52	-0.560473	0.369084	-1.51855	0.128876	0.52032
Txn2	1493.18	-0.559988	0.345658	-1.62006	0.105219	0.475834
Acad12	221.049	-0.559944	0.419688	-1.33419	0.182141	0.586766
Cpne6	2097.72	-0.559752	0.286127	-1.9563	0.0504294	0.36132
Emc9	1701.26	-0.559635	0.295726	-1.89241	0.0584366	0.385662
Ttc4	1262.41	-0.558732	0.31458	-1.77612	0.0757127	0.422513
Uchl5	1114.58	-0.558332	0.320285	-1.74324	0.0812921	0.434654
Romo1	1858.93	-0.557747	0.307838	-1.81182	0.0700137	0.411578
Fbxo44	1282.55	-0.55733	0.311348	-1.79006	0.073445	0.420354
Mmp15	9536.66	-0.556596	0.277977	-2.00231	0.0452512	0.346016
Tmem256	733.068	-0.556327	0.366328	-1.51866	0.128848	0.52032
Suclg1	2075.51	-0.556242	0.31672	-1.75626	0.0790444	0.430042
Hnrnpa0	1025.75	-0.555737	0.336744	-1.65032	0.0988766	0.468934
Vstm2a	351.024	-0.555354	0.415158	-1.33769	0.180997	0.586386
Fastkd1	547.148	-0.555335	0.332764	-1.66885	0.0951463	0.461597
Zfp511	291.612	-0.555269	0.370484	-1.49877	0.133934	0.526662
Dtx3	1548.93	-0.554921	0.294544	-1.884	0.0595649	0.388958
Smarcb1	1350.04	-0.554052	0.310285	-1.78562	0.0741601	0.420737
Triap1	598.156	-0.55398	0.353324	-1.56791	0.116903	0.497807
Rpn1	3348.83	-0.553661	0.315383	-1.75552	0.0791699	0.430346
Lamp1	3976.76	-0.553167	0.320465	-1.72614	0.0843222	0.44028
Trim32	905.491	-0.553101	0.330667	-1.67268	0.0943897	0.460264
Laptm4b	1135.33	-0.552352	0.396916	-1.39161	0.164041	0.567031
Rnf5	1411.97	-0.552347	0.302165	-1.82796	0.0675552	0.406593
Trappc6b	1405.21	-0.552187	0.407791	-1.3541	0.175706	0.58211
Ckb	8162.03	-0.552186	0.317335	-1.74007	0.081846	0.436235
Pacrg	111.584	-0.551959	0.487628	-1.13193	0.257665	0.662922
Sdk2	167.279	-0.551183	0.448063	-1.23015	0.218642	0.628992
Omp	3820.95	-0.550978	0.315358	-1.74715	0.080611	0.4331
Jmjd8	408.151	-0.550251	0.354783	-1.55095	0.120913	0.503719
Gpr180	531.566	-0.549943	0.350558	-1.56877	0.116702	0.497666
Cct8	9990.63	-0.549626	0.311224	-1.76602	0.0773931	0.426424
Irf7	198.641	-0.549379	0.441109	-1.24545	0.212967	0.62411
Zfpl1	444.154	-0.54917	0.338857	-1.62065	0.105092	0.47582
Tspan33	152.064	-0.548966	0.470962	-1.16563	0.243765	0.652176
Tsr3	253.153	-0.548857	0.440242	-1.24672	0.212501	0.623936
Lrp10	1387.72	-0.548749	0.300284	-1.82743	0.067635	0.406593
Lxn	1441.32	-0.548555	0.353593	-1.55137	0.120813	0.503719
Maea	4414.96	-0.548426	0.277548	-1.97597	0.0481581	0.355173
Slc9a3r1	342.455	-0.548379	0.4774	-1.14868	0.250689	0.657483
Snap47	7918.22	-0.547911	0.280424	-1.95387	0.050717	0.36132
Ntpcr	358.417	-0.547868	0.375322	-1.45973	0.144365	0.539816
Ganab	2597.15	-0.547773	0.364172	-1.50416	0.13254	0.524888
Pex16	488.979	-0.547692	0.34856	-1.5713	0.116113	0.496197
Cnep1r1	811.892	-0.547574	0.336066	-1.62936	0.103236	0.473336
H2afv	233.777	-0.547253	0.400853	-1.36522	0.172184	0.579503
Izumo4	1327.2	-0.547152	0.302769	-1.80716	0.0707376	0.413614
Arpc4	1201.47	-0.546851	0.330271	-1.65577	0.0977693	0.466259
Lman2l	1873.94	-0.546769	0.301881	-1.81121	0.0701083	0.411841
Pmepa1	1592.96	-0.546482	0.387625	-1.40982	0.158592	0.559484
Zcchc12	3755.42	-0.546465	0.307381	-1.77781	0.0754354	0.422059
Lix1	2573.18	-0.546438	0.350939	-1.55707	0.119453	0.503286
Eif3i	1588.82	-0.546012	0.327477	-1.66733	0.0954492	0.462299
2210013O21Rik	961.93	-0.54537	0.360697	-1.51199	0.130537	0.520895
Ifi35	1154.94	-0.545246	0.340243	-1.60252	0.10904	0.483104
Riiad1	121.229	-0.544999	0.479844	-1.13578	0.256047	0.662029
Sertad3	134.458	-0.544961	0.465046	-1.17184	0.24126	0.650019
Zfp128	175.649	-0.544531	0.425936	-1.27843	0.201097	0.6115
Gaa	14440.8	-0.542994	0.314729	-1.72528	0.0844778	0.440902
Ldha	23196.9	-0.542751	0.295521	-1.83659	0.06627	0.402545
Cog2	1262.69	-0.541922	0.298842	-1.81341	0.0697689	0.411343
Ppih	174.532	-0.541733	0.44674	-1.21264	0.225269	0.634725
Ypel3	2603.49	-0.54167	0.310715	-1.7433	0.0812809	0.434654
Rpl8	2883.92	-0.541665	0.30488	-1.77665	0.0756258	0.422513
Zfp930	395.587	-0.541653	0.406582	-1.33221	0.182791	0.587574
Ndufaf2	586.344	-0.541392	0.328674	-1.6472	0.0995167	0.469693
Tra2b	1098.67	-0.540676	0.320791	-1.68544	0.0919028	0.456416
Chrna3	19429.4	-0.540557	0.337567	-1.60133	0.109303	0.483718
Cdip1	5474.01	-0.540546	0.308851	-1.75018	0.0800864	0.432208
Prpsap1	1674.31	-0.540317	0.294711	-1.83338	0.0667465	0.403391
Cyp2j6	405.895	-0.540084	0.342854	-1.57526	0.115196	0.494383
Xist	4670.31	-0.540035	0.409689	-1.31816	0.187451	0.594228
Dph6	1144.47	-0.539821	0.324811	-1.66196	0.0965216	0.46403
Cdkn2d	1259.43	-0.539569	0.328172	-1.64416	0.100142	0.470382
Tmem181b-ps	348.16	-0.5394	0.401585	-1.34318	0.179214	0.586175
Nudt21	467.543	-0.539321	0.388322	-1.38885	0.164878	0.567307
Tmem128	389.237	-0.539214	0.460557	-1.17079	0.241685	0.65055
Rdh10	159.619	-0.539101	0.45363	-1.18842	0.234669	0.642581
Gpr165	505.379	-0.538936	0.435059	-1.23877	0.215432	0.626046
Dguok	628.436	-0.538908	0.324509	-1.66069	0.0967765	0.464488
Rab2b	388.674	-0.538771	0.365827	-1.47275	0.14082	0.535068
mt-Nd2	27300.7	-0.538731	0.341195	-1.57895	0.114347	0.493198
Ntan1	592.198	-0.538658	0.364762	-1.47674	0.139745	0.532886
Cacybp	5263.73	-0.538594	0.326457	-1.64981	0.0989808	0.469086
Cryab	213.651	-0.53859	0.594511	-0.905938	0.364968	0.744447
Atp1b3	6030.93	-0.538423	0.348257	-1.54605	0.122092	0.50615
Cdkn2aipnl	460.073	-0.53807	0.360209	-1.49377	0.135235	0.527511
Erich1	289.222	-0.537597	0.374033	-1.4373	0.150633	0.547803
Arl8b	4876.07	-0.537455	0.36052	-1.49078	0.13602	0.528372
Bex1	690.881	-0.53691	0.367411	-1.46134	0.143923	0.539477
Rab9	338.378	-0.536801	0.375695	-1.42882	0.153056	0.551634
Fbl	383.023	-0.536268	0.346172	-1.54914	0.121349	0.504616
Snrpd1	611.662	-0.536143	0.369717	-1.45015	0.147018	0.544053
2810428I15Rik	1393.8	-0.535794	0.298698	-1.79376	0.0728514	0.418344
Kcnk1	263.06	-0.535514	0.458359	-1.16833	0.242674	0.652176
Ppp2r5a	452.419	-0.535261	0.357539	-1.49707	0.134375	0.527221
Atxn10	15025.6	-0.535244	0.289786	-1.84703	0.0647425	0.398474
Cops4	1858.57	-0.534349	0.329205	-1.62315	0.104557	0.475529
Nat14	779.873	-0.534206	0.315225	-1.69469	0.0901352	0.451729
Sgcb	2121.01	-0.534107	0.334378	-1.59732	0.110195	0.485036
Ctsd	15642.1	-0.533906	0.293675	-1.81801	0.0690619	0.409768
Slc41a3	1496.49	-0.533862	0.311138	-1.71583	0.0861925	0.444364
Adipor1	4314.42	-0.533702	0.295536	-1.80588	0.0709372	0.413978
Col18a1	138.295	-0.533304	0.618627	-0.862076	0.388646	0.756513
Kars	1567.88	-0.532935	0.303644	-1.75513	0.079237	0.430516
Pex26	519.985	-0.5327	0.342392	-1.55582	0.119751	0.503286
Marcks	1674.56	-0.532559	0.321687	-1.65552	0.0978193	0.466305
Glrb	3058.6	-0.532412	0.392065	-1.35797	0.174473	0.58166
Wdr61	1498.62	-0.532184	0.294596	-1.80649	0.0708421	0.413823
1110051M20Rik	2397.42	-0.532149	0.312649	-1.70206	0.0887434	0.448782
Rpl13	1593.37	-0.532134	0.377446	-1.40983	0.15859	0.559484
Timm10	1079.67	-0.532128	0.384116	-1.38533	0.16595	0.568229
Ap2s1	3572.68	-0.531984	0.327141	-1.62616	0.103915	0.47435
Zfp959	106.534	-0.531621	0.579702	-0.917061	0.359111	0.742052
Gtf2f2	524.268	-0.531602	0.332204	-1.60023	0.109548	0.4842
Ssu72	1280.89	-0.531424	0.341198	-1.55752	0.119346	0.503286
Gm26724	198.603	-0.531422	0.476023	-1.11638	0.26426	0.669265
C1galt1c1	574.333	-0.531197	0.473955	-1.12078	0.262383	0.669265
Dimt1	264.825	-0.530916	0.42503	-1.24913	0.211619	0.622772
Nudt3	4908.89	-0.530798	0.30617	-1.73367	0.082977	0.438912
Ddx28	219.384	-0.530427	0.403856	-1.31341	0.189046	0.595456
Carns1	329.682	-0.530244	0.356833	-1.48597	0.137286	0.52908
Rnf181	2017.74	-0.530228	0.316933	-1.673	0.094328	0.460264
S100a1	259.145	-0.530209	0.393559	-1.34722	0.177911	0.584515
Ywhab	23666.3	-0.530099	0.304638	-1.7401	0.0818422	0.436235
Edf1	2583.67	-0.530049	0.306069	-1.7318	0.08331	0.438912
Pts	771.685	-0.529942	0.356051	-1.48839	0.136649	0.528658
Kcmf1	2354.6	-0.529938	0.312517	-1.69571	0.0899412	0.451429
Tmem203	144.441	-0.529847	0.462743	-1.14501	0.252204	0.658808
Ddr2	141.58	-0.529811	0.476415	-1.11208	0.266105	0.670335
Hcrtr1	3122.12	-0.529601	0.30341	-1.74549	0.0808989	0.434066
Ptges2	693.746	-0.529345	0.337099	-1.57029	0.116347	0.496844
Lrrc28	467.08	-0.529296	0.41007	-1.29075	0.196792	0.606626
Apmap	972.571	-0.529249	0.415325	-1.2743	0.202557	0.613639
Scn2b	5846.39	-0.528688	0.289009	-1.82931	0.0673524	0.406427
Psmd11	1907.35	-0.528662	0.313369	-1.68702	0.0915986	0.456138
Echdc1	127.595	-0.528601	0.462657	-1.14254	0.253232	0.658954
Ppt1	1962.87	-0.527061	0.389046	-1.35475	0.175497	0.58166
Snrnp27	923.935	-0.526872	0.307844	-1.71149	0.0869906	0.44612
Sft2d1	295.17	-0.52607	0.429841	-1.22387	0.221001	0.630278
Emc3	1221.81	-0.525505	0.343941	-1.52789	0.126539	0.515908
Wbp5	1632.07	-0.524777	0.348501	-1.50581	0.132116	0.523725
Hexa	1030.47	-0.524754	0.349497	-1.50146	0.133237	0.525657
Cldn25	1516.08	-0.52472	0.374434	-1.40137	0.161105	0.562257
0610011F06Rik	1126.6	-0.52416	0.344264	-1.52256	0.12787	0.519016
Atp5b	36162.5	-0.52407	0.28117	-1.86389	0.0623372	0.393931
Dph5	361.945	-0.524015	0.363796	-1.44041	0.149752	0.547032
Oplah	800.438	-0.524	0.347864	-1.50634	0.131981	0.523561
Ube2e1	346.465	-0.523731	0.397963	-1.31603	0.188163	0.595159
Tmem135	2479.87	-0.523305	0.312993	-1.67194	0.0945369	0.460344
Aig1	2091.91	-0.522868	0.365729	-1.42966	0.152815	0.551634
Nfe2l2	408.965	-0.522865	0.383089	-1.36487	0.172295	0.579656
Pgp	1280.35	-0.522705	0.301838	-1.73174	0.0833196	0.438912
Glrx2	938.295	-0.522329	0.339891	-1.53675	0.124353	0.511636
Gba2	990.436	-0.521856	0.30198	-1.72812	0.0839671	0.439378
Cbll1	526.831	-0.521824	0.34142	-1.52839	0.126415	0.515891
Tsen15	394.886	-0.521779	0.396592	-1.31566	0.188289	0.595246
Fah	2331.18	-0.52169	0.300015	-1.73888	0.082056	0.436749
Scd2	25883.5	-0.521659	0.304594	-1.71264	0.0867794	0.445771
Tmem120a	385.078	-0.521311	0.370656	-1.40646	0.159589	0.561818
Tspan9	252.751	-0.5212	0.404232	-1.28936	0.197273	0.606929
Ndufa10	6141.8	-0.520857	0.292817	-1.77878	0.0752756	0.422059
Mrpl16	2054.69	-0.520765	0.288248	-1.80666	0.0708158	0.413823
Mri1	329.301	-0.52065	0.36768	-1.41604	0.156763	0.556652
Cmbl	2186.3	-0.520372	0.365062	-1.42543	0.154032	0.552226
Gm26917	452629	-0.52013	0.498986	-1.04237	0.297238	0.697298
Psmc5	5359.95	-0.519771	0.296293	-1.75425	0.0793884	0.430927
Ndufaf7	1288.99	-0.519758	0.297364	-1.74789	0.0804837	0.432995
Cuedc2	2606.48	-0.51966	0.295568	-1.75817	0.0787183	0.429471
Gnptg	1061.07	-0.51953	0.321001	-1.61847	0.105562	0.476788
Capzb	7866.66	-0.519008	0.276871	-1.87455	0.0608552	0.389455
Elf1	465.566	-0.518907	0.354127	-1.46532	0.142835	0.537739
2310061I04Rik	1264.6	-0.518818	0.305059	-1.70072	0.0889965	0.449684
Stk16	742.149	-0.517933	0.376081	-1.37719	0.168455	0.573785
Morf4l2	6824.39	-0.517716	0.333002	-1.5547	0.120018	0.503286
Gm13394	3456.92	-0.517697	0.447457	-1.15698	0.247282	0.654901
Atp5k	1490.16	-0.517689	0.301793	-1.71538	0.0862759	0.444364
AW209491	594.246	-0.517597	0.335804	-1.54137	0.123228	0.509091
Ap1s2	5375	-0.517508	0.318991	-1.62233	0.104733	0.475529
Lta4h	2253.66	-0.517265	0.286204	-1.80733	0.0707108	0.413614
Tmem199	966.968	-0.517108	0.335312	-1.54217	0.123033	0.508634
Pcmt1	5105.86	-0.516909	0.314469	-1.64375	0.100228	0.470434
Tm2d1	663.934	-0.516582	0.345874	-1.49356	0.135292	0.527511
Chst11	872.265	-0.516423	0.307864	-1.67744	0.093457	0.459132
Orc5	708.433	-0.516064	0.335399	-1.53866	0.123888	0.510943
Frg1	1048.23	-0.516051	0.319224	-1.61658	0.105969	0.477351
Ndnl2	366.659	-0.51604	0.453224	-1.1386	0.254871	0.660615
Mrps18b	179.355	-0.515883	0.435405	-1.18483	0.236083	0.643577
Nsun4	838.884	-0.515804	0.321952	-1.60211	0.109131	0.483327
Ube2k	2670.87	-0.515594	0.323814	-1.59225	0.111328	0.487683
Syn2	40153	-0.515497	0.300469	-1.71564	0.0862276	0.444364
Slc25a33	738.629	-0.515355	0.370888	-1.38952	0.164676	0.567307
Atp6v0d1	8661.02	-0.515275	0.300807	-1.71297	0.0867172	0.445641
Slc25a12	5193.06	-0.515091	0.312278	-1.64946	0.0990529	0.469086
Txndc15	967.78	-0.514954	0.343614	-1.49864	0.133967	0.526662
Adra2b	2202.64	-0.514849	0.318349	-1.61725	0.105825	0.476925
Pls3	7047.09	-0.514337	0.287997	-1.78592	0.074113	0.420695
Tm9sf4	2433.6	-0.513915	0.322141	-1.59531	0.110642	0.485855
Pisd	972.128	-0.513788	0.31706	-1.62048	0.10513	0.47582
Ccdc23	151.849	-0.51377	0.51615	-0.995389	0.319547	0.713158
Med27	463.94	-0.51375	0.349613	-1.46948	0.141703	0.535758
Coq10b	462.29	-0.513665	0.382197	-1.34398	0.178955	0.586175
Lyrm2	263.663	-0.51357	0.389633	-1.31809	0.187474	0.594228
Edem2	750.609	-0.513385	0.376061	-1.36516	0.172201	0.579503
Glmp	527.603	-0.513377	0.334842	-1.53319	0.125229	0.513817
Gpr64	406.757	-0.512738	0.568048	-0.902632	0.366721	0.744666
Txndc9	1219.96	-0.512412	0.314898	-1.62723	0.103688	0.47349
Cct7	13298.1	-0.511749	0.289638	-1.76686	0.0772524	0.426424
Ift43	243.646	-0.511703	0.393655	-1.29988	0.193643	0.602217
Tarbp2	409.369	-0.511652	0.382223	-1.33862	0.180694	0.586386
Tmem234	1963.72	-0.511519	0.305741	-1.67305	0.0943177	0.460264
Gpsm2	290.322	-0.511506	0.444248	-1.1514	0.249569	0.656958
Akr7a5	440.541	-0.511471	0.355486	-1.43879	0.150209	0.547803
Tmem130	15246.5	-0.510758	0.329687	-1.54922	0.121328	0.504616
Ift46	1666.02	-0.510755	0.299983	-1.70261	0.0886406	0.448655
Cd164	2991.4	-0.510001	0.380172	-1.3415	0.179758	0.586175
Rgs19	654.719	-0.509958	0.327967	-1.55491	0.119969	0.503286
Cdh22	343.301	-0.509894	0.360617	-1.41395	0.157377	0.557483
1110012L19Rik	265.273	-0.509724	0.404352	-1.26059	0.207455	0.618628
Tmem115	689.589	-0.509646	0.32045	-1.59041	0.111743	0.488966
Slc25a35	159.95	-0.509377	0.432798	-1.17694	0.239219	0.647572
Wars	3987.18	-0.509353	0.290471	-1.75354	0.0795096	0.430927
Nt5c3	823.023	-0.509276	0.366908	-1.38802	0.16513	0.567477
Trim17	110.327	-0.508689	0.510696	-0.99607	0.319216	0.713075
Drg1	3432.74	-0.508663	0.310082	-1.64041	0.100919	0.471273
Sec23b	3557.83	-0.508662	0.293256	-1.73453	0.0828234	0.438596
Sub1	3493.77	-0.507785	0.315423	-1.60985	0.10743	0.47925
Dner	11386.9	-0.507499	0.394801	-1.28546	0.198633	0.608749
Porcn	699.267	-0.507371	0.391583	-1.29569	0.195081	0.604583
Sat2	278.867	-0.50695	0.407024	-1.2455	0.212947	0.62411
Adh5	763.687	-0.506769	0.332097	-1.52596	0.127019	0.517282
Mrpl43	716.788	-0.506542	0.364185	-1.39089	0.164257	0.567031
Rqcd1	820.126	-0.505973	0.312102	-1.62118	0.10498	0.47582
Tmem237	604.221	-0.505398	0.336898	-1.50015	0.133575	0.526567
Dhrs1	2571.99	-0.505356	0.303459	-1.66532	0.0958494	0.463108
Pex10	286.902	-0.504455	0.38407	-1.31344	0.189034	0.595456
Cds2	32865.6	-0.504326	0.343057	-1.47009	0.141537	0.535758
Dnajc3	1274.34	-0.504162	0.381121	-1.32284	0.185889	0.591996
Cdk19	308.037	-0.504031	0.365381	-1.37947	0.167751	0.572196
Gm13830	160.71	-0.503786	0.513725	-0.980652	0.326764	0.718685
Psmd6	2765.46	-0.503391	0.328362	-1.53304	0.125267	0.513817
Acaa2	821.71	-0.502916	0.339475	-1.48145	0.138486	0.531074
Scp2	1465.63	-0.502883	0.303262	-1.65825	0.0972672	0.465553
Idh3a	3769.94	-0.502784	0.323913	-1.55222	0.12061	0.503719
Gtf2a2	623.589	-0.502624	0.379095	-1.32585	0.184889	0.590381
Tmbim1	2423.39	-0.502351	0.309567	-1.62275	0.104642	0.475529
Kctd15	125.016	-0.502277	0.482666	-1.04063	0.298047	0.697733
Grpel1	943.704	-0.502211	0.359013	-1.39886	0.161854	0.563597
Akirin1	1511.22	-0.502203	0.349542	-1.43675	0.15079	0.547803
Pik3ip1	3053.84	-0.502139	0.310664	-1.61634	0.10602	0.477351
Mrps17	766.243	-0.50205	0.402773	-1.24648	0.212587	0.623936
Atp6v1h	5511.37	-0.50184	0.311169	-1.61276	0.106797	0.478976
Sertad1	128.099	-0.501821	0.472968	-1.061	0.288688	0.688497
Neo1	2415.66	-0.501356	0.305287	-1.64225	0.100539	0.470936
5330438D12Rik	127.281	-0.500993	0.561161	-0.892779	0.371975	0.747899
Pfdn6	927.872	-0.500971	0.327326	-1.5305	0.125894	0.515127
Tusc2	1810.76	-0.500951	0.315978	-1.5854	0.112876	0.491383
Arf5	1914.33	-0.500911	0.302748	-1.65454	0.0980169	0.466606
Rsrp1	8235.05	-0.500782	0.308379	-1.62391	0.104394	0.475276
Orai3	203.924	-0.500429	0.426457	-1.17346	0.240613	0.64966
Psmc2	2628.87	-0.500233	0.321872	-1.55414	0.120151	0.503286
Rps24	1660.96	-0.500171	0.334487	-1.49534	0.134826	0.527378
Clns1a	1351.59	-0.500138	0.34321	-1.45724	0.145051	0.541179
Dph2	291.391	-0.499977	0.390183	-1.28139	0.200056	0.610375
Rhoc	338.27	-0.499664	0.379046	-1.31821	0.187432	0.594228
Il34	151.769	-0.499407	0.509849	-0.979518	0.327324	0.718765
Rhbdd3	734.848	-0.499406	0.319531	-1.56293	0.118068	0.500648
Gm16894	142.205	-0.499027	0.484035	-1.03097	0.302554	0.700289
Prr13	3436.3	-0.498838	0.299634	-1.66483	0.0959475	0.463108
Ndufb6	2101.84	-0.498751	0.343989	-1.4499	0.147085	0.544053
Rhog	299.135	-0.498706	0.39647	-1.25787	0.20844	0.619197
Itgb3bp	287.372	-0.498699	0.392916	-1.26922	0.204361	0.615032
Perm1	96.2163	-0.498697	0.548099	-0.909867	0.362893	0.744123
Adck5	791.935	-0.498533	0.315472	-1.58028	0.114044	0.492659
Lin37	362.962	-0.498332	0.353096	-1.41132	0.15815	0.559139
Tpmt	298.496	-0.498156	0.408026	-1.22089	0.222126	0.630999
Naa38	235.765	-0.49787	0.457975	-1.08711	0.276988	0.67849
Slc22a17	3652.78	-0.497662	0.308171	-1.61489	0.106335	0.477793
Commd7	1267.98	-0.497656	0.326432	-1.52453	0.127376	0.518409
Tmem119	109.272	-0.49765	0.519886	-0.957231	0.338451	0.727603
Psmb10	1001.68	-0.497619	0.334986	-1.48549	0.137413	0.529402
Tspan2os	171.817	-0.497463	0.450665	-1.10384	0.269662	0.673133
Arl6	407.784	-0.497375	0.373904	-1.33022	0.183446	0.588369
Actr10	2966.37	-0.497238	0.351277	-1.41551	0.156918	0.556942
Sntb1	256.027	-0.497226	0.461497	-1.07742	0.281293	0.682353
Camk1d	1517.69	-0.496933	0.298858	-1.66277	0.0963577	0.46403
Polr1d	575.933	-0.496527	0.376488	-1.31884	0.187222	0.594054
Tmem55b	3153.96	-0.496216	0.284013	-1.74716	0.08061	0.4331
Tceb1	1875.03	-0.496171	0.345417	-1.43644	0.150877	0.547803
mt-Nd4	19938.3	-0.495209	0.363045	-1.36404	0.172555	0.580205
Nusap1	91.6618	-0.495187	0.519508	-0.953185	0.340497	0.72961
Mdh2	6403.54	-0.495097	0.284296	-1.74149	0.0815985	0.435686
Pyurf	464.949	-0.4949	0.343556	-1.44052	0.14972	0.547032
Slmo2	1114.24	-0.494647	0.33668	-1.46919	0.141782	0.535758
Acadl	5332.34	-0.494569	0.293337	-1.68601	0.0917942	0.456351
Ptch1	1061.61	-0.494444	0.347788	-1.42168	0.155118	0.553646
Ptpro	800.247	-0.494365	0.337611	-1.4643	0.143112	0.538165
Tmem38a	3439.15	-0.494362	0.307015	-1.61022	0.107349	0.47925
Lin52	332.875	-0.494238	0.378353	-1.30629	0.191454	0.598839
Hpdl	111.304	-0.494104	0.48886	-1.01073	0.312146	0.707864
Anxa2	22801	-0.494081	0.279382	-1.76848	0.0769808	0.425831
Clta	2996.56	-0.494019	0.305373	-1.61775	0.105716	0.476788
Ctxn1	4010.02	-0.493995	0.337324	-1.46445	0.14307	0.538165
Ptprm	181.766	-0.493511	0.447485	-1.10286	0.27009	0.674022
Gpaa1	933.158	-0.493413	0.354589	-1.39151	0.164072	0.567031
Morn2	301.512	-0.493337	0.376114	-1.31167	0.189632	0.595887
2410016O06Rik	115.934	-0.492489	0.488659	-1.00784	0.313532	0.708213
Hist3h2a	289.102	-0.492388	0.366995	-1.34167	0.179701	0.586175
Ran	4481.68	-0.492343	0.329788	-1.49291	0.135462	0.527576
Ccdc91	893.209	-0.49226	0.344772	-1.42778	0.153354	0.551634
Saa2	87.638	-0.492064	0.595124	-0.826826	0.408336	0.770403
Chchd1	391.468	-0.491311	0.38486	-1.2766	0.201745	0.612265
Alad	608.719	-0.491267	0.322391	-1.52382	0.127553	0.518431
Cygb	5263.36	-0.491009	0.287903	-1.70546	0.0881082	0.447693
Phyh	1424.6	-0.490884	0.322373	-1.52272	0.127829	0.519016
Ripk2	385.043	-0.490811	0.395449	-1.24115	0.214551	0.625809
Zfp54	119.342	-0.490588	0.486844	-1.00769	0.313603	0.708213
Atp6v1c1	5389.14	-0.490478	0.323792	-1.51479	0.129825	0.520848
Gale	853.326	-0.490321	0.310872	-1.57724	0.11474	0.49358
2610002J02Rik	857.684	-0.490283	0.320294	-1.53073	0.125837	0.515127
Th	170784	-0.490274	0.285778	-1.71557	0.0862404	0.444364
Colgalt1	1900.05	-0.489923	0.320137	-1.53036	0.125928	0.515127
Gdpgp1	179.28	-0.4898	0.420719	-1.1642	0.244344	0.652176
2410004B18Rik	485.652	-0.489765	0.379002	-1.29225	0.196271	0.606321
Obscn	128.2	-0.489366	0.470833	-1.03936	0.298636	0.697733
Cpne3	3014.1	-0.489354	0.286661	-1.70708	0.0878064	0.446856
Mmadhc	879.36	-0.489235	0.341008	-1.43467	0.15138	0.548384
Ift22	1197.72	-0.489027	0.323421	-1.51204	0.130523	0.520895
Sucla2	5298.75	-0.488611	0.299996	-1.62873	0.103371	0.473336
Mogs	375.116	-0.487958	0.381767	-1.27816	0.201195	0.6115
Uba5	1917.35	-0.487431	0.321397	-1.5166	0.129367	0.520848
Plekhj1	455.774	-0.487336	0.345316	-1.41127	0.158164	0.559139
Snx3	1821.75	-0.487177	0.322098	-1.51251	0.130403	0.520895
Mrpl39	898.915	-0.486934	0.337642	-1.44216	0.149257	0.546681
Serf1	197.1	-0.486842	0.417173	-1.167	0.243209	0.652176
Slc25a10	572.492	-0.486793	0.329667	-1.47662	0.139777	0.532886
Ergic1	2762.01	-0.486538	0.28811	-1.68872	0.0912723	0.45483
Ckmt1	4114.31	-0.486314	0.283299	-1.71661	0.0860502	0.444364
Nceh1	3695.15	-0.486167	0.370512	-1.31215	0.18947	0.595851
Plscr4	5963.06	-0.485542	0.308911	-1.57178	0.116001	0.496012
Tpgs1	2180.08	-0.485509	0.297295	-1.63309	0.102451	0.472924
Tmed5	879.513	-0.485196	0.397044	-1.22202	0.2217	0.630715
Tmem184c	3233.54	-0.484935	0.327215	-1.48201	0.138338	0.530927
Trim13	176.196	-0.484507	0.456985	-1.06023	0.289042	0.688933
Rnf138	168.538	-0.484041	0.424319	-1.14075	0.253975	0.659623
Cct4	2461.21	-0.483942	0.301684	-1.60414	0.108684	0.482631
Tubd1	107.875	-0.483902	0.494857	-0.977863	0.328142	0.719096
Fndc5	229.957	-0.483159	0.387824	-1.24582	0.212831	0.624045
Ndufa6	1793.51	-0.483094	0.296198	-1.63099	0.102893	0.473245
Tars	1333.79	-0.483011	0.302769	-1.59531	0.110642	0.485855
Tmem160	1389.3	-0.482921	0.312884	-1.54345	0.122722	0.507872
Glt8d1	631.337	-0.482647	0.3673	-1.31404	0.188833	0.595403
Kank1	247.69	-0.482602	0.516049	-0.935185	0.349693	0.736353
Tsen54	204.01	-0.482599	0.411232	-1.17354	0.240578	0.64966
Lhfpl2	1767.22	-0.482455	0.316703	-1.52337	0.127667	0.518547
2700060E02Rik	938.097	-0.482436	0.364817	-1.3224	0.186033	0.591996
Fbxl5	2526.33	-0.482204	0.325812	-1.48001	0.138871	0.532294
Lsm4	994.691	-0.482195	0.332434	-1.4505	0.14692	0.544053
Rsu1	1528.53	-0.481557	0.29356	-1.6404	0.100922	0.471273
Dhrs7b	530.724	-0.481308	0.366156	-1.31449	0.188681	0.595403
Tbc1d25	446.278	-0.481206	0.34467	-1.39613	0.162674	0.564529
Mrpl49	859.129	-0.481147	0.351983	-1.36696	0.171637	0.579503
Vimp	694.797	-0.480929	0.362953	-1.32505	0.185156	0.590938
Sgce	564.723	-0.480884	0.336451	-1.42928	0.152923	0.551634
Rae1	1009.97	-0.480742	0.324071	-1.48344	0.137957	0.530646
Nxt1	141.674	-0.480239	0.517574	-0.927864	0.353478	0.739362
Ntmt1	893.561	-0.479905	0.342038	-1.40308	0.160594	0.561973
Golph3l	440.347	-0.479613	0.373172	-1.28523	0.19871	0.608749
Hmgb3	398.475	-0.479478	0.372867	-1.28592	0.19847	0.60859
Eif2b2	851.144	-0.479327	0.331531	-1.4458	0.148234	0.545765
St3gal4	164.528	-0.478953	0.449256	-1.0661	0.286377	0.686638
Arl16	1141.81	-0.478924	0.321049	-1.49174	0.135766	0.528032
Rps15	1952.18	-0.478668	0.325723	-1.46956	0.141682	0.535758
Sult2b1	219.207	-0.47862	0.418766	-1.14293	0.253068	0.658954
Tctex1d2	280.895	-0.47813	0.423289	-1.12956	0.258662	0.664352
Aktip	3180.52	-0.477548	0.293165	-1.62894	0.103326	0.473336
Abcg1	2492.35	-0.477408	0.289046	-1.65167	0.0986022	0.468186
Cnpy3	729.755	-0.477365	0.348074	-1.37145	0.170235	0.576884
Arf1	5541	-0.477221	0.337198	-1.41525	0.156994	0.556942
Anapc11	1998.62	-0.477041	0.326793	-1.45977	0.144355	0.539816
Id1	345.02	-0.47701	0.371199	-1.28505	0.198774	0.608749
Aldh2	932.967	-0.476817	0.339323	-1.4052	0.159962	0.561973
Phyhip	2044.09	-0.476808	0.311712	-1.52964	0.126105	0.515386
[truncated: 10,053 more rows]

## Sheet: Supplemental table 6
Supplemental table 6		Differentially expressed genes: PDAC vs. Healthy;				CG: Cluster 1 neurons
Gene ID	baseMean	log2FoldChange	lfcSE	stat	pvalue	padj		yellow indicates padj <0.1
Gda	438.417	-2.32295	0.335341	-6.92712	4.29487e-12	4.60797e-08
Ptprz1	310.023	-2.5434	0.389249	-6.53411	6.39877e-11	2.68447e-07
Cdh19	468.57	-2.28799	0.351448	-6.51018	7.50621e-11	2.68447e-07
Postn	273.39	-3.38854	0.525261	-6.45115	1.11001e-10	2.69574e-07
Itih5	367.111	-2.89194	0.449591	-6.43237	1.25629e-10	2.69574e-07
Cspg4	108.107	-3.37517	0.561807	-6.00771	1.88167e-09	3.36473e-06
Notch1	459.732	-2.34908	0.393277	-5.97309	2.32802e-09	3.56819e-06
Gm15564	253197	3.16035	0.539077	5.86252	4.55906e-09	6.11427e-06
Gpr37l1	281.532	-2.82413	0.487804	-5.78948	7.06053e-09	8.41694e-06
Itgb8	225.745	-2.37231	0.41792	-5.67647	1.37502e-08	1.47526e-05
Col3a1	261.657	-2.96186	0.527095	-5.61921	1.91833e-08	1.87107e-05
Gal	854.341	-2.7355	0.48988	-5.58403	2.3501e-08	2.10119e-05
Abca8a	937.466	-2.33437	0.423722	-5.50919	3.60482e-08	2.97509e-05
4930555F03Rik	439.352	1.95781	0.361735	5.41227	6.22295e-08	4.769e-05
1190002F15Rik	136.011	-2.61055	0.486837	-5.36226	8.21854e-08	5.87845e-05
Lars2	943367	1.84076	0.347612	5.29544	1.18731e-07	7.96165e-05
Paqr6	94.9245	-2.71124	0.513902	-5.27579	1.32182e-07	8.34224e-05
Igfbp4	337.709	-2.12748	0.406501	-5.23365	1.66193e-07	9.90602e-05
RP23-459L15,8	1469.02	1.52675	0.299187	5.10299	3.34334e-07	0.000188793
4930412M03Rik	106.308	2.84499	0.561068	5.07068	3.96398e-07	0.000212648
RP23-459L15,7	1004.11	1.5003	0.297416	5.04446	4.54815e-07	0.000232367
Plxnb3	116.349	-3.05321	0.611724	-4.99115	6.00203e-07	0.000279982
Mir6236	75120.3	2.44461	0.489326	4.99587	5.85726e-07	0.000279982
Lama4	262.945	-2.09987	0.421756	-4.97888	6.39544e-07	0.000285903
Col15a1	180.107	-2.91579	0.598484	-4.87196	1.10496e-06	0.000474204
Fxyd1	175.492	-2.78061	0.57393	-4.84485	1.26709e-06	0.00052287
Fmo1	118.012	-2.75767	0.573714	-4.80669	1.53449e-06	0.00060976
Nron	157.379	2.08315	0.438027	4.75576	1.97706e-06	0.000757567
Col1a1	158.159	-3.00709	0.633392	-4.7476	2.05844e-06	0.000761552
Col1a2	362.709	-2.63839	0.560874	-4.70407	2.55021e-06	0.000907151
Grm3	150.801	2.07721	0.442103	4.69848	2.62109e-06	0.000907151
RP24-208F6,1	688.266	1.4721	0.31427	4.6842	2.8105e-06	0.000942309
Aspa	172.433	-2.62756	0.562057	-4.6749	2.94094e-06	0.000956162
Tceb2	1767.8	-1.51947	0.325912	-4.66221	3.12837e-06	0.000958981
RP23-21P2,5	647.682	1.87462	0.402071	4.6624	3.12538e-06	0.000958981
C4b	268.957	-1.7464	0.377729	-4.62342	3.77461e-06	0.00112494
Sfrp5	473.562	-2.49518	0.540854	-4.61341	3.96112e-06	0.00114862
RP23-115I1,5	289.532	1.82897	0.3979	4.59657	4.295e-06	0.00121266
Mmd2	220.023	-2.17518	0.478335	-4.54739	5.43146e-06	0.00148381
Cox4i1	7199.88	-1.41584	0.311618	-4.54353	5.53195e-06	0.00148381
Vldlr	117.138	-2.29721	0.506564	-4.5349	5.76319e-06	0.00150442
Ttyh1	227.339	-2.1453	0.473542	-4.53033	5.88924e-06	0.00150442
Grik3	115.329	-2.18939	0.484902	-4.51511	6.32841e-06	0.00156203
Ndufs8	1149.53	-1.39054	0.308476	-4.50776	6.55151e-06	0.00156203
Gm13187	631.071	1.48072	0.328437	4.50839	6.53204e-06	0.00156203
4930517E11Rik	336.702	1.56243	0.34775	4.49295	7.02424e-06	0.00163833
RP23-347F2,1	640.757	1.65116	0.3687	4.47833	7.5228e-06	0.00171728
Slc43a3	114.753	-2.13111	0.476509	-4.47234	7.73693e-06	0.00172936
Ifitm3	133.657	-2.97846	0.670338	-4.44322	8.86243e-06	0.00194051
Dbi	1008.39	-1.4756	0.333236	-4.4281	9.50689e-06	0.00199999
Gm10421	122.714	2.1322	0.481321	4.42988	9.42842e-06	0.00199999
Eno1b	330.979	-1.83409	0.414758	-4.42207	9.77605e-06	0.00201706
Ubb	4028.16	-1.73895	0.395907	-4.39234	1.1214e-05	0.00227009
Cd59a	956.557	-1.33953	0.305855	-4.37963	1.1888e-05	0.00236197
Gm4793	169.207	1.95933	0.451044	4.34398	1.39924e-05	0.00272954
RP23-416H10,5	2004.72	1.29978	0.300031	4.33215	1.47663e-05	0.00282906
Slc6a20b	107.108	2.27166	0.524867	4.32806	1.50428e-05	0.00283147
Slc25a5	2049.4	-1.56638	0.363767	-4.30599	1.66241e-05	0.00307516
Mir1188	127.944	2.01999	0.472472	4.27536	1.90829e-05	0.00341234
Gm15337	143.881	2.51944	0.588937	4.27794	1.88632e-05	0.00341234
Edn3	432.566	-1.78446	0.417835	-4.27072	1.9484e-05	0.00342157
Sparcl1	1494.92	-1.42012	0.332781	-4.26745	1.97723e-05	0.00342157
Ttn	784.891	1.7256	0.404782	4.26303	2.01675e-05	0.00343456
Cp	292.474	-1.5923	0.374821	-4.24817	2.15521e-05	0.003613
Nid1	173.574	-2.19767	0.519099	-4.23363	2.29952e-05	0.00379563
Ppap2b	181.669	-1.71042	0.405802	-4.21492	2.49862e-05	0.00406177
Gm15990	150.613	2.28601	0.543574	4.20551	2.6049e-05	0.00417134
Hspb1	639.004	-1.63126	0.389201	-4.1913	2.77365e-05	0.00433611
8430419K02Rik	204.181	1.67374	0.399454	4.19007	2.78862e-05	0.00433611
RP23-14P23,3	1742.45	1.35339	0.324677	4.16843	3.06711e-05	0.004701
Gjc3	131.69	-2.00502	0.482784	-4.15304	3.28085e-05	0.00495777
Muc6	403.755	1.79863	0.433951	4.14477	3.40155e-05	0.00506879
RP23-21P2,8	744.825	1.29196	0.312447	4.13497	3.54997e-05	0.00521748
Ifi27	1744.69	-1.24717	0.302298	-4.12563	3.6972e-05	0.00536044
Selk	1263.36	-1.50636	0.365818	-4.11779	3.82531e-05	0.00547223
Cdh11	102.048	-1.96407	0.480229	-4.08985	4.31648e-05	0.00609362
Gm26743	609.957	1.29778	0.318305	4.07715	4.5591e-05	0.0062711
RP23-183E7,1	125.748	1.89742	0.465108	4.07952	4.51292e-05	0.0062711
RP24-540L1,2	260.805	1.57194	0.387471	4.05692	4.97237e-05	0.00675298
Gm1821	949.096	-1.86134	0.462834	-4.02163	5.77976e-05	0.00775138
Kcna1	188.68	-2.17631	0.541609	-4.01823	5.86377e-05	0.00776697
Fam129a	175.973	-1.65937	0.414026	-4.0079	6.12611e-05	0.00801549
Lama2	151.074	-1.95549	0.488703	-4.00138	6.29736e-05	0.00804338
Hs6st3	81.4575	2.6238	0.655721	4.0014	6.29699e-05	0.00804338
RP23-115I1,3	408.014	1.32333	0.334003	3.96202	7.43169e-05	0.0091649
RP23-21P2,2	513.644	1.49876	0.377899	3.96603	7.30786e-05	0.0091649
Gm14021	228.347	1.7301	0.436466	3.96389	7.37383e-05	0.0091649
Gm20700	98.9678	2.16376	0.546798	3.95715	7.585e-05	0.00924767
Erbb3	235.649	-1.97282	0.499379	-3.95054	7.79739e-05	0.00929535
D630008O14Rik	196.251	1.74995	0.442694	3.95295	7.71929e-05	0.00929535
4930583P06Rik	538.282	1.6199	0.410881	3.9425	8.06367e-05	0.00950715
Ndufb8	1249.07	-1.29432	0.328783	-3.93671	8.26062e-05	0.00963349
Megf10	161.047	-2.26833	0.582761	-3.89239	9.92619e-05	0.0114514
Ywhaq	2456.03	-1.51194	0.388765	-3.88908	0.000100623	0.0114849
Lincpint	2128.84	1.17253	0.301791	3.88524	0.000102228	0.0115453
Plp1	1062.48	-1.46692	0.378204	-3.87864	0.000105043	0.0116209
1700024B18Rik	115.298	1.833	0.472593	3.87859	0.000105064	0.0116209
C330006A16Rik	2222.44	-1.23944	0.320787	-3.86374	0.000111665	0.012225
Sparc	1275.25	-1.90722	0.494606	-3.85604	0.000115239	0.0124888
5530401A14Rik	1013.95	1.14224	0.298019	3.83279	0.000126698	0.0135934
Emp2	145.262	-1.99385	0.521639	-3.82227	0.000132229	0.0137736
Kcnq1ot1	29121.9	1.13856	0.297607	3.82574	0.000130381	0.0137736
RP23-2M16,4	208.626	1.5266	0.399349	3.82272	0.00013199	0.0137736
Itgav	157.391	-1.78646	0.46882	-3.81054	0.000138666	0.014169
Mif	627.447	-1.51495	0.397563	-3.81058	0.00013864	0.014169
Atp1b2	179.735	-2.02749	0.535005	-3.78965	0.000150858	0.0151405
Col5a2	264.092	-1.54773	0.408561	-3.78825	0.000151715	0.0151405
RP23-478K4,1	1069.38	1.27714	0.337234	3.78711	0.000152407	0.0151405
Hspg2	581.043	-1.93587	0.512012	-3.78091	0.000156256	0.0153805
Robo1	665.626	1.2781	0.338618	3.77447	0.000160346	0.0156396
RP23-21P2,6	417.711	1.33459	0.356161	3.74716	0.000178847	0.0172869
Tecr	6923.31	-1.40738	0.37592	-3.74383	0.000181238	0.0173616
RP24-222G3,2	89.5514	-3.17373	0.85177	-3.72604	0.000194511	0.0181471
Caskin2	176.596	-1.90316	0.510732	-3.72634	0.000194278	0.0181471
Gm26807	203.419	1.70626	0.457462	3.72985	0.000191596	0.0181471
Ndufs7	1341.27	-1.13221	0.304067	-3.72357	0.000196425	0.0181676
Fgf14	1110.5	1.15523	0.311975	3.70295	0.000213104	0.019444
Apex2	1396.95	1.20206	0.3247	3.70207	0.00021385	0.019444
Cyp2j9	150.708	-1.76648	0.477815	-3.697	0.000218165	0.0196697
Daam2	264.446	-1.65202	0.447889	-3.68845	0.000225625	0.019784
RP23-74F20,3	1553.18	1.10754	0.300381	3.68712	0.000226809	0.019784
Plxna4os2	680.239	1.15204	0.312321	3.68864	0.000225455	0.019784
RP23-216O10,6	109.097	1.8655	0.505525	3.69022	0.000224061	0.019784
Akr1b3	2406.03	-1.28909	0.350105	-3.68201	0.000231406	0.0200222
1700080N15Rik	784.922	1.13514	0.309329	3.66967	0.000242864	0.0207205
RP23-323H18,2	165.409	1.85474	0.505492	3.66917	0.000243339	0.0207205
Psma2	1869.76	-1.15819	0.316488	-3.65949	0.000252713	0.021232
RP23-346I1,2	164.77	1.50412	0.411085	3.6589	0.000253303	0.021232
Fcf1	433.971	-1.47972	0.405899	-3.64554	0.000266832	0.0221926
Gm17546	246.765	1.86997	0.51356	3.64119	0.000271376	0.0223968
RP23-184I13,5	1134.63	1.2314	0.338786	3.63474	0.000278264	0.02279
RP23-14P23,10	1910.08	1.04342	0.287329	3.63145	0.000281838	0.0229079
Gapdh	8445.67	-1.31649	0.363298	-3.62372	0.000290395	0.0234259
Plce1	508.927	-1.66367	0.459364	-3.62169	0.00029268	0.0234341
Ndufb3	1606.6	-1.23068	0.340579	-3.61349	0.000302104	0.0238329
Gm11149	292.858	1.49743	0.414211	3.61513	0.000300192	0.0238329
Sema3c	461.567	-1.29879	0.360429	-3.60345	0.000314021	0.0245922
Gm2639	168.971	1.60214	0.445262	3.5982	0.000320423	0.0249118
Fbln2	181.135	-1.85232	0.515882	-3.59059	0.000329931	0.0251052
Psenen	271.796	-1.65693	0.461327	-3.59167	0.000328569	0.0251052
Ndufa11	1795.94	-1.10102	0.306459	-3.59271	0.000327257	0.0251052
Hnrnph2	946.536	-1.31215	0.366011	-3.58501	0.000337066	0.0254675
Spcs1	849.475	-1.42836	0.399394	-3.57632	0.000348469	0.0261449
Mrpl22	219.942	-1.67467	0.468669	-3.57325	0.000352576	0.0262694
Olfml2a	144.209	-2.24597	0.631673	-3.5556	0.000377123	0.027815
Olfm2	1212.36	-1.23187	0.346554	-3.55463	0.000378506	0.027815
Lyrm4	549.313	-1.37231	0.387063	-3.54545	0.000391947	0.028602
Neat1	26212.8	1.07154	0.30238	3.5437	0.000394547	0.028602
D7Ertd715e	5096.48	1.09968	0.310605	3.54046	0.000399434	0.0287619
Fndc9	181.579	1.5132	0.428889	3.52819	0.000418409	0.0299274
Col14a1	173.579	-2.02791	0.576325	-3.5187	0.000433674	0.0303943
Ftl1	1078.96	-1.3186	0.375092	-3.51539	0.000439102	0.0303943
Psmb6	3071.11	-1.07622	0.30609	-3.51602	0.000438063	0.0303943
RP24-421P3,7	334.364	1.33207	0.378735	3.51715	0.000436212	0.0303943
4933400F21Rik	282.831	1.5242	0.432874	3.52111	0.000429751	0.0303943
Psmb3	1399.02	-1.19675	0.340789	-3.51171	0.000445234	0.0306213
RP23-416H10,6	961.549	1.12433	0.320666	3.50623	0.000454498	0.0310593
Tmem147	826.885	-1.48693	0.42498	-3.49881	0.000467338	0.0312988
Fkbp3	2856.59	-1.18434	0.338627	-3.49748	0.000469672	0.0312988
Caly	944.187	-1.08953	0.31122	-3.50084	0.000463788	0.0312988
PCDHGA12	211.669	1.61225	0.460544	3.50076	0.000463931	0.0312988
Angptl2	578.589	1.15821	0.331951	3.48909	0.000484661	0.0320983
Psme2	881.183	-1.08373	0.310872	-3.4861	0.000490124	0.032261
Pmepa1	551.486	-1.27986	0.369653	-3.46231	0.000535555	0.0350364
Adamts5	293.574	-1.87965	0.545182	-3.44776	0.000565264	0.0366277
Ngfrap1	3324.1	-1.14564	0.332353	-3.44707	0.000566707	0.0366277
Sdc4	173.657	-1.39049	0.404971	-3.43356	0.000595717	0.0376788
B2m	1529.52	-1.26747	0.368858	-3.4362	0.000589925	0.0376788
RP23-317L18,4	651.887	1.28291	0.373641	3.43355	0.000595731	0.0376788
Gm26601	384.176	1.35786	0.395534	3.43297	0.000597018	0.0376788
Slc39a1	355.901	-1.33558	0.389717	-3.42707	0.000610141	0.0382819
Apoo	281.257	-1.8709	0.547998	-3.41406	0.000640025	0.0395113
Matn2	321.329	-1.85302	0.542813	-3.41374	0.000640784	0.0395113
Gm27153	250.003	1.3542	0.396422	3.41607	0.000635321	0.0395113
Psmb5	769.756	-1.34933	0.395524	-3.41149	0.000646093	0.039611
Peg10	1978.35	1.17225	0.344205	3.40568	0.00066	0.0402337
RP23-122M2,3	585.697	1.12327	0.330025	3.4036	0.000665042	0.0403121
Fdps	166.607	-1.41931	0.417537	-3.39924	0.000675743	0.0404372
Psmb2	1033.42	-1.28284	0.377506	-3.3982	0.000678309	0.0404372
Fbxl19	596.499	1.52773	0.449576	3.39816	0.000678414	0.0404372
Slc48a1	2973.84	-1.2033	0.354765	-3.39183	0.000694268	0.0409619
Lrtm1	484.533	1.19155	0.351323	3.3916	0.000694851	0.0409619
Gm19744	272.29	1.2315	0.364206	3.38133	0.000721366	0.0422926
S100a11	951.651	-1.19016	0.352659	-3.37482	0.000738649	0.0430705
Tmem205	557.395	-1.06624	0.316341	-3.37055	0.000750183	0.0432726
Myl6b	93.0738	1.77925	0.527827	3.3709	0.00074923	0.0432726
RP23-326I20,4	428.051	1.29154	0.384119	3.36235	0.000772822	0.0443402
Gm13833	103.063	1.92716	0.574064	3.35706	0.000787771	0.0449574
Thy1	4024.24	-1.16722	0.348221	-3.35194	0.000802483	0.0450777
Cycs	951.292	-1.07514	0.32072	-3.35226	0.000801556	0.0450777
Hoxc5	331.308	1.2363	0.36878	3.3524	0.000801136	0.0450777
Cnn3	1466.3	-1.0435	0.311784	-3.34687	0.000817299	0.0456709
Gm16564	251.355	1.39782	0.417928	3.34465	0.000823854	0.0457986
Cldn11	482.337	-1.24255	0.372495	-3.33575	0.000850695	0.0468057
Elmo3	257.212	1.41823	0.425024	3.33682	0.000847438	0.0468057
Kdelr2	489.37	-1.34745	0.405443	-3.32339	0.000889296	0.047946
Usmg5	1056.9	-1.27311	0.382642	-3.32717	0.000877339	0.047946
Ndufa13	1479.91	-1.02163	0.307248	-3.3251	0.000883854	0.047946
RP23-21P2,7	429.321	1.10944	0.33379	3.32376	0.000888118	0.047946
Scn7a	1501.43	-1.0422	0.314182	-3.31719	0.00090929	0.0487788
Vwa1	171.402	-1.65707	0.500385	-3.31159	0.000927659	0.0492715
Shc3	881.497	1.16178	0.350814	3.31168	0.000927381	0.0492715
AI413582	1376.78	-1.00201	0.302941	-3.30762	0.00094091	0.049288
4930570G19Rik	126.635	1.5815	0.477957	3.30887	0.000936735	0.049288
RP23-216O10,8	92.5594	1.79679	0.543267	3.30737	0.00094175	0.049288
Dad1	1136.26	-1.34082	0.40577	-3.30439	0.000951825	0.0495734
G0s2	122.707	-1.44628	0.438012	-3.30192	0.000960259	0.0497711
Lrrc8a	960.078	-1.28907	0.39072	-3.29922	0.000969527	0.0500099
Supt4a	233.112	-1.48457	0.450185	-3.29769	0.000974826	0.0500426
Ndufb11	585.267	-1.21805	0.369563	-3.29591	0.000981034	0.0501215
Polr2l	180.132	-1.65288	0.501852	-3.29356	0.000989285	0.0503035
Caml	1014.29	-1.15389	0.35101	-3.28734	0.00101138	0.0507672
RP24-66C10,4	99.3615	1.64292	0.499822	3.287	0.0010126	0.0507672
Gm20491	160.783	1.96879	0.598511	3.28948	0.00100374	0.0507672
Lamb1	156.098	-1.57528	0.479655	-3.2842	0.00102274	0.051037
RP23-377H12,5	184.226	1.39044	0.423552	3.28281	0.00102778	0.0510513
Praf2	502.487	-1.51555	0.461885	-3.28123	0.00103355	0.0511014
Timp4	1440.94	0.951327	0.290095	3.27936	0.00104042	0.0512048
Gpx3	6001.16	-0.953794	0.290984	-3.27783	0.00104609	0.0512488
Gm13189	115.561	1.66843	0.510267	3.26972	0.00107655	0.0525013
Sec61b	402.269	-1.37645	0.421406	-3.26632	0.00108956	0.0528408
Gm16958	253.725	1.44016	0.441047	3.26533	0.00109336	0.0528408
Atp6v1f	2080.41	-1.17477	0.360991	-3.25428	0.0011368	0.0546941
Vdr	111.522	1.74775	0.537739	3.25019	0.00115329	0.0552393
Trim55	282.647	-1.35153	0.416433	-3.2455	0.00117246	0.0556724
Ndufb7	1438.88	-0.985338	0.303607	-3.24544	0.00117271	0.0556724
S100a6	911.158	-1.04964	0.324077	-3.23886	0.00120007	0.0567203
RP23-271G7,1	509.754	1.22273	0.377693	3.23736	0.00120642	0.0567706
Sepp1	228.925	-1.48722	0.460962	-3.22635	0.00125381	0.0584877
Gm26843	157.453	1.51485	0.469347	3.22758	0.00124842	0.0584877
Gmpr	725.361	-1.24007	0.384515	-3.22502	0.00125962	0.0585043
Nat10	662.415	1.04643	0.324625	3.22349	0.00126639	0.058565
Olfr1397-ps1	101.387	1.94959	0.606623	3.21385	0.00130969	0.0603075
Pea15a	9451.1	-0.905219	0.281925	-3.21085	0.00132341	0.0606788
Itgb3	109.579	-1.5243	0.476064	-3.20189	0.00136531	0.0620697
Gm26871	7515.36	0.976631	0.304929	3.20282	0.00136091	0.0620697
Pfn1	2226.56	-0.9499	0.296911	-3.19928	0.00137771	0.0623692
Rpl23	1584.91	-1.13732	0.356152	-3.19335	0.00140632	0.063311
Sdhb	1909.26	-1.03258	0.323435	-3.19253	0.00141032	0.063311
Tspo	1697.32	-1.20976	0.379245	-3.18992	0.00142312	0.0636196
4930480K15Rik	505.945	1.12476	0.352961	3.18663	0.00143941	0.0640366
Gm11655	454.207	1.17116	0.367639	3.18563	0.00144439	0.0640366
4932413F04Rik	194.071	1.27019	0.399232	3.18157	0.00146478	0.0646735
Edil3	137.854	-1.5075	0.475967	-3.16722	0.00153901	0.0648826
Lamtor1	821.067	-1.30164	0.410675	-3.1695	0.001527	0.0648826
Pebp1	1208.33	-1.22679	0.386425	-3.17471	0.00149987	0.0648826
Resp18	1198.67	-1.22191	0.385025	-3.1736	0.00150563	0.0648826
Yif1a	433.839	-1.22003	0.385734	-3.16288	0.00156219	0.0648826
Morf4l1	1925.74	-1.17441	0.369802	-3.17579	0.0014943	0.0648826
Ndufa7	890.968	-1.13561	0.357842	-3.17349	0.00150619	0.0648826
Rps19	551.682	-1.12961	0.356863	-3.16539	0.00154875	0.0648826
Xaf1	293.063	-1.11026	0.350786	-3.16505	0.00155057	0.0648826
Tmc3	535.879	-1.02185	0.323061	-3.16304	0.0015613	0.0648826
Atp5j	1741.19	-1.00974	0.318035	-3.17494	0.0014987	0.0648826
RP23-184I13,4	927.854	0.998708	0.315444	3.16603	0.00154533	0.0648826
E230016M11Rik	251.997	1.19072	0.376169	3.16539	0.00154875	0.0648826
Sptbn4	875.608	1.40154	0.443191	3.16239	0.00156481	0.0648826
Macrod2os2	112.157	1.59292	0.503261	3.16519	0.00154982	0.0648826
Trim43c	89.7501	1.74108	0.550605	3.16211	0.00156628	0.0648826
Gfra2	193.491	-1.36276	0.431441	-3.15861	0.00158521	0.0654143
Gm14597	455.917	-1.31523	0.416938	-3.1545	0.00160771	0.0659366
Cox6c	1471.23	-1.00352	0.318167	-3.15406	0.00161016	0.0659366
Ndufb4	206.851	-1.45816	0.462515	-3.15269	0.00161775	0.0659957
Rps4l	151.583	-1.37171	0.43556	-3.1493	0.00163662	0.0662614
Plxna4os1	127.714	1.43434	0.455298	3.15033	0.00163088	0.0662614
Tubb5	14691.4	-0.922161	0.293106	-3.14617	0.00165427	0.0664742
Zfp407	869.293	1.07665	0.342137	3.14684	0.00165044	0.0664742
S1pr3	1137.18	-1.01384	0.322404	-3.14463	0.00166296	0.0665743
RP23-184I13,7	496.971	1.33452	0.424702	3.14225	0.00167657	0.066622
Fam227a	141.004	1.5747	0.501013	3.14304	0.00167202	0.066622
Cope	2024.4	-0.984342	0.313704	-3.13781	0.00170216	0.0673893
Gpr124	134.503	-1.48335	0.473824	-3.1306	0.0017445	0.0688117
Cd9	218.258	-1.41927	0.454527	-3.12252	0.00179312	0.0703809
Mcee	353.095	-1.13145	0.362432	-3.12181	0.00179741	0.0703809
Gm26792	111.374	1.55566	0.498585	3.12016	0.00180755	0.0705208
Gm11416	429.106	1.05118	0.337342	3.11607	0.0018328	0.0709894
Hspbap1	392.728	1.0798	0.346516	3.11615	0.00183231	0.0709894
Nenf	475.077	-1.12866	0.362938	-3.1098	0.00187217	0.0722536
Tmem261	421.414	-1.04336	0.336036	-3.10491	0.00190336	0.0731939
Sod1	3406.14	-0.935993	0.301615	-3.10327	0.00191395	0.0733384
Tuba1b	3346.97	-1.28722	0.415678	-3.09666	0.00195713	0.0747262
Lrriq1	396.295	1.11758	0.361732	3.08952	0.0020048	0.0762746
Paxbp1	344.24	1.25168	0.405556	3.08632	0.00202649	0.0768275
Psma3	1515.34	-1.16634	0.378383	-3.08242	0.00205324	0.0772956
Chchd10	810.476	-1.02201	0.331462	-3.08335	0.00204682	0.0772956
Gm10538	229.783	1.30259	0.423579	3.0752	0.00210358	0.0789138
Naa20	462.678	-1.16517	0.379338	-3.0716	0.00212918	0.0795889
Gstp1	1509.42	-1.0969	0.357227	-3.07058	0.00213642	0.0795889
Pitpnm2os2	147.278	1.30887	0.426469	3.06908	0.00214718	0.079713
Idh3b	2974.89	-1.06225	0.346473	-3.0659	0.00217013	0.0802872
AI429214	326.26	1.19324	0.389548	3.06315	0.00219024	0.0807528
RP23-416H10,7	1727.32	0.920256	0.300685	3.06053	0.00220948	0.0811832
Gm26580	444.803	1.12149	0.366786	3.05761	0.0022311	0.081698
Plscr1	553.092	-1.06421	0.348599	-3.05281	0.00226709	0.0818978
Gm340	447.418	1.20013	0.393122	3.05282	0.00226705	0.0818978
RP24-211P23,2	220.324	1.23381	0.403789	3.05559	0.00224618	0.0818978
Kcnq1	140.995	1.75275	0.573989	3.05362	0.00226097	0.0818978
Gm26835	194.412	1.241	0.40771	3.04384	0.00233579	0.0840961
Ptplb	182.149	-1.56259	0.513854	-3.04093	0.00235852	0.0845611
Glo1	972.819	-1.10581	0.363733	-3.04017	0.00236446	0.0845611
Fst	248.962	-1.15905	0.381931	-3.0347	0.00240773	0.0857436
Lamtor2	614.715	-0.978508	0.322516	-3.03398	0.00241351	0.0857436
Gm15866	98.7175	1.59868	0.527393	3.03128	0.00243518	0.086228
Slc50a1	367.909	-1.16774	0.385727	-3.02739	0.00246676	0.0866163
Cst3	6122.5	-1.11459	0.368224	-3.02695	0.00247037	0.0866163
Ppp1r11	1502.63	-0.917711	0.303081	-3.02794	0.00246229	0.0866163
Ly6e	1211.05	-1.21309	0.40112	-3.02426	0.0024924	0.0868214
Speer4a	1273.88	0.883787	0.292209	3.0245	0.00249041	0.0868214
Cxx1c	1863.21	-1.00363	0.33218	-3.02135	0.00251651	0.0873776
Yif1b	237.052	-1.49656	0.496284	-3.01553	0.00256534	0.0887858
Dcn	505.594	-1.09009	0.362057	-3.01083	0.00260532	0.089121
Mpv17l2	279.169	-1.06776	0.354681	-3.01049	0.00260826	0.089121
Otub1	3907.89	-0.924177	0.306726	-3.01304	0.00258643	0.089121
Fam131b	529.317	1.03511	0.343676	3.01189	0.0025963	0.089121
Cnp	685.223	-1.01945	0.339347	-3.00416	0.00266314	0.0907075
Gab1	139.991	-1.32952	0.442998	-3.00118	0.00268936	0.0907955
Sat1	346.186	-1.0454	0.348251	-3.00187	0.00268329	0.0907955
Chd2	2014.84	1.10064	0.366759	3.00098	0.00269111	0.0907955
RP23-21P2,4	310.327	1.10124	0.367666	2.99523	0.00274239	0.0922355
RP24-66L18,1	638.664	1.07274	0.358492	2.99236	0.00276825	0.0928143
Cox8a	1886.46	-1.09578	0.366391	-2.99075	0.00278293	0.0930157
Eml6	2312.26	0.981617	0.328648	2.98683	0.00281884	0.0937072
Gm15266	442.412	1.31698	0.440963	2.98659	0.00282109	0.0937072
RP24-64D24,3	561.428	1.11666	0.374567	2.9812	0.00287126	0.0950794
Uqcrb	1064.97	-1.15484	0.387915	-2.97703	0.00291052	0.0954954
Fabp5	1981.49	-1.1375	0.382008	-2.97767	0.00290447	0.0954954
N4bp2	458.258	1.07965	0.362615	2.9774	0.00290708	0.0954954
Gng3	3679.21	-0.891354	0.299603	-2.97512	0.00292877	0.0958011
Fads2	234.833	-1.16113	0.390901	-2.97038	0.00297432	0.0969953
Fabp3	280.445	-1.38835	0.468294	-2.96469	0.00302986	0.0985072
RP23-87D8,4	261.552	1.54941	0.523783	2.95812	0.00309523	0.100329
Gm3693	244.392	1.09663	0.371596	2.95113	0.00316616	0.102318
Plxnb1	152.665	-1.4176	0.480514	-2.95017	0.00317602	0.102329
Arnt	451.425	1.07144	0.363331	2.94894	0.00318862	0.102427
Mgst3	1724.3	-1.25865	0.427817	-2.94203	0.00326064	0.103907
Csnk2a1,1	265.637	-1.19814	0.407138	-2.94284	0.00325215	0.103907
Prdx1	3964.66	-1.08744	0.369773	-2.94082	0.00327342	0.103907
RP24-331B5,1	558.346	1.05269	0.357886	2.94141	0.00326722	0.103907
Rpl7	837.364	-1.22944	0.418453	-2.93806	0.0033027	0.10422
Ctsa	866.705	-1.03984	0.353874	-2.93846	0.00329846	0.10422
Uqcc2	618.944	-0.979025	0.333722	-2.93366	0.00334996	0.105401
Higd1a	1152.39	-0.943908	0.322332	-2.92837	0.00340744	0.106896
Cda	185.13	-1.33608	0.457021	-2.92347	0.00346159	0.107963
Ffar3	544.474	-0.981989	0.335812	-2.92423	0.00345314	0.107963
Gm14412	954.436	0.994146	0.34084	2.91675	0.00353699	0.109995
RP23-102K8,1	455.901	1.00301	0.343987	2.91583	0.00354746	0.110002
Isca2	576.84	-1.01841	0.349522	-2.91373	0.00357135	0.110424
Mas1	175.484	1.42995	0.490943	2.91266	0.00358363	0.110485
Nin	642.821	1.19523	0.410603	2.91092	0.00360364	0.110784
RP24-429G21,3	89.0424	1.61425	0.555602	2.90541	0.00366774	0.112432
Dgki	1688.85	0.910622	0.313949	2.90054	0.00372521	0.113868
Fam89a	1405.29	-1.15372	0.397889	-2.89961	0.00373621	0.11388
Sar1b	286.369	-1.0712	0.369703	-2.89748	0.00376177	0.113897
Nop10	683.878	-0.996414	0.343779	-2.89842	0.0037505	0.113897
Cox5b	2262.6	-0.887246	0.306274	-2.89691	0.00376861	0.113897
Krtcap2	475.221	-1.30298	0.450204	-2.89419	0.00380142	0.114566
Ndufa12	646.722	-1.05493	0.364912	-2.89092	0.0038412	0.115012
Banf1	726.839	-1.00439	0.347499	-2.89033	0.00384838	0.115012
Jak2	654.935	0.932146	0.322322	2.89198	0.00382828	0.115012
Tmem53	127.419	-1.704	0.59019	-2.8872	0.00388685	0.11567
Nrg3	1195.2	0.846538	0.293245	2.88679	0.00389195	0.11567
Tesk1	244.245	1.05887	0.367013	2.88509	0.00391298	0.115716
RP23-411L6,3	118.698	1.34375	0.465783	2.88492	0.00391507	0.115716
Lgals9	1610.57	-0.983796	0.341288	-2.8826	0.00394408	0.11616
Fancc	998.848	0.978742	0.339607	2.88199	0.00395177	0.11616
Cwc22	317.932	1.15354	0.400597	2.87956	0.00398228	0.116737
Bsg	3403.59	-1.09344	0.380158	-2.87628	0.00402398	0.117319
Cndp2	1230.38	-0.940893	0.327086	-2.87659	0.00401992	0.117319
Uba7	160.634	-1.21252	0.422678	-2.86866	0.00412219	0.117724
Psma5	1009.43	-1.11858	0.38991	-2.86881	0.00412018	0.117724
Agpat2	354.708	-1.05267	0.366619	-2.8713	0.0040879	0.117724
Mrpl55	296.556	-0.996124	0.347276	-2.86839	0.00412565	0.117724
Qk	466.828	-0.989483	0.344358	-2.87342	0.00406058	0.117724
Srrm4os	585.902	0.902366	0.314418	2.86996	0.00410527	0.117724
Akap9	6294.67	1.04501	0.364034	2.87063	0.00409658	0.117724
Grip2	157.374	1.28826	0.448558	2.87201	0.00407874	0.117724
Mrps36	131.618	-1.26972	0.443275	-2.8644	0.00417798	0.117962
1810022K09Rik	327.177	-1.16854	0.407735	-2.86594	0.00415773	0.117962
Arl5c	198.882	-1.11198	0.38813	-2.86496	0.00417066	0.117962
Shisa4	954.622	-1.02966	0.359436	-2.86466	0.0041746	0.117962
Fdft1	3823.23	-0.870154	0.303878	-2.8635	0.00418988	0.117987
Vamp7	573.055	-0.936425	0.327186	-2.86206	0.00420903	0.118217
Tmem176a	293.966	-1.24082	0.434035	-2.85881	0.00425231	0.118847
Tmtc4	221.861	1.08748	0.38041	2.85871	0.00425365	0.118847
Nrsn2	1472.22	-1.02854	0.360055	-2.85661	0.00428192	0.118902
Dctn3	1173.64	-0.983433	0.344426	-2.85528	0.00429994	0.118902
Ndufa3	795.811	-0.957332	0.335009	-2.85763	0.00426823	0.118902
Gm10558	216.458	1.11411	0.390152	2.85557	0.00429594	0.118902
Msh3	506.862	0.919919	0.322401	2.85334	0.00432624	0.119322
Nhp2l1	233.846	-1.53852	0.53984	-2.84996	0.00437248	0.120093
Zfp263	278.233	1.13699	0.398992	2.84966	0.00437659	0.120093
RP23-347F2,2	625.504	0.913715	0.320763	2.84857	0.00439166	0.120199
Ublcp1	654.259	-1.2008	0.422143	-2.84454	0.00444757	0.120805
Aldoa	22628.5	-0.854606	0.30037	-2.84518	0.00443861	0.120805
Ndufa5	1519.5	-0.830666	0.291868	-2.84603	0.0044268	0.120805
Cd81	1854.03	-1.17744	0.415089	-2.83658	0.00455991	0.123544
Celf2	208.332	-1.21578	0.428963	-2.83424	0.0045935	0.123545
Npy	76662.3	-1.0184	0.359143	-2.83565	0.00457326	0.123545
Arhgap20	101.502	1.47255	0.51957	2.83417	0.0045945	0.123545
Zfand6	859.241	-0.895412	0.316048	-2.83315	0.0046092	0.12363
Syngr3	7739.12	-1.13504	0.401484	-2.82711	0.00469703	0.12533
Rps4x	1404.49	-0.912705	0.322923	-2.82639	0.00470761	0.12533
RP24-378J8,1	131.387	1.28335	0.45393	2.82719	0.0046958	0.12533
Atp1a2	608.848	-1.49296	0.528679	-2.82394	0.00474376	0.125669
Cxx1a	597.679	-1.13195	0.400782	-2.82434	0.00473781	0.125669
Gm10039	312.871	-1.0768	0.3818	-2.82032	0.00479751	0.125961
Rock1	1285.66	0.840191	0.297904	2.82034	0.00479727	0.125961
Zc3h12c	351.054	1.05641	0.374479	2.821	0.00478738	0.125961
Gm26780	138.84	1.30579	0.46304	2.82004	0.00480176	0.125961
Ndufaf3	295.412	-1.18325	0.419925	-2.81776	0.004836	0.12655
Pcdhb6	125.689	1.41599	0.502673	2.81691	0.00484881	0.126576
Cxx1b	848.003	-0.981112	0.348547	-2.81487	0.00487976	0.127075
Shisa2	393.441	-0.937586	0.333609	-2.81044	0.00494744	0.127634
Eno1	3773.22	-0.926136	0.329587	-2.80999	0.0049543	0.127634
Itgbl1	454.917	1.06327	0.378381	2.81006	0.00495324	0.127634
RP23-251N15,2	207.676	1.11205	0.395683	2.81046	0.00494702	0.127634
Alas2	264.803	1.1699	0.416399	2.80957	0.00496072	0.127634
Stard13	349.675	-1.23891	0.441376	-2.80692	0.00500176	0.128382
RP23-478K4,3	381.068	1.05849	0.377609	2.80315	0.00506067	0.129276
Syne1	18685.4	1.09447	0.390442	2.80316	0.00506051	0.129276
Dpp7	620.222	-1.08434	0.386964	-2.80218	0.00507587	0.129356
Sh3bgrl3	2530.24	-0.865601	0.309102	-2.80037	0.00510436	0.129774
Car12	177.144	-1.15794	0.414346	-2.79461	0.00519629	0.131179
Ndrg1	1502.04	-0.959842	0.343448	-2.79472	0.00519443	0.131179
Gm26578	140.883	1.20017	0.429227	2.79611	0.00517212	0.131179
RP23-74F20,2	2102.95	0.791832	0.283609	2.79199	0.00523858	0.131936
Reln	114.638	-1.97016	0.705982	-2.79066	0.00526006	0.131957
Sox10	334.039	-1.53924	0.551615	-2.79042	0.005264	0.131957
Rps25	546.895	-1.17973	0.423635	-2.78479	0.00535631	0.133646
Cisd1	1379.73	-1.01468	0.364343	-2.78497	0.00535327	0.133646
Tatdn2	318.125	1.0887	0.391413	2.78145	0.00541159	0.134712
Frmd6	176.006	-1.21794	0.438629	-2.77671	0.00549129	0.13638
Tex264	659.967	-0.995921	0.358817	-2.77557	0.00551049	0.13654
RP24-541A5,1	384.861	1.01095	0.364412	2.7742	0.00553368	0.136799
Neil2	111.15	1.42075	0.512634	2.77148	0.00558027	0.137634
Sycp2	258.091	1.06902	0.38602	2.76933	0.00561722	0.138227
Fkbp2	1935.52	-0.815456	0.294624	-2.76779	0.00564385	0.138418
Gm15413	167.493	1.14151	0.412531	2.7671	0.0056558	0.138418
Pcdha3	163.825	1.22789	0.443821	2.76664	0.00566368	0.138418
Mrps28	124.92	-1.35207	0.489031	-2.76479	0.00569601	0.138892
Itpr1	295.893	1.00568	0.364181	2.76149	0.00575378	0.139983
Ceacam2	125.298	1.26388	0.457822	2.76063	0.00576893	0.140034
Palm3	501.071	1.27852	0.463643	2.75756	0.00582345	0.141038
Nr2f2	175.541	-1.60824	0.584818	-2.74998	0.00595991	0.142175
Itpr3	179.248	-1.48018	0.538083	-2.75084	0.00594432	0.142175
Sfrp1	158.844	-1.37458	0.500148	-2.74835	0.00598966	0.142175
Tmem176b	509.383	-1.33103	0.483292	-2.75409	0.00588563	0.142175
Tmem258	262.455	-1.14725	0.417184	-2.74999	0.00595976	0.142175
Nr4a1	290.767	-1.1386	0.41421	-2.74885	0.0059804	0.142175
D10Wsu102e	1695.21	0.935692	0.34022	2.75026	0.00595484	0.142175
Sncaip	417.063	1.12355	0.408326	2.7516	0.00593049	0.142175
RP23-296I6,8	153.574	1.19867	0.435948	2.74956	0.00596756	0.142175
BC031181	998.23	-0.911448	0.331993	-2.74539	0.00604396	0.142832
2010106C02Rik	117.178	1.62736	0.592729	2.74554	0.00604115	0.142832
RP23-416H10,8	643.625	0.996234	0.363061	2.74399	0.00606978	0.143127
Rabac1	3175.01	-0.947359	0.345523	-2.74181	0.00611009	0.143447
Tcte2	163.632	1.2437	0.453535	2.74224	0.00610215	0.143447
Psma1	1270.42	-0.841771	0.307097	-2.74106	0.00612406	0.143461
Gm28379	111.485	1.64378	0.600144	2.73898	0.00616305	0.14406
4931440F15Rik	169.28	1.37849	0.50356	2.7375	0.00619087	0.144395
Cox7a2	1275.15	-0.887679	0.324921	-2.73198	0.00629546	0.146516
Ramp1	1542.94	-1.16847	0.428092	-2.72948	0.00634336	0.146993
Tk1	212.376	1.20873	0.442814	2.72966	0.00633998	0.146993
H2-D1	2394.07	-1.10702	0.406137	-2.72573	0.00641591	0.148354
Rpl18a	1789.55	-1.02815	0.378178	-2.7187	0.00655384	0.150734
Pomgnt2	1231.47	-0.993995	0.365561	-2.71909	0.00654615	0.150734
Dynll1	2178.51	-0.856849	0.31521	-2.71834	0.006561	0.150734
Xkr6	1644.04	0.802038	0.295363	2.71543	0.00661891	0.151705
Gm12097	111.701	1.42298	0.524156	2.7148	0.00663153	0.151705
Hint2	157.214	-1.20707	0.445118	-2.71181	0.00669175	0.152433
Xpnpep2	103.084	1.35039	0.497843	2.71248	0.00667827	0.152433
BC002163	266.724	-1.36847	0.505102	-2.70931	0.0067424	0.153261
Prox2	311.698	1.01746	0.375778	2.7076	0.00677711	0.153724
Crip1	1159.2	-0.872795	0.322719	-2.70451	0.00684057	0.154836
Cisd3	387.876	-1.0194	0.377052	-2.7036	0.00685938	0.154935
Kcnj10	219.777	-1.33829	0.495309	-2.70193	0.00689391	0.155221
Mrps33	304.178	-1.30226	0.482159	-2.70089	0.00691545	0.155221
Mir3070b	146.679	1.24201	0.459847	2.70093	0.00691461	0.155221
Tmbim4	686.018	-1.31357	0.486662	-2.69913	0.00695202	0.155499
Cntn5	395.131	0.96424	0.357271	2.69891	0.00695679	0.155499
Nsa2	418.169	-0.893785	0.331552	-2.69576	0.00702284	0.156407
Greb1l	433.575	0.997684	0.370118	2.69558	0.00702657	0.156407
Gm13963	225.646	1.01824	0.377885	2.69458	0.00704783	0.156555
Gfra3	228.76	-1.5955	0.592667	-2.69206	0.00710122	0.157091
Chchd2	3924.67	-0.910186	0.33802	-2.6927	0.00708763	0.157091
Ubl5	599.051	-0.915655	0.340307	-2.69067	0.00713086	0.157422
Sltm	2488.64	0.852912	0.317414	2.68707	0.0072082	0.158802
Auts2	606.37	0.922065	0.343451	2.6847	0.00725943	0.159603
Shisa5	1985.95	-1.10775	0.413248	-2.68058	0.00734939	0.160267
F8a	214.934	-1.05789	0.394563	-2.68117	0.00733643	0.160267
Pycrl	256.626	-0.963219	0.359215	-2.68146	0.00733024	0.160267
Mdga1	782.595	-0.817193	0.304726	-2.68173	0.00732416	0.160267
Gm10125	571.431	0.847089	0.316137	2.6795	0.00737321	0.160461
Apoa1bp	753.379	-0.86231	0.321917	-2.67867	0.00739143	0.160532
Actg1	3968.64	-1.01668	0.3802	-2.67407	0.00749366	0.161626
Fam132a	290.894	-1.01526	0.379722	-2.6737	0.00750206	0.161626
Cox7b	1969.63	-0.842983	0.31512	-2.67512	0.0074703	0.161626
Nr6a1	255.957	1.01458	0.379344	2.67456	0.00748273	0.161626
Zdhhc12	130.845	-1.18272	0.442625	-2.67206	0.00753867	0.162054
Psma6	2012.98	-0.923878	0.345834	-2.67145	0.00755241	0.162054
C78197	177.821	1.06617	0.399197	2.67079	0.00756727	0.162054
Notch2	96.9275	-1.32996	0.498284	-2.66908	0.00760599	0.162066
Gde1	658.885	-0.990739	0.371235	-2.66876	0.00761315	0.162066
Gm5067	667.839	1.04864	0.392901	2.66898	0.00760826	0.162066
Elk1	330.397	1.11663	0.418518	2.66806	0.00762907	0.162084
Vdac3	1740.77	-1.07702	0.403857	-2.66684	0.00765687	0.162353
Apod	736.223	-0.882463	0.331153	-2.66482	0.00770303	0.162496
Slc9a3r2	894.214	-0.865479	0.324842	-2.6643	0.0077148	0.162496
Astn2	898.047	0.89747	0.337039	2.66281	0.00774915	0.162496
Rab11fip3	1424.76	1.01678	0.381877	2.66258	0.00775449	0.162496
Vash1	586.034	1.16525	0.437636	2.66261	0.00775373	0.162496
Hspa14	92.6331	1.66123	0.623223	2.66555	0.00768629	0.162496
Tcta	1538.6	-0.896565	0.336818	-2.66187	0.00777089	0.162522
Jakmip1	4493.67	1.0072	0.378489	2.66111	0.00778842	0.162572
Ltbp1	122.274	-1.22869	0.461839	-2.66042	0.00780431	0.162587
Ppp2r2cos	371.228	0.93098	0.350051	2.65956	0.00782429	0.162688
Gyg	1415.11	-0.913584	0.343671	-2.65831	0.00785345	0.162978
Rpl10	1342.24	-1.0709	0.403014	-2.65723	0.00787854	0.163183
Snrpn	1011.88	0.986493	0.371376	2.65632	0.00789981	0.163308
Fam69b	781.968	-0.99197	0.373671	-2.65466	0.00793878	0.163717
Cfl1	5686.25	-0.796863	0.300229	-2.65418	0.00795008	0.163717
Igtp	164.691	-1.17272	0.442302	-2.65139	0.00801606	0.163754
Rps18	475.52	-1.0485	0.395211	-2.65302	0.00797751	0.163754
Hagh	594.702	-0.887369	0.33457	-2.65227	0.0079953	0.163754
Ecel1	2204.41	-0.875846	0.330398	-2.65088	0.00802819	0.163754
Gm20342	246.596	0.98181	0.370293	2.65145	0.0080148	0.163754
Dnm3os	512.333	0.853068	0.321892	2.65017	0.00804522	0.16379
Fam189b	3544.02	-0.812635	0.306881	-2.64805	0.00809584	0.164508
Aamdc	200.554	-1.18599	0.448266	-2.64572	0.00815162	0.165142
Mir99ahg	186.159	-1.10908	0.419236	-2.64547	0.00815782	0.165142
Zfp804a	371.789	0.947919	0.358464	2.64439	0.00818377	0.165355
Sumo3	1081.4	-0.953133	0.360729	-2.64224	0.00823595	0.166097
Ctxn2	320.548	-1.08882	0.412506	-2.63953	0.00830202	0.167115
Emc4	1085.43	-0.8848	0.335417	-2.63792	0.00834174	0.1676
Hspa8	9346.79	-0.857754	0.325357	-2.63635	0.00838041	0.167904
Tet2	808.936	0.875056	0.331959	2.63603	0.00838814	0.167904
Fxyd5	1335.64	-0.7754	0.29464	-2.63169	0.00849609	0.169748
Ndufa1	1437.23	-0.893474	0.339664	-2.63046	0.00852685	0.170046
Slc1a5	108.899	-1.50539	0.572436	-2.62979	0.00854371	0.170066
Pfdn1	1356.2	-0.891375	0.339214	-2.62776	0.00859481	0.170136
Uqcr11	1479.68	-0.889446	0.338431	-2.62815	0.00858516	0.170136
Mtcl1	5228.58	0.955461	0.36353	2.62829	0.00858157	0.170136
Kcnip4	885.812	-0.912324	0.347477	-2.62557	0.00865043	0.170922
Tmed10	1396.73	-0.990451	0.377555	-2.62333	0.00870753	0.171734
Rpp25l	110.053	-1.32311	0.504517	-2.62252	0.00872813	0.171824
Itpa	461.691	-0.985811	0.376325	-2.61958	0.00880388	0.172682
Tppp3	16783.7	-0.833246	0.318029	-2.62003	0.00879215	0.172682
Cers5	976.005	-0.957911	0.365949	-2.61761	0.00885487	0.173365
Gm9821	290.848	0.97463	0.372819	2.61422	0.00894316	0.174774
RP23-14P23,8	451.864	1.00533	0.384695	2.61331	0.008967	0.174922
Atp5f1	2367.51	-0.939836	0.360076	-2.6101	0.00905146	0.175766
Pmp22	7733.14	-0.936245	0.358742	-2.6098	0.0090594	0.175766
PCDHGC5	124.177	1.27716	0.489307	2.61015	0.00905028	0.175766
Zfp839	259.3	1.21255	0.465107	2.60704	0.00913299	0.176873
Brsk1	1002.37	1.12501	0.431689	2.60607	0.00915874	0.177052
Robo2	818.177	0.930057	0.356966	2.60545	0.00917543	0.177056
Hspe1	497.174	-0.924225	0.354976	-2.60362	0.00922442	0.177682
Angptl6	241.266	-1.03482	0.397626	-2.6025	0.00925463	0.177944
Atp5j2	1155.89	-0.838941	0.322453	-2.60175	0.00927504	0.178018
Ndufab1	539.07	-0.893671	0.34387	-2.59886	0.00935332	0.178562
Rims2	2159.11	0.791691	0.304583	2.59926	0.00934247	0.178562
Prkag2os1	99.0642	1.29584	0.498393	2.60004	0.00932123	0.178562
Atp6v0b	3316.93	-0.942123	0.362814	-2.59671	0.00941218	0.179366
Egfem1	250.796	1.05195	0.405342	2.59522	0.00945303	0.179825
Prom1	198.441	-1.0524	0.405761	-2.59363	0.00949673	0.180337
Gabarap	1469.45	-0.843421	0.325546	-2.59079	0.00957565	0.181514
Zc3h6	271.419	1.03818	0.400876	2.58977	0.00960398	0.18173
Hadhb	997.721	-1.01878	0.393735	-2.58746	0.00966856	0.182309
Urod	650.99	-0.797381	0.30817	-2.58747	0.00966838	0.182309
Lpar1	352.386	-1.4431	0.557965	-2.58636	0.00969956	0.182456
Athl1	109.731	-1.33588	0.516706	-2.58537	0.00972737	0.182456
RP23-250O14,1	474.756	1.0279	0.397503	2.58588	0.00971297	0.182456
Gon4l	560.237	1.0548	0.40813	2.58447	0.00975281	0.182614
Tubg1	530.42	-0.855198	0.330993	-2.58374	0.00977363	0.182685
Rpl5	635.749	-1.05933	0.410413	-2.58114	0.00984747	0.183527
Smg1	5425.93	0.823373	0.31902	2.58095	0.00985289	0.183527
Gm26638	478.078	0.938234	0.363814	2.57888	0.00991201	0.184308
Tmem97	155.035	-1.33958	0.520602	-2.57314	0.0100779	0.185464
Tmem180	663.045	-0.985272	0.382803	-2.57384	0.0100577	0.185464
Trappc4	1034.58	-0.88611	0.344323	-2.57349	0.010068	0.185464
Gnai2	2817.1	-0.829056	0.321928	-2.57528	0.0100158	0.185464
Dynlrb1	2832.8	-0.775721	0.301437	-2.57341	0.0100703	0.185464
AW554918	558.197	0.872514	0.338709	2.576	0.00999511	0.185464
Med31	209.178	-1.18685	0.461622	-2.57103	0.0101396	0.18609
Tapbp	2140.71	-0.832732	0.32392	-2.57079	0.0101466	0.18609
H2afz	364.586	-1.26763	0.493632	-2.56797	0.0102296	0.187292
Sf3b4	271.794	-0.99854	0.389919	-2.56089	0.0104403	0.190825
Lamb2	95.9091	-1.55399	0.607182	-2.55935	0.0104869	0.191302
Ppia	4206.95	-0.834379	0.326077	-2.55884	0.0105021	0.191302
Creb3	893.732	-0.759405	0.29695	-2.55735	0.0105473	0.1918
RP23-14P23,9	3746.84	0.752693	0.29473	2.55384	0.0106543	0.193092
Ppfia4	1470.58	0.934064	0.365684	2.55429	0.0106404	0.193092
Naa40	299.218	0.902007	0.353283	2.55321	0.0106734	0.193111
Atxn7	563.725	0.927408	0.363537	2.55107	0.0107393	0.193976
Rgag4	879.142	1.06509	0.417637	2.55027	0.0107639	0.194094
Dnajb6	385.631	-1.08808	0.4268	-2.5494	0.010791	0.194256
Rpl27	501.34	-0.940759	0.369338	-2.54715	0.0108607	0.195184
1110059G10Rik	222.797	-0.952608	0.374174	-2.5459	0.0108998	0.195558
1110058L19Rik	179.077	-1.12524	0.442571	-2.5425	0.0110061	0.196154
Ppdpf	497.722	-0.862653	0.339197	-2.54322	0.0109836	0.196154
Pcdhb17	228.052	1.08257	0.425752	2.54272	0.0109994	0.196154
Gm5124	286.827	1.44131	0.566775	2.543	0.0109906	0.196154
Pcdhb22	291.319	0.922697	0.36303	2.54166	0.0110328	0.196303
Ttll11	471.052	0.82787	0.325828	2.54082	0.0110593	0.196349
Grhl1	260.057	0.949555	0.373779	2.54042	0.0110719	0.196349
Pink1	2422.33	-0.756025	0.297768	-2.53898	0.0111177	0.196835
Plod1	260.381	-0.982727	0.387628	-2.53523	0.0112374	0.197608
Rhebl1	372.308	-0.934794	0.368479	-2.5369	0.0111839	0.197608
S100a10	4539.68	-0.732282	0.288894	-2.53478	0.0112518	0.197608
Cdc26	844.876	0.765674	0.302093	2.53456	0.0112589	0.197608
Rttn	220.129	1.11311	0.438986	2.53563	0.0112247	0.197608
Cep164	1527.15	1.14425	0.451532	2.53415	0.0112719	0.197608
Cox5a	828.013	-0.883258	0.348651	-2.53336	0.0112976	0.197735
Kctd18	297.911	0.984787	0.388979	2.53172	0.0113503	0.198335
Flnb	2793.42	0.799299	0.316176	2.52802	0.0114708	0.200114
Tubb3	27558.8	-0.711979	0.281939	-2.52529	0.0115602	0.200694
Gm22009	131.442	1.19688	0.473783	2.52622	0.0115297	0.200694
4933407I08Rik	103.547	1.35933	0.538274	2.52536	0.0115581	0.200694
Ptplad2	113.163	1.27632	0.505755	2.5236	0.011616	0.201337
Atp6ap2	3409.24	-1.06935	0.423912	-2.52259	0.0116495	0.20138
Tubb4b	3874.94	-0.893866	0.354452	-2.52183	0.0116747	0.20138
Miat	3702.72	0.789224	0.312914	2.52218	0.011663	0.20138
Tbcb	1700.97	-0.802478	0.318554	-2.51913	0.0117646	0.202604
Clic1	1223.46	-0.767928	0.304986	-2.51792	0.0118051	0.202973
RP24-142E6,4	249.346	1.26469	0.502389	2.51736	0.0118238	0.202973
Tnik	2579.7	0.790857	0.31441	2.51537	0.0118908	0.203795
Fbn2	578.522	1.04328	0.41505	2.51364	0.0119493	0.204473
Als2	880.877	0.996508	0.396676	2.51215	0.012	0.204686
9330159M07Rik	125.911	1.15841	0.461099	2.51227	0.0119957	0.204686
Gnb3	670.491	-0.809822	0.323038	-2.50689	0.0121797	0.207423
Mcph1	823.79	0.761246	0.303802	2.50573	0.01222	0.207571
Gm16057	116.526	1.19839	0.478299	2.50552	0.0122271	0.207571
Cox7c	1194.34	-0.863728	0.345046	-2.50322	0.0123068	0.208594
Armcx4	978.064	0.771	0.308313	2.50071	0.0123945	0.209748
Sdf2l1	159.118	-1.03126	0.412694	-2.49886	0.0124594	0.210184
Ddx26b	603.853	0.861271	0.344645	2.49901	0.0124542	0.210184
Cep290	1689.51	0.798681	0.319832	2.49719	0.0125182	0.210845
Fstl4	142.679	-1.28837	0.516157	-2.49608	0.0125574	0.211172
Mrps24	162.625	-1.15401	0.462517	-2.49507	0.0125932	0.211444
Rps9	1476.11	-0.843069	0.337983	-2.49442	0.0126164	0.211503
Tma7	399.862	-1.19611	0.479946	-2.49217	0.0126964	0.211522
Tm2d3	313.653	-1.00204	0.402043	-2.49237	0.0126893	0.211522
Sec61a1	1064.75	-0.940625	0.377213	-2.49362	0.0126448	0.211522
Upp2	417.492	0.84577	0.33934	2.4924	0.0126884	0.211522
Fam58b	149.151	-1.12763	0.452766	-2.49055	0.0127547	0.212014
RP24-324H23,2	96.8864	1.3529	0.543281	2.49025	0.0127655	0.212014
Psmd10	224.526	-0.98232	0.39461	-2.48934	0.0127979	0.212224
Cnpy2	181.465	-1.01447	0.407682	-2.4884	0.0128321	0.212462
Lamtor5	386.111	-1.00362	0.403893	-2.48487	0.0129598	0.21326
Rps11	691.932	-0.915844	0.368353	-2.48632	0.0129072	0.21326
Cdk7	428.354	-0.902923	0.363257	-2.48563	0.0129322	0.21326
Casc1	145.666	1.05928	0.426229	2.48525	0.0129461	0.21326
Rtl1	1398.63	0.792168	0.31895	2.48368	0.0130034	0.213324
Zfat	224.585	0.983591	0.395986	2.4839	0.0129951	0.213324
2310047M10Rik	507.783	-0.904681	0.364685	-2.48072	0.0131117	0.213552
Nme1	1843.83	-0.807374	0.325401	-2.48117	0.0130953	0.213552
Tufm	604.123	-0.768152	0.309666	-2.48058	0.0131169	0.213552
Zcchc6	1739.49	0.776862	0.313101	2.48118	0.0130947	0.213552
Kdm2b	287.408	1.00401	0.404407	2.48266	0.0130405	0.213552
Tmem41b	535.525	-1.00132	0.403844	-2.47947	0.0131577	0.213893
Art3	197.021	-1.51752	0.612589	-2.47722	0.0132409	0.21469
Snrpa	495.083	-0.813247	0.328311	-2.47706	0.0132468	0.21469
Slc25a4	16843.5	-0.822757	0.332342	-2.47563	0.0133	0.215228
Tmem60	460.044	-1.13344	0.458207	-2.47365	0.0133742	0.215722
Enox1	1929.74	0.724615	0.292956	2.47346	0.0133812	0.215722
Cep250	1825.87	1.19132	0.481693	2.4732	0.0133909	0.215722
Pcdhb14	353.395	0.843044	0.340959	2.47257	0.0134147	0.215781
Fbxl15	111.791	-1.1688	0.473789	-2.46691	0.0136283	0.217587
1110001J03Rik	197.965	-1.06129	0.429862	-2.46891	0.0135525	0.217587
Ahr	184.713	-0.985808	0.399606	-2.46695	0.0136269	0.217587
Rab11a	2529.38	-0.801295	0.324626	-2.46836	0.0135733	0.217587
Ppp1r9b	2813.91	0.931384	0.377492	2.46729	0.0136138	0.217587
Adam4	344.005	0.954456	0.387166	2.46524	0.0136922	0.217958
Col7a1	146.382	1.34542	0.545676	2.46561	0.0136781	0.217958
Mdga2	1233.34	0.830644	0.337066	2.46434	0.0137266	0.218181
Mrpl42	557.038	-0.940903	0.382004	-2.46307	0.0137753	0.218632
Psmb1	2913.76	-0.819033	0.332621	-2.46236	0.0138026	0.218742
Tnrc18	1351.81	1.01367	0.41185	2.46127	0.0138447	0.219085
Rps5	1788.81	-0.830438	0.337625	-2.45964	0.0139076	0.219756
Creld2	252.901	-0.907088	0.368982	-2.45835	0.0139576	0.220223
Bms1	802.898	0.927641	0.377644	2.45639	0.014034	0.221102
Gm28320	286.385	0.977039	0.397904	2.45546	0.0140704	0.221351
A330023F24Rik	2834.88	0.730236	0.297488	2.45467	0.0141014	0.221514
Lrp8os2	139.214	1.22843	0.500679	2.45353	0.0141463	0.221894
C230004F18Rik	5368.82	0.688574	0.28083	2.45192	0.0142095	0.222236
Gm26660	128.808	1.12007	0.456727	2.45238	0.0141915	0.222236
Arpc2	1853.49	-0.747078	0.304955	-2.44979	0.0142938	0.223228
Eif1	1946.36	-0.91559	0.374034	-2.44788	0.01437	0.224092
Psmb7	869.186	-0.929516	0.379828	-2.4472	0.0143971	0.224189
Pdlim7	1235.86	-0.733399	0.299802	-2.44628	0.014434	0.224439
Dmxl1	2148.76	0.784337	0.320741	2.44539	0.0144695	0.22458
A730017L22Rik	296.628	0.947307	0.387446	2.44501	0.014485	0.22458
Arl1	568.873	-0.906667	0.371747	-2.43893	0.0147306	0.228059
Abhd16a	1198.82	-0.851307	0.349412	-2.4364	0.0148342	0.229331
Cntn3	1065.22	0.745717	0.306211	2.43531	0.0148792	0.229549
Gm13627	121.259	1.36733	0.56153	2.43502	0.014891	0.229549
Calm1	23963	-0.729327	0.299902	-2.43189	0.0150205	0.23088
Synm	658.109	0.800953	0.329312	2.4322	0.0150074	0.23088
Acot13	423.103	-0.924736	0.38054	-2.43006	0.0150962	0.231381
Dbh	54667.7	-0.85057	0.349949	-2.43055	0.0150758	0.231381
Luzp2	296.553	-0.93196	0.38393	-2.42742	0.0152065	0.232078
St7l	706.678	-0.790305	0.325509	-2.4279	0.0151864	0.232078
Fh1	851.986	-0.744776	0.306731	-2.42811	0.0151778	0.232078
Farsb	1046.37	-0.804149	0.331545	-2.42546	0.015289	0.232344
Mrpl30	563.01	-0.758227	0.312524	-2.42614	0.0152604	0.232344
Vasn	265.534	0.882362	0.363746	2.42577	0.0152761	0.232344
Nek1	7064.22	0.742909	0.306535	2.42357	0.0153687	0.233026
2010300C02Rik	129.633	1.26105	0.520369	2.42337	0.0153772	0.233026
Eif3h	931.195	-0.820884	0.338965	-2.42174	0.0154464	0.233375
Wbp2	6214	-0.795353	0.328559	-2.42073	0.0154893	0.233375
Fbxo38	1122.3	0.737081	0.304545	2.42027	0.015509	0.233375
Rbm14	468.128	0.87212	0.360205	2.42118	0.0154702	0.233375
Snx8	314.919	0.939135	0.387734	2.42211	0.0154306	0.233375
Irgm2	153.204	-0.989063	0.408911	-2.41878	0.0155729	0.23397
Mdn1	4208.51	0.906343	0.37486	2.41782	0.015614	0.23397
RP23-343K17,2	119.737	1.42945	0.591131	2.41816	0.0155991	0.23397
Pin4	144.5	-1.17913	0.487817	-2.41716	0.0156421	0.234064
Mlx	430.458	-0.820801	0.339744	-2.41594	0.0156946	0.234523
Fgfr1	863.996	-0.754875	0.313016	-2.41162	0.0158819	0.236991
Cep128	157.116	1.03762	0.430494	2.41029	0.0159398	0.237525
Tuba1a	18383.3	-0.868272	0.360443	-2.4089	0.0160006	0.238101
RP23-430H21,1	189.048	0.964861	0.401026	2.40598	0.0161291	0.239681
Hcfc1r1	2661.92	-0.774065	0.32189	-2.40475	0.0161835	0.239927
Gabarapl1	6470.8	-0.708602	0.294749	-2.40409	0.0162128	0.239927
C030034I22Rik	144.126	1.05496	0.43875	2.40447	0.0161961	0.239927
Kif3c	3781.44	0.743281	0.309282	2.40325	0.0162501	0.240148
Cox6a1	2684.99	-0.73357	0.305325	-2.40259	0.0162795	0.240252
Itga7	288.282	-1.32698	0.552685	-2.40097	0.0163516	0.24033
Jkamp	1437.03	-1.10954	0.462276	-2.40017	0.0163877	0.24033
Sra1	1285.8	-0.775486	0.323124	-2.39996	0.0163968	0.24033
Zfp958	222.348	0.949472	0.39537	2.40148	0.016329	0.24033
Myh14	3726.6	1.11757	0.465502	2.40078	0.0163604	0.24033
Btf3	274.261	-1.04164	0.434137	-2.39933	0.0164251	0.240416
Neurl1b	208.037	0.923343	0.38502	2.39817	0.0164772	0.240522
Ankrd11	7232.09	1.06502	0.44406	2.39837	0.0164682	0.240522
Spryd7	1850.29	-0.766204	0.319721	-2.39648	0.0165536	0.24131
Oprm1	139.204	-1.20063	0.501232	-2.39536	0.0166039	0.241387
Dnmbp	506.547	0.850761	0.355114	2.39574	0.0165868	0.241387
Rpl35	344.189	-0.857364	0.358915	-2.38876	0.0169051	0.241676
Ptges3	1338.93	-0.72483	0.303442	-2.38869	0.0169085	0.241676
Got2	2535.05	-0.72315	0.302548	-2.3902	0.0168393	0.241676
Cdc123	1377.94	-0.70322	0.294418	-2.38851	0.0169167	0.241676
Vps13c	4530.02	0.708733	0.29655	2.38993	0.0168518	0.241676
Wrn	716.473	0.839788	0.351342	2.39023	0.0168378	0.241676
Cep192	378.481	0.855398	0.358117	2.3886	0.0169126	0.241676
Lin28b	445.55	0.878021	0.367449	2.38951	0.0168711	0.241676
Syn3	638.151	0.910259	0.380403	2.39288	0.0167168	0.241676
Eif4e3	314.954	0.931506	0.389438	2.39192	0.0167604	0.241676
Sipa1l3	413.051	0.985048	0.411497	2.39382	0.016674	0.241676
Top3a	168.631	1.04451	0.437112	2.38958	0.0168677	0.241676
Zc3h13	4110.27	1.14222	0.477887	2.39015	0.0168415	0.241676
Scg5	4810.95	-1.05616	0.442415	-2.38726	0.0169747	0.242171
Psma7	3655.61	-0.720262	0.301771	-2.38679	0.0169964	0.242171
Mrps22	322.481	-0.912677	0.382715	-2.38475	0.0170909	0.242616
Pin1	866.841	-0.787708	0.330392	-2.38416	0.0171181	0.242616
Rab3b	20605	-0.778507	0.326497	-2.38443	0.0171058	0.242616
Pfkl	682.173	-0.73769	0.309269	-2.38527	0.0170666	0.242616
Rpl26	780.478	-0.849873	0.356955	-2.3809	0.0172704	0.243488
Gch1	3612.63	-0.784203	0.329225	-2.38197	0.0172203	0.243488
Alms1	344.226	0.871333	0.365942	2.38107	0.0172626	0.243488
Ttbk1	2328.18	1.03499	0.434582	2.38158	0.0172385	0.243488
Zmat5	116.854	-1.18063	0.496094	-2.37985	0.0173199	0.243865
Col28a1	422.774	-1.25364	0.527094	-2.3784	0.0173879	0.244346
Leprot	343.09	-0.83591	0.351567	-2.37767	0.0174224	0.244346
Stmn2	26588.4	-0.691892	0.290991	-2.37771	0.0174207	0.244346
Atp6v0e	370.731	-1.04954	0.441665	-2.37633	0.0174856	0.244686
Pop5	510.708	-0.831995	0.350175	-2.37594	0.0175041	0.244686
Ube3a	6259.16	0.660544	0.27804	2.37571	0.017515	0.244686
Nfkbia	231.409	-0.881893	0.371368	-2.37472	0.0175625	0.244712
Rps17	522.55	-0.86507	0.364278	-2.37475	0.0175609	0.244712
Mxd1	269.313	0.886185	0.373297	2.37394	0.0175994	0.244908
Lyst	5078.69	0.709854	0.299152	2.37288	0.0176499	0.245292
Stmn3	11371	-0.673457	0.283905	-2.37212	0.0176862	0.245479
Vcp-rs	931.51	-0.830782	0.350301	-2.37162	0.0177102	0.245494
Mrpl27	404.51	-0.862399	0.364028	-2.36905	0.017834	0.246567
Plekha5	3177.17	0.661891	0.279377	2.36917	0.017828	0.246567
Golga4	4602.28	0.890587	0.376	2.36858	0.0178565	0.246567
Slc35b2	438.071	-0.982717	0.41521	-2.3668	0.0179428	0.246822
Fxyd7	1510.05	-0.896449	0.378773	-2.36672	0.0179466	0.246822
Dkk3	9118.92	-0.819789	0.346396	-2.36663	0.0179511	0.246822
Usp24	1355.79	0.742017	0.313577	2.3663	0.017967	0.246822
Fkbp1b	857.656	-0.818065	0.345832	-2.3655	0.0180057	0.246831
Snx29	845.972	0.754965	0.319179	2.36534	0.0180136	0.246831
Znhit3	148.158	-1.11468	0.471505	-2.36409	0.0180746	0.246882
Prelid1	1424.17	-0.871736	0.368779	-2.36384	0.0180864	0.246882
Gps1	876.563	-0.845305	0.357477	-2.36464	0.0180475	0.246882
Tmem129	364.891	-0.852124	0.36063	-2.36288	0.0181338	0.247214
Ccdc88a	3179.91	0.685709	0.290428	2.36103	0.0182243	0.248132
Camk1g	1028.58	-0.711319	0.301455	-2.35962	0.0182936	0.24876
Mrps21	256.882	-0.917304	0.389807	-2.35322	0.0186115	0.250704
Clu	6196.14	-0.785287	0.33356	-2.35426	0.0185595	0.250704
Tmem208	662.083	-0.748578	0.318058	-2.35359	0.0185932	0.250704
Gm20642	258.988	0.859398	0.365238	2.35298	0.0186235	0.250704
Zfp618	276.33	0.87706	0.372551	2.3542	0.0185626	0.250704
Flrt3	151.112	1.01363	0.43072	2.35334	0.0186056	0.250704
Gm28750	105.072	1.12356	0.477403	2.35348	0.0185984	0.250704
RP23-184I13,8	115.862	1.20431	0.511337	2.35521	0.0185123	0.250704
Gm15487	273.307	-1.13463	0.483103	-2.34864	0.0188424	0.251515
Bhlhe40	96.7036	-1.12371	0.478083	-2.35044	0.018751	0.251515
Ssr4	624.7	-0.98057	0.417593	-2.34815	0.0188672	0.251515
Rbx1	1843.05	-0.775948	0.330431	-2.34829	0.0188599	0.251515
Hint1	2168.19	-0.704522	0.299796	-2.35001	0.018773	0.251515
Ptk2b	2834.53	0.690685	0.294151	2.34807	0.0188712	0.251515
Baiap2	415.694	0.798267	0.339881	2.34867	0.0188407	0.251515
RP24-484G16,12	101.243	1.16914	0.49791	2.34809	0.0188701	0.251515
Ctsz	398.466	-0.959481	0.408814	-2.34699	0.018926	0.251932
Dync2li1	225.381	-0.982656	0.419049	-2.34497	0.0190288	0.252061
Pex11b	219.27	-0.910768	0.388384	-2.34502	0.0190259	0.252061
Xbp1	1571.36	-0.803124	0.342445	-2.34526	0.0190136	0.252061
Chrm2	2087.36	-0.70281	0.299744	-2.3447	0.0190423	0.252061
Akap5	204.514	0.935715	0.399113	2.34449	0.0190532	0.252061
Cd63	152.831	-1.53905	0.658154	-2.33843	0.0193648	0.252801
Bche	246.039	-1.1675	0.499407	-2.33776	0.0193995	0.252801
Acp1	357.025	-1.09535	0.46778	-2.34158	0.0192021	0.252801
Mtrf1l	156.335	-0.948408	0.405293	-2.34005	0.019281	0.252801
Rpl36	393.494	-0.935782	0.40034	-2.33747	0.0194149	0.252801
Sfxn4	429.076	-0.791158	0.337915	-2.3413	0.019217	0.252801
Nup93	2057.66	0.701293	0.299697	2.34001	0.0192832	0.252801
Trim25	538.087	0.755037	0.323016	2.33746	0.0194154	0.252801
Tet3	1021.32	0.870133	0.371977	2.33921	0.0193247	0.252801
Nav1,1	474.506	0.932168	0.398388	2.33985	0.0192916	0.252801
Lmtk3	801.259	1.04496	0.44685	2.33849	0.0193616	0.252801
Atcayos	111.52	1.1466	0.489665	2.34161	0.0192008	0.252801
Ncapd2	149.048	1.24271	0.531331	2.33886	0.0193427	0.252801
Cystm1	906.833	-0.976708	0.418047	-2.33636	0.0194726	0.253239
Pcdhb15	134.815	1.10638	0.474486	2.33175	0.0197137	0.256064
Snrpb	634.704	-0.734719	0.315364	-2.32975	0.0198194	0.257125
Yipf5	456.65	-0.865306	0.371843	-2.32707	0.0199615	0.258455
Atp5g3	3127.49	-0.795238	0.341818	-2.32649	0.0199922	0.258455
Arhgap22	327.208	0.864936	0.371782	2.32646	0.0199942	0.258455
Bloc1s2	128.138	-1.14378	0.491788	-2.32575	0.020032	0.258632
Anxa6	7627.11	-0.656592	0.282372	-2.32528	0.0200572	0.258647
Mtx2	434.919	-0.819925	0.35277	-2.32425	0.0201123	0.258753
Wdr76	224.555	0.905776	0.389712	2.32422	0.0201137	0.258753
Phf14	1925.07	0.683316	0.294234	2.32235	0.020214	0.259421
Lrba	966.065	0.781233	0.336392	2.32239	0.0202122	0.259421
B230307C23Rik	283.999	0.855912	0.368742	2.32117	0.0202778	0.25959
Zfp101	161.875	0.99815	0.430096	2.32076	0.0202997	0.25959
Map3k15	151.263	1.09381	0.471219	2.32123	0.0202742	0.25959
Tmem9b	2001.73	-0.883938	0.381184	-2.31893	0.020399	0.260461
Mob3a	363.416	-0.872599	0.376347	-2.31861	0.0204164	0.260461
Gm26945	980.092	0.733409	0.316476	2.31742	0.0204809	0.260973
Rxfp1	732.646	-0.732639	0.316216	-2.3169	0.0205094	0.261027
Lhfpl5	613.88	-0.886907	0.382991	-2.31574	0.0205726	0.261072
Igsf8	1929.49	-0.818268	0.353437	-2.31517	0.0206034	0.261072
Tgfbrap1	646.16	0.759889	0.328239	2.31505	0.0206103	0.261072
Gm13188	118.594	1.22689	0.529894	2.31534	0.0205941	0.261072
Pdia3	4517.91	-0.717803	0.310154	-2.31434	0.0206489	0.261252
Timm17b	198.529	-0.919683	0.39756	-2.31332	0.0207051	0.261655
Rps27a	922.048	-0.883603	0.382446	-2.3104	0.0208661	0.261867
Rab3gap2	4071.54	0.678818	0.293565	2.31233	0.0207596	0.261867
Smc5	1113.06	0.733938	0.317639	2.3106	0.0208549	0.261867
Trim9	996.415	0.751886	0.325504	2.30992	0.0208927	0.261867
Snrnp70	3396.5	0.848341	0.367247	2.31	0.0208881	0.261867
Clip2	2304.99	0.997298	0.431593	2.31074	0.0208474	0.261867
RP23-271G7,4	148.843	1.04097	0.450601	2.31017	0.0208788	0.261867
Lpcat3	212.261	-0.89106	0.385976	-2.30859	0.0209665	0.262485
RP23-317L18,3	557.186	0.790607	0.342696	2.30702	0.0210535	0.26296
Gm15238	88.8035	1.21243	0.525503	2.30718	0.021045	0.26296
Hsd17b10	198.146	-0.970318	0.420816	-2.3058	0.0211219	0.263508
Dpm2	675.769	-0.725723	0.314829	-2.30514	0.0211589	0.263641
Urb1	383.172	0.932148	0.40445	2.30473	0.0211817	0.263641
Sdcbp	5761.1	-0.814487	0.353547	-2.30376	0.0212363	0.264014
Cops3	637.727	-0.943228	0.409561	-2.30302	0.0212776	0.264222
Dpm3	127.511	-1.23443	0.536633	-2.30032	0.0214299	0.264991
Slc38a10	1821.32	0.711931	0.309512	2.30017	0.0214384	0.264991
Ice1	2236.53	0.764043	0.332067	2.30087	0.021399	0.264991
Pcdhb20	189.524	0.93065	0.404466	2.30094	0.0213952	0.264991
Nfyc	145.134	-0.982289	0.427188	-2.29943	0.0214804	0.265205
Ndufs5	183.793	-3.20108	1.39413	-2.29611	0.0216693	0.265561
Tomm5	266.601	-1.23306	0.537073	-2.29588	0.0216825	0.265561
E130307A14Rik	345.221	0.785521	0.34199	2.29691	0.0216237	0.265561
Slc12a3	525.687	0.879823	0.382932	2.2976	0.0215848	0.265561
Gm6994	217.063	0.886589	0.385953	2.29714	0.0216107	0.265561
Cep95	198.985	0.94475	0.411358	2.29666	0.0216379	0.265561
RP23-115I1,6	132.721	1.21831	0.530564	2.29626	0.021661	0.265561
Hexb	357.248	-0.892764	0.389307	-2.29321	0.0218357	0.266221
Slc27a1	341.88	-0.796748	0.347367	-2.29368	0.0218089	0.266221
9530059O14Rik	7161.98	0.629437	0.274441	2.29353	0.0218177	0.266221
Hyls1	128.324	1.1178	0.48741	2.29334	0.0218284	0.266221
RP23-175G2,3	144.847	1.01968	0.444748	2.29271	0.0218646	0.266271
Ralgapa2	1997.06	0.808607	0.352791	2.29203	0.0219037	0.266446
Tsg101	1551.98	-0.792011	0.345802	-2.29036	0.0220005	0.26732
Dnase1	186.539	0.895735	0.391475	2.2881	0.0221316	0.268608
Trappc2l	543.549	-0.988059	0.431968	-2.28734	0.0221757	0.26884
Pttg1	266.268	-1.12042	0.490625	-2.28367	0.0223909	0.270228
Rps23	522.846	-0.843431	0.369197	-2.2845	0.0223419	0.270228
Ndufb9	679.041	-0.760793	0.333108	-2.28392	0.0223761	0.270228
Oat	793.267	-0.758411	0.331978	-2.28452	0.0223409	0.270228
Pcdhb10	118.314	1.03047	0.451563	2.28201	0.0224885	0.271101
Tomm7	495.678	-0.777603	0.341033	-2.28014	0.0225993	0.271833
RP23-125I14,3	107.438	1.07588	0.47185	2.28013	0.0225999	0.271833
Ing2	119.14	1.18572	0.520492	2.27808	0.0227216	0.272989
L3mbtl4	399.306	0.895689	0.393628	2.27547	0.0228776	0.27425
n-R5-8s1	735.884	3.24784	1.42726	2.27557	0.0228715	0.27425
Yipf3	1276.34	-0.803823	0.353344	-2.2749	0.0229117	0.274352
Angptl3	177.381	0.928957	0.408549	2.2738	0.0229782	0.274842
Gtpbp3	259.375	0.870202	0.382785	2.27334	0.0230055	0.274862
Rer1	446.074	-0.906878	0.399209	-2.27169	0.0231055	0.275106
Cnih4	364.073	-0.84656	0.372789	-2.27088	0.0231541	0.275106
Pdcd5	662.755	-0.764111	0.336437	-2.27118	0.0231359	0.275106
Park7	2079.96	-0.714366	0.314366	-2.27241	0.023062	0.275106
C030039L03Rik	150.665	1.04021	0.458014	2.27113	0.0231391	0.275106
Mrpl41	664.967	-0.794875	0.350555	-2.26747	0.0233613	0.275926
Chrnb4	6996.56	-0.757634	0.334116	-2.26758	0.0233547	0.275926
Tubb4a	8432.9	-0.717345	0.316356	-2.26753	0.023358	0.275926
Cblb	1013.44	0.709222	0.312586	2.26889	0.0232753	0.275926
Fam193b	1603.51	0.873544	0.385295	2.26721	0.0233774	0.275926
Gm11659	100.092	1.09931	0.484519	2.26887	0.0232759	0.275926
Pgrmc1	2828.45	-0.850596	0.375477	-2.26537	0.0234897	0.276877
Dst	45274.3	0.85417	0.37714	2.26486	0.0235212	0.276877
Ppp1r26	313.435	1.02348	0.451942	2.26463	0.0235355	0.276877
Unc50	416.67	-1.22369	0.540536	-2.26385	0.0235836	0.27714
Atp5g1	1708.43	-0.777532	0.343604	-2.26287	0.0236437	0.277402
Mars	669.103	-0.756014	0.334128	-2.26264	0.0236576	0.277402
Rpl28	422.968	-0.829135	0.366689	-2.26114	0.0237507	0.277886
Lama3	1244.66	0.676959	0.299385	2.26117	0.0237489	0.277886
AA467197	423.654	-0.877092	0.388055	-2.26022	0.0238074	0.278246
Hfe	110.419	-1.16153	0.514357	-2.25823	0.0239315	0.279391
Atpif1	2050.31	-0.65562	0.290541	-2.25655	0.024036	0.280306
Fam216a	217.516	-0.998202	0.442577	-2.25543	0.0241064	0.280517
Sarnp	314.363	-0.943894	0.418469	-2.25559	0.0240963	0.280517
Pdcd10	574.405	-0.891562	0.395775	-2.2527	0.0242781	0.280689
Arl2	1284.33	-0.692856	0.307462	-2.25347	0.0242297	0.280689
Gltscr1l	661.227	0.719879	0.319539	2.25287	0.0242676	0.280689
Wdr60	836.549	0.788817	0.350096	2.25314	0.0242501	0.280689
Dido1	1859.91	0.791735	0.351355	2.25338	0.0242353	0.280689
Shank3	529.781	0.956349	0.424226	2.25434	0.024175	0.280689
Rpl18	495.175	-0.808639	0.359265	-2.25082	0.0243971	0.281458
Lmtk2	1365.25	0.710444	0.315588	2.25117	0.0243746	0.281458
Ssr2	738.009	-0.828595	0.368445	-2.2489	0.0245191	0.282259
Grin3a	158.597	0.9591	0.426464	2.24896	0.024515	0.282259
Pcbp1	2372.52	-0.682346	0.30349	-2.24833	0.0245553	0.282373
Emc2	1164.37	-0.838067	0.372824	-2.24789	0.0245833	0.282392
Mrps14	482.761	-0.89068	0.396466	-2.24655	0.0246691	0.282656
Snrpb2	572.316	-0.866865	0.385909	-2.24629	0.0246853	0.282656
Gstm1	1364.67	-0.826873	0.368046	-2.24666	0.0246619	0.282656
Zcchc11	1002.1	0.678926	0.302444	2.2448	0.024781	0.283449
Zfp53	220.028	-0.8941	0.398875	-2.24155	0.0249904	0.283777
Ostc	678.052	-0.884122	0.394062	-2.24361	0.0248575	0.283777
Sdf2	629.394	-0.859476	0.383356	-2.24198	0.0249627	0.283777
Rps8	1794.92	-0.75922	0.338995	-2.23962	0.0251158	0.283777
Dvl1	1239.86	-0.719594	0.321385	-2.23904	0.0251535	0.283777
Gan	3804.14	0.626932	0.279838	2.24034	0.0250687	0.283777
Ranbp2	3898.96	0.634325	0.283043	2.24109	0.0250203	0.283777
Zfp386	457.182	0.733889	0.327266	2.24248	0.0249302	0.283777
RP23-68D4,1	268.852	0.840404	0.37466	2.24311	0.0248897	0.283777
Zc3h18	759.273	0.862062	0.384773	2.24044	0.0250624	0.283777
Zfpm1	2019.94	0.877893	0.391443	2.24271	0.0249155	0.283777
Gm9938	123.296	1.01353	0.452647	2.23912	0.0251483	0.283777
Gm14443	216.661	1.15262	0.514665	2.23955	0.02512	0.283777
Sdhc	1340.47	-0.71817	0.321011	-2.23721	0.0252727	0.284822
RP24-93F24,1	166.367	1.07664	0.48135	2.23671	0.025305	0.284887
Dda1	1252.35	-0.732708	0.32768	-2.23604	0.0253489	0.285082
Plp2	341.932	-1.01526	0.454682	-2.23291	0.0255552	0.286648
Sertad4	252.888	-0.874558	0.391697	-2.23274	0.0255659	0.286648
Stk40	394.868	0.849886	0.380653	2.23271	0.0255683	0.286648
Cir1	125.827	-1.07662	0.482765	-2.23012	0.0257395	0.287975
Sema6c	229.675	0.851178	0.381676	2.23011	0.0257403	0.287975
Gm16638	258.947	-0.910983	0.408585	-2.22961	0.0257737	0.288048
Zcchc12	1906.71	-0.693407	0.311205	-2.22813	0.0258715	0.28854
Gm15425	517.274	0.797519	0.357888	2.2284	0.0258537	0.28854
Gm29488	95.9167	1.13755	0.510778	2.2271	0.0259408	0.288712
Pcdhb16	236.467	1.15188	0.517163	2.2273	0.0259274	0.288712
Ythdc1	1025.79	0.810748	0.364153	2.22639	0.0259879	0.288937
Slc35g2	1233.05	-0.904864	0.406772	-2.2245	0.0261147	0.28905
Slc5a6	498.729	-0.889823	0.399863	-2.22532	0.0260597	0.28905
Grina	10010.7	-0.84233	0.378635	-2.22465	0.0261049	0.28905
Coq3	611.334	-0.768412	0.345422	-2.22456	0.0261106	0.28905
Tubb2a	9631.9	-0.746195	0.335484	-2.22423	0.0261327	0.28905
Pxn	157.706	-0.984483	0.443117	-2.22172	0.0263022	0.290151
Tmed3	719.528	-0.929885	0.418451	-2.22221	0.0262692	0.290151
Rbm25	5743.03	0.86816	0.39079	2.22155	0.0263135	0.290151
Fam174b	591.573	-0.835427	0.376189	-2.22076	0.0263671	0.290268
Spg11	957.107	0.713221	0.321184	2.2206	0.0263782	0.290268
Ddx23	1390.39	0.938102	0.422881	2.21836	0.0265303	0.291643
Mien1	475.415	-0.817873	0.368894	-2.21709	0.0266166	0.292293
Tm2d2	680.018	-1.09439	0.493776	-2.21636	0.0266667	0.292543
Slc38a6	130.526	1.01086	0.456182	2.21592	0.0266968	0.292574
Nudt22	112.22	-1.01464	0.457992	-2.21542	0.0267312	0.292652
Alg3	187.466	-1.03073	0.46571	-2.21325	0.0268806	0.293987
Sumf2	303.694	-0.930094	0.420478	-2.21199	0.0269673	0.294373
Matk	187.532	-0.877601	0.396756	-2.21194	0.0269707	0.294373
Chrm1	1167.44	-0.674409	0.304958	-2.21148	0.0270024	0.294419
Rpl37	551.235	-0.877899	0.39753	-2.20838	0.0272175	0.295862
Slc25a1	9779.79	-0.688924	0.311928	-2.2086	0.0272025	0.295862
Epg5	1532.79	0.709922	0.321426	2.20867	0.0271978	0.295862
Smurf1	688.938	0.769994	0.348787	2.20763	0.0272697	0.296131
Nudt17	325.056	-0.756389	0.342899	-2.20587	0.0273932	0.29707
Zbtb2	95.5288	1.15308	0.522797	2.20561	0.0274116	0.29707
Gm13225	164.114	1.24733	0.565651	2.20513	0.0274449	0.297131
Uckl1	480.257	-0.759681	0.344784	-2.20336	0.0275696	0.297144
Ephx1	935.538	-0.690424	0.313348	-2.20338	0.0275682	0.297144
Hnrnpa2b1	6588.47	-0.621605	0.282183	-2.20284	0.027606	0.297144
Luc7l3	3722.08	0.708892	0.321539	2.20468	0.0274764	0.297144
Cfap46	110.098	1.1879	0.539275	2.20278	0.0276105	0.297144
Mir5125	133.496	1.38519	0.628847	2.20275	0.0276123	0.297144
Sap18	643.105	-0.859144	0.390446	-2.20041	0.0277775	0.2974
Col4a1	474.243	-0.845074	0.383984	-2.20081	0.0277497	0.2974
Psmg2	385.52	-0.818717	0.372119	-2.20015	0.0277964	0.2974
Uqcrc2	790.676	-0.805526	0.365999	-2.2009	0.0277433	0.2974
Smim19	252.499	-0.800863	0.364018	-2.20006	0.0278024	0.2974
Rbm7	179.705	0.886886	0.402791	2.20185	0.0276759	0.2974
Hbegf	153.607	-1.00988	0.45927	-2.19887	0.0278872	0.29801
Ass1	891.53	-0.74305	0.33826	-2.19668	0.0280433	0.298143
Trnp1	1734.56	-0.709631	0.322939	-2.19741	0.027991	0.298143
Capns1	7688.47	-0.671984	0.305954	-2.19636	0.0280664	0.298143
Adcy9	395.311	0.761775	0.346606	2.19781	0.0279625	0.298143
Inppl1	739.343	0.948951	0.43194	2.19695	0.0280239	0.298143
Gm9920	130.447	1.05085	0.478395	2.19661	0.0280486	0.298143
Zdhhc14	864.05	-0.687952	0.313439	-2.19486	0.028174	0.298989
Iscu	1290.49	-0.808068	0.368295	-2.19408	0.0282298	0.299286
Txndc5	734.792	-0.80025	0.364954	-2.19274	0.0283259	0.299317
Eif4a1	1703.28	-0.670897	0.305911	-2.19311	0.0282996	0.299317
Cspp1	1394.95	0.661709	0.301807	2.19249	0.0283443	0.299317
Brca1	122.247	1.09338	0.498439	2.19361	0.0282635	0.299317
Cyb561d2	333.785	-0.851386	0.388845	-2.18952	0.0285588	0.301286
Ehbp1	1491.66	0.716836	0.327463	2.18906	0.0285923	0.301343
Apoe	4663.24	-2.22223	1.01557	-2.18816	0.0286582	0.301655
Synpo	301.982	-0.865095	0.395535	-2.18715	0.0287314	0.301655
1500011B03Rik	902.751	-0.801644	0.36666	-2.18634	0.0287906	0.301655
Snrpd2	392.318	-0.791714	0.362086	-2.18654	0.0287764	0.301655
Rad54l2	1180.09	0.668456	0.305599	2.18736	0.0287163	0.301655
Neb	118.521	1.24102	0.567454	2.187	0.0287428	0.301655
Spsb2	194.543	-0.874243	0.400221	-2.1844	0.0289329	0.302414
Rpp21	199.343	-0.850945	0.389558	-2.18439	0.0289339	0.302414
Rpusd1	539.435	-0.797101	0.36494	-2.1842	0.0289476	0.302414
Rpp30	128.267	-1.0516	0.48197	-2.18187	0.0291188	0.303906
RP23-380F8,2	985.558	0.650493	0.298277	2.18083	0.0291957	0.304412
P4htm	1974.15	-0.62204	0.285435	-2.17927	0.0293114	0.305026
Ksr2	647.96	0.741876	0.340417	2.17931	0.0293083	0.305026
Ephx2	278.549	-0.802756	0.368695	-2.17729	0.0294588	0.306187
Flot1	6236.02	-0.666813	0.306406	-2.17624	0.0295371	0.306187
Sh3rf1	182.142	0.958268	0.440286	2.17647	0.0295204	0.306187
Ccdc57	92.3122	1.24603	0.572452	2.17666	0.0295059	0.306187
Trappc2	247.393	-1.09519	0.50406	-2.17275	0.0297995	0.306466
Tmx2	2281.42	-0.957905	0.440837	-2.17292	0.029786	0.306466
Ap3m1	921.873	-0.778479	0.3583	-2.1727	0.0298027	0.306466
Srsf7	607.816	-0.728409	0.334965	-2.17458	0.0296614	0.306466
Gstm5	1114.59	-0.689108	0.316946	-2.17421	0.0296894	0.306466
Rab6a	5197.67	-0.656955	0.302418	-2.17234	0.0298299	0.306466
Dync1li1	4028.4	-0.652856	0.300102	-2.17545	0.0295966	0.306466
Ckmt1	1785.29	-0.619018	0.284604	-2.17502	0.029629	0.306466
Bhlhe41	732.106	0.666611	0.306742	2.1732	0.0297653	0.306466
Notch3	162.476	1.02456	0.471696	2.17208	0.0298497	0.306466
Ppil3	354.315	-0.94634	0.435775	-2.17162	0.029884	0.306515
Hsp90aa1	26564.1	-0.629472	0.289936	-2.17107	0.0299255	0.306515
Mocs1	175.369	0.870118	0.400813	2.17088	0.0299402	0.306515
Cdk2ap2	353.531	-0.770079	0.354905	-2.16982	0.0300205	0.307045
Katna1	159.972	-0.935464	0.431336	-2.16876	0.0301012	0.307568
Tmem55b	1645.19	-0.625173	0.288318	-2.16835	0.0301322	0.307568
Ddit4	127.499	1.11903	0.516156	2.16801	0.0301577	0.307568
Ldhb	849.202	-0.698612	0.322314	-2.16749	0.0301974	0.30768
Gm28187	2854.52	0.898211	0.414483	2.16706	0.03023	0.307721
Gm17190	93.8138	1.18988	0.549265	2.16631	0.0302877	0.308016
Churc1	231.397	-1.17609	0.54316	-2.16528	0.0303665	0.308524
Ubr5	9032.6	0.62851	0.290333	2.16479	0.0304037	0.308611
Srsf12	270.669	0.809222	0.374046	2.16343	0.0305082	0.309379
Coa3	1250.94	-0.770813	0.356366	-2.16298	0.0305428	0.309436
Vps29	1016.43	-0.723501	0.334725	-2.16148	0.0306581	0.309782
Tcp1	2603.98	-0.707085	0.327135	-2.16145	0.0306607	0.309782
Eef1a1	7631.82	-0.653253	0.302234	-2.16141	0.0306635	0.309782
Tspan7	6453.71	-0.864662	0.400204	-2.16055	0.0307299	0.310161
Lrrc24	253.74	-0.809199	0.374634	-2.15997	0.0307749	0.310323
Rassf8	496.023	0.75617	0.35026	2.15888	0.0308591	0.310881
Nop16	450.926	-0.763796	0.354099	-2.15701	0.0310047	0.311713
Frmd4a	7130.51	0.607544	0.281726	2.15651	0.0310439	0.311713
Med13	1651.44	0.648942	0.300948	2.15633	0.031058	0.311713
Fkbp5	1127.51	0.738753	0.342446	2.15728	0.0309839	0.311713
Tmub2	1196.51	-0.696755	0.32336	-2.15474	0.0311825	0.312378
Tmem132cos	146.469	0.956054	0.443689	2.15478	0.0311789	0.312378
4933434E20Rik	606.279	-0.824463	0.382752	-2.15404	0.0312368	0.31263
Mfap1b	227.482	-0.883637	0.410333	-2.15346	0.0312824	0.312795
Grcc10	216.526	-0.871395	0.40493	-2.15197	0.0314001	0.313574
Smdt1	1881.47	-0.645089	0.299852	-2.15136	0.031448	0.313574
Dgkq	463.577	0.717442	0.333455	2.15154	0.0314336	0.313574
Unc13b	1525.1	0.681942	0.317142	2.15027	0.0315338	0.314137
Gabra3	116.373	-1.33828	0.625065	-2.14103	0.0322717	0.314256
Smim8	232.661	-0.982665	0.458972	-2.14101	0.0322729	0.314256
Rbmxl1	170.747	-0.928916	0.433707	-2.14181	0.0322091	0.314256
Tm9sf2	1567.15	-0.863573	0.40238	-2.14616	0.03186	0.314256
Ndufa4	1613.78	-0.832487	0.388209	-2.14443	0.0319984	0.314256
Ufsp2	850.55	-0.800499	0.373557	-2.14291	0.0321203	0.314256
Slc7a6	754.194	-0.791343	0.36894	-2.14491	0.0319601	0.314256
Msmo1	2242.59	-0.762226	0.355836	-2.14207	0.0321879	0.314256
Slc25a3	7372.18	-0.748072	0.348386	-2.14725	0.0317734	0.314256
Skp1a	8506.79	-0.717592	0.334235	-2.14697	0.0317959	0.314256
Id2	533.897	-0.701065	0.326158	-2.14947	0.0315975	0.314256
Gba2	569.343	-0.672942	0.313293	-2.14796	0.0317166	0.314256
Ndufb10	887.274	-0.664255	0.309726	-2.14465	0.0319808	0.314256
Pianp	673.786	-0.66245	0.309185	-2.14257	0.0321477	0.314256
Uqcrq	2162.41	-0.604713	0.282468	-2.14082	0.0322885	0.314256
Adrbk2	5459.78	0.593546	0.277081	2.14214	0.0321825	0.314256
Mark1	1390.82	0.696516	0.324723	2.14495	0.0319565	0.314256
Frmd4b	516.763	0.722596	0.336343	2.14839	0.031683	0.314256
Rsbn1	296.342	0.781109	0.364059	2.14555	0.0319085	0.314256
A230006K03Rik	371.339	0.781263	0.364976	2.14059	0.0323072	0.314256
Col5a3	6555.42	0.820508	0.382661	2.14422	0.0320155	0.314256
Mical3	1760.1	0.880373	0.410364	2.14535	0.0319251	0.314256
AI606181	127.526	1.00815	0.469913	2.1454	0.0319207	0.314256
Gm5464	107.14	1.02917	0.480509	2.14182	0.0322079	0.314256
RP23-284P20,1	92.3727	1.1459	0.533953	2.14606	0.0318678	0.314256
Bicc1	91.5186	1.16183	0.540763	2.1485	0.031674	0.314256
Sstr2	2569.42	-0.860656	0.40224	-2.13966	0.0323824	0.314594
AK129341	669.433	0.733307	0.342758	2.13943	0.0324007	0.314594
Ache	6874.83	-0.773943	0.362069	-2.13756	0.0325525	0.315783
Cyb5a	1158.86	-0.769832	0.360331	-2.13646	0.0326422	0.316366
Slc8b1	127.683	-1.05843	0.496265	-2.1328	0.0329412	0.316571
H3f3a	119.233	-1.05318	0.494206	-2.13105	0.0330852	0.316571
Rps16	404.698	-0.866596	0.405892	-2.13504	0.0327577	0.316571
Gabarapl2	1016.79	-0.803133	0.376917	-2.1308	0.0331059	0.316571
Tmem246	1611.02	-0.752565	0.352658	-2.13398	0.0328443	0.316571
Tsn	1521.13	-0.701793	0.329064	-2.1327	0.0329498	0.316571
Eif3k	975.318	-0.671476	0.314886	-2.13244	0.0329705	0.316571
Rexo2	2107.41	-0.622949	0.291831	-2.13462	0.0327921	0.316571
Maea	2384.21	-0.599554	0.28113	-2.13266	0.0329527	0.316571
Nbeal2	417.763	0.771419	0.361357	2.13478	0.0327788	0.316571
Zfp609	899.477	0.795845	0.373261	2.13214	0.0329953	0.316571
Gcc1	277.024	0.845985	0.397001	2.13094	0.033094	0.316571
Usp6nl	308.674	0.848223	0.397509	2.13385	0.0328552	0.316571
Phf12	596.294	0.916628	0.430071	2.13134	0.033061	0.316571
Nt5e	112.036	1.03947	0.487156	2.13375	0.0328633	0.316571
Pigp	202.172	-1.0482	0.492302	-2.12919	0.0332385	0.316809
Sphkap	125.231	-0.960265	0.451314	-2.12771	0.0333612	0.316809
Arsg	252.866	-0.904081	0.424809	-2.12821	0.0333201	0.316809
Nfu1	490.869	-0.846909	0.398093	-2.12741	0.0333856	0.316809
Ndufb5	786.387	-0.785185	0.368619	-2.13007	0.0331656	0.316809
Gpr107	1400.73	0.621393	0.292106	2.12728	0.0333965	0.316809
Daam1	2149.99	0.667036	0.313524	2.12754	0.0333749	0.316809
Tnrc6a	3064.14	0.698741	0.328246	2.12871	0.0332782	0.316809
Fxyd4	185.086	0.860273	0.404036	2.1292	0.0332379	0.316809
Tnr	2499.12	0.639471	0.300673	2.1268	0.0334365	0.316908
Atp11c	342.607	0.743139	0.349483	2.12639	0.0334705	0.316951
Osbp2	259.003	0.822666	0.387054	2.12545	0.0335488	0.317411
Sh2d3c	107.692	-1.0041	0.472561	-2.12481	0.0336024	0.317639
Ywhah	8554.91	-0.658165	0.309827	-2.1243	0.0336452	0.317763
Arhgap21	4154.98	0.702721	0.330955	2.12331	0.0337278	0.318264
Fam118a	507.66	0.740344	0.348749	2.12286	0.0337656	0.318341
Ndufc2	1170.69	-0.855311	0.402974	-2.1225	0.0337959	0.318346
Ctsl	1680.65	-0.896917	0.422848	-2.12113	0.0339108	0.318927
Upf2	628.547	0.767307	0.361757	2.12106	0.033917	0.318927
Apbb2	2112.55	0.615249	0.290127	2.12062	0.0339537	0.318992
Snora23	326.05	3.46214	1.63301	2.1201	0.0339977	0.319126
Rnf207	208.909	-0.805817	0.380265	-2.11909	0.0340827	0.319327
Abhd12	2155.97	-0.745009	0.351679	-2.11844	0.0341382	0.319327
Sec13	1013.98	-0.646018	0.304866	-2.11902	0.0340887	0.319327
Tbc1d22a	916.853	0.658056	0.310603	2.11864	0.034121	0.319327
Rpl39	295.794	-0.864179	0.408383	-2.1161	0.0343364	0.320066
Dag1	883.255	-0.666978	0.315104	-2.11669	0.034286	0.320066
Bdp1	1916.6	0.754238	0.356392	2.11632	0.0343179	0.320066
Gm10524	123.576	0.984802	0.465212	2.11689	0.0342692	0.320066
Mrpl17	749.941	-0.726125	0.343206	-2.11571	0.0343695	0.320096
Samd11	811.016	-0.689429	0.32597	-2.115	0.0344296	0.320377
H2-K1	623.303	-0.792708	0.375003	-2.11387	0.0345261	0.320997
Mettl21a	178.877	-0.882945	0.418067	-2.11197	0.034689	0.322232
Vdac2	1751.11	-0.724897	0.343347	-2.11127	0.0347494	0.322514
Cs	4761.47	-0.667474	0.316332	-2.11004	0.0348548	0.322655
Spen	3066.69	0.940449	0.445564	2.11069	0.0347986	0.322655
Ctdp1	461.135	0.962563	0.456161	2.11014	0.0348466	0.322655
RP23-380F8,1	331.711	0.753804	0.357481	2.10866	0.0349742	0.323481
Lrrtm2	119.044	-1.21415	0.576474	-2.10616	0.0351904	0.323528
Tvp23b	213.938	-0.970328	0.46062	-2.10657	0.0351548	0.323528
B9d2	161.026	-0.950929	0.451294	-2.10712	0.0351076	0.323528
Hn1	1684.47	-0.727248	0.344999	-2.10797	0.0350334	0.323528
Asns	1190.61	-0.683062	0.324172	-2.1071	0.035109	0.323528
Nsfl1c	1203.04	-0.665228	0.315602	-2.10781	0.0350476	0.323528
Tiam1	538.018	0.82911	0.393624	2.10635	0.0351738	0.323528
RP23-445B17,1	111.605	0.982897	0.466841	2.10542	0.0352546	0.323841
Mrpl34	118.144	-1.13302	0.53839	-2.10446	0.0353383	0.324332
5430403G16Rik	137.368	0.950508	0.451747	2.10407	0.0353722	0.324366
Syngap1	1128.14	0.941625	0.447607	2.10369	0.0354058	0.324397
Itm2b	6257.3	-0.87249	0.414919	-2.1028	0.0354834	0.324831
Fam96b	168.941	-0.910767	0.433453	-2.10119	0.0356244	0.325753
Elovl5	2218.98	-0.788849	0.375877	-2.09869	0.0358444	0.325753
Esd	623.608	-0.75278	0.358547	-2.09953	0.0357706	0.325753
Etfa	340.999	-0.733535	0.349238	-2.10039	0.0356946	0.325753
Atp5h	3199.61	-0.663956	0.316223	-2.09965	0.0357599	0.325753
Myl6	4790.66	-0.643776	0.306773	-2.09854	0.0358575	0.325753
Rims1	559.563	0.721075	0.343431	2.09962	0.0357619	0.325753
Vwc2	371.627	0.74322	0.354158	2.09856	0.035856	0.325753
Gm11816	97.7457	1.03531	0.493073	2.09972	0.0357538	0.325753
Rit2	4057.63	-0.656821	0.313128	-2.09761	0.0359395	0.326222
Fsd1	433.065	-0.777403	0.370678	-2.09724	0.0359719	0.326241
0610009B22Rik	176.849	-0.977544	0.466419	-2.09585	0.0360956	0.326259
Fkbp11	108.898	-0.954567	0.455393	-2.09614	0.03607	0.326259
Rtn1	30651.5	-0.758859	0.36196	-2.09652	0.0360358	0.326259
Myt1	1361.34	0.766572	0.365611	2.09669	0.0360215	0.326259
Arl6ip1	7226.17	-0.821114	0.391947	-2.09496	0.0361742	0.326695
Nat14	512.672	-0.67398	0.321896	-2.09378	0.0362795	0.327094
Atp1a3	11385.6	-0.570634	0.27251	-2.09399	0.0362605	0.327094
5031415H12Rik	110.321	1.05451	0.50381	2.09307	0.0363429	0.327392
Nuak1	497.022	0.757958	0.362235	2.09245	0.0363982	0.327615
Ccnh	603.336	-0.789027	0.377162	-2.09201	0.0364373	0.327692
Gusb	275.713	-0.752738	0.360072	-2.09052	0.0365708	0.328617
Tmem59l	2032.38	-0.852162	0.407807	-2.08962	0.0366517	0.328838
Camk1d	835.514	-0.647897	0.310063	-2.08957	0.0366568	0.328838
Psmb8	253.21	-0.813942	0.389676	-2.08877	0.0367288	0.329209
H3f3b	653.038	-0.792038	0.379409	-2.08755	0.036838	0.329913
5033428I22Rik	392.368	0.700166	0.33547	2.08712	0.0368775	0.329991
Soga1	2779.53	0.87628	0.420078	2.086	0.036979	0.330623
Perp	312.402	-0.921043	0.441688	-2.08528	0.0370439	0.330927
Mmgt1	753.032	-0.781175	0.374784	-2.08433	0.03713	0.33111
Eml5	7722.13	0.611638	0.293594	2.08328	0.0372259	0.33111
Rbm33	1273.41	0.641968	0.308157	2.08325	0.0372285	0.33111
Tbc1d16	1130.86	0.770357	0.369824	2.08303	0.0372481	0.33111
Lca5l	140.114	0.890162	0.427342	2.08302	0.0372494	0.33111
Klhl25	117.92	0.972006	0.466437	2.0839	0.0371694	0.33111
Ctnna1	488.364	-0.961055	0.4618	-2.08111	0.0374242	0.331716
Paip2	2113.22	-0.643368	0.30922	-2.08061	0.0374692	0.331716
Gmps	2305.81	-0.637721	0.306457	-2.08095	0.0374387	0.331716
Golgb1	6936.72	0.781225	0.375242	2.08192	0.0373495	0.331716
Anp32b	2010.7	0.843083	0.405215	2.08058	0.0374722	0.331716
Efcab1	316.956	-0.823333	0.396032	-2.07895	0.0376216	0.332763
Nudt16l1	470.548	-0.698744	0.336221	-2.07823	0.0376885	0.333045
Enthd2	257.058	0.995097	0.478888	2.07793	0.0377156	0.333045
Fam184a	494.281	0.806753	0.388527	2.07644	0.0378533	0.333987
Arpc5l	676.924	-0.719173	0.346444	-2.07587	0.0379062	0.334179
Wdtc1	724.346	0.700681	0.337835	2.07403	0.0380766	0.33513
RP23-469N16,1	133.064	0.920521	0.443831	2.07403	0.0380761	0.33513
Gm26603	389.666	0.724549	0.349554	2.07278	0.0381926	0.335601
Serac1	273.522	0.791758	0.381965	2.07286	0.0381856	0.335601
Srrd	104.246	-1.05878	0.511159	-2.07134	0.0383274	0.335622
Mgat2	365.722	-0.879018	0.424254	-2.07192	0.0382733	0.335622
Bcap31	1552.96	-0.824519	0.397958	-2.07187	0.0382771	0.335622
Rps10	524.959	-0.734754	0.354769	-2.07108	0.0383515	0.335622
Slmap	1553.2	0.639687	0.308847	2.07121	0.0383393	0.335622
Bmyc	198.492	-0.874524	0.422889	-2.06797	0.0386425	0.336522
D5Ertd579e	2011.98	0.624	0.301705	2.06824	0.0386174	0.336522
Trio	3300.99	0.668366	0.323071	2.06879	0.0385659	0.336522
Pign	313.226	0.77165	0.373007	2.06873	0.0385719	0.336522
Hmgxb3	606.036	0.824374	0.39849	2.06875	0.0385699	0.336522
Gm12122	154.167	1.10021	0.531989	2.0681	0.0386302	0.336522
Msantd2	144.305	0.923504	0.446655	2.0676	0.0386775	0.336554
Tbc1d32	782.677	0.708482	0.342752	2.06704	0.0387305	0.336742
Sacs	5257.76	0.607298	0.294191	2.0643	0.0389892	0.338443
Sema5a	4500.41	0.623881	0.302222	2.06431	0.0389879	0.338443
Zfp937	266.275	-0.757814	0.367165	-2.06396	0.0390217	0.338451
Lgals1	3570.96	-0.60731	0.294877	-2.05953	0.039443	0.340005
Rab11fip4	2538.69	0.644307	0.312756	2.06009	0.0393899	0.340005
Nrde2	350.28	0.740884	0.359381	2.06156	0.0392499	0.340005
Cul9	2622.88	0.799914	0.388109	2.06105	0.0392981	0.340005
Sptbn2	5981.83	0.818542	0.397471	2.05937	0.0394584	0.340005
Cdk11b	2747.08	0.857489	0.416442	2.05909	0.039486	0.340005
Gm24966	137.396	0.897482	0.435769	2.05954	0.0394428	0.340005
Zbtb14	150.868	0.906063	0.439966	2.05939	0.0394567	0.340005
Zfp768	107.176	1.0425	0.506149	2.05967	0.0394297	0.340005
Rhbdd2	1765.19	-0.746325	0.36253	-2.05866	0.0395269	0.340084
Tram1l1	712.747	-0.818401	0.397616	-2.05827	0.0395644	0.340134
Hnrnpa0	574.161	-0.734605	0.356996	-2.05774	0.0396151	0.340297
Lmo1	865.58	-0.682318	0.331641	-2.0574	0.0396478	0.340305
Zcchc2	594.086	0.760317	0.369939	2.05525	0.0398548	0.341586
Hells	156.679	0.981848	0.477741	2.05519	0.0398607	0.341586
Rsph9	259.221	-0.745431	0.362894	-2.05413	0.0399635	0.341771
Tagln2	6474.48	-0.642011	0.312552	-2.05409	0.0399665	0.341771
Srpr	1603.5	-0.613954	0.298958	-2.05365	0.0400097	0.341771
Lhfpl4	1742.21	0.628034	0.305778	2.05389	0.0399864	0.341771
Cbll1	279.011	-0.776157	0.378091	-2.05283	0.0400888	0.342174
1700011L22Rik	171.771	-0.860886	0.419637	-2.0515	0.040218	0.342249
Pold4	168.432	-0.827288	0.403355	-2.05102	0.0402655	0.342249
Trim32	571.309	-0.710675	0.346596	-2.05045	0.0403209	0.342249
Tmem160	684.054	-0.650783	0.317287	-2.05109	0.0402583	0.342249
Tle1	742.544	0.654835	0.319171	2.05168	0.040201	0.342249
Mthfd1l	344.036	0.78807	0.384323	2.05054	0.0403116	0.342249
RP24-188H2,5	96.6025	1.10537	0.539017	2.05071	0.0402952	0.342249
Nsdhl	922.713	-0.766115	0.374097	-2.04791	0.0405691	0.34246
Cpne3	1432.69	-0.596114	0.290957	-2.0488	0.0404816	0.34246
2610203C20Rik	665.956	0.658474	0.321327	2.04923	0.0404395	0.34246
Focad	695.991	0.667793	0.325949	2.04876	0.0404852	0.34246
2610008E11Rik	473.622	0.697002	0.340269	2.04838	0.0405225	0.34246
Lrfn1	510.507	0.734359	0.358479	2.04854	0.0405069	0.34246
Gm15478	152.594	0.879614	0.429506	2.04797	0.0405631	0.34246
Fam136a	441.498	-0.772708	0.377379	-2.04757	0.0406025	0.342472
Ddx21	582.256	0.847792	0.414143	2.0471	0.0406482	0.342588
Rras	176.001	-0.841636	0.411552	-2.04503	0.0408518	0.343119
Pim3	213.706	-0.806058	0.394189	-2.04485	0.0408695	0.343119
Fgd4	1262.58	0.626215	0.30609	2.04585	0.0407709	0.343119
Trpc1	479.185	0.740732	0.362077	2.04579	0.0407773	0.343119
Gm11653	101.661	1.04535	0.511214	2.04484	0.0408711	0.343119
Ywhaz	8823.75	-0.727411	0.355815	-2.04435	0.040919	0.343252
Snrpd3	883.19	-0.615546	0.301251	-2.0433	0.041023	0.343856
Sf3b6	453.698	-0.755524	0.369899	-2.04251	0.0411006	0.344125
Rps13	676.974	-0.744208	0.36445	-2.042	0.0411514	0.344125
Sema4g	318.065	0.833407	0.408106	2.04213	0.0411384	0.344125
Hdhd3	138.14	-0.865181	0.423773	-2.04161	0.0411899	0.34418
Gemin7	683.909	-0.697813	0.341915	-2.0409	0.0412612	0.344507
Emc9	992.453	-0.603899	0.296039	-2.03993	0.0413575	0.344813
Odf2l	436.017	0.73947	0.362563	2.03956	0.0413942	0.344813
Gm17435	99.6536	0.990677	0.485687	2.03974	0.0413757	0.344813
Frmd8	373.663	0.934432	0.458257	2.0391	0.0414402	0.344928
Sntb1	143.345	-0.918278	0.450675	-2.03756	0.0415935	0.344985
Txn1	3144.36	-0.747338	0.366725	-2.03787	0.041563	0.344985
Syngr2	383.98	-0.736806	0.361611	-2.03756	0.0415935	0.344985
Aldoc	891.923	-0.683801	0.335621	-2.03742	0.0416079	0.344985
Egln1	344.466	0.70474	0.345695	2.03862	0.041488	0.344985
Gm15751	279.838	0.752032	0.369221	2.03681	0.0416691	0.345226
Gas7	413.735	-0.829145	0.407311	-2.03566	0.0417849	0.345918
Omg	1101.25	-0.870791	0.4279	-2.03503	0.0418477	0.346171
Mad2l1bp	183.542	-0.849033	0.417447	-2.03387	0.0419648	0.346358
Rab14	2698.82	-0.660735	0.324863	-2.03389	0.0419631	0.346358
Kif17	110.398	1.04474	0.513677	2.03385	0.0419671	0.346358
Eif4a3	826.746	-0.611173	0.300653	-2.03282	0.042071	0.346429
Smg6	1155.96	0.647033	0.318396	2.03216	0.0421372	0.346429
Map7	2711.34	0.690358	0.339681	2.03237	0.0421162	0.346429
Kmt2a	9464.51	0.72061	0.354511	2.03269	0.0420838	0.346429
1700017B05Rik	312.044	0.755154	0.371539	2.0325	0.0421028	0.346429
Exosc2	256.4	-0.773376	0.380697	-2.03147	0.042207	0.34668
Cetn3	435.136	-0.678653	0.33411	-2.03122	0.0422323	0.34668
Itfg1	3598.38	-0.883129	0.434882	-2.03073	0.0422821	0.346723
2410089E03Rik	2907.67	0.577781	0.284546	2.03053	0.0423022	0.346723
Rpl41	1226.72	-0.777859	0.383217	-2.02982	0.0423753	0.347057
mt-Rnr2	334057	0.561205	0.27672	2.02806	0.0425542	0.348256
Rpl31	524.869	-0.719298	0.354824	-2.02719	0.0426426	0.348466
Pip4k2b	1051.64	0.70439	0.347474	2.02717	0.0426448	0.348466
Rasa3	345.097	-0.784214	0.387003	-2.02638	0.0427262	0.348866
Pcdhb19	321.425	0.70382	0.347596	2.02482	0.0428854	0.349634
4931428F04Rik	309.067	0.727749	0.359368	2.02508	0.0428591	0.349634
Trak1	3509.57	0.64403	0.31831	2.02328	0.0430446	0.350399
Nrg3os	157.011	0.893455	0.441521	2.02359	0.0430128	0.350399
Rapgef4	113.463	1.0249	0.506725	2.0226	0.0431143	0.3507
Dzip1l	171.899	1.13304	0.560757	2.02055	0.0433262	0.352157
Nrep	346.503	-0.913593	0.452323	-2.01978	0.0434063	0.352486
Pigs	1205.14	-0.77496	0.383754	-2.01942	0.0434435	0.352486
Fbxo6	539.832	-0.681559	0.337537	-2.01921	0.0434653	0.352486
Mpc2	680.213	-0.694964	0.344313	-2.01841	0.0435488	0.35263
Msh6	186.071	0.870229	0.431114	2.01856	0.0435328	0.35263
Slc25a42	283.393	0.728726	0.361337	2.01675	0.0437217	0.353763
Spcs2	975.569	-0.805826	0.400262	-2.01325	0.0440886	0.354131
Atp6v1a	8084.16	-0.735979	0.365185	-2.01536	0.0438673	0.354131
Wbscr22	297.067	-0.715777	0.355318	-2.01447	0.0439607	0.354131
Eif6	443.981	-0.698731	0.346907	-2.01417	0.0439914	0.354131
Ppp4r4	1428.52	0.639157	0.31741	2.01366	0.0440449	0.354131
Stk32c	423.893	0.697258	0.346349	2.01317	0.0440972	0.354131
Dlgap3	487.907	0.795019	0.394712	2.01417	0.0439915	0.354131
Ehmt2	1124.59	0.806401	0.400443	2.01377	0.0440334	0.354131
Gpatch4	706.465	0.856905	0.425439	2.01416	0.0439922	0.354131
Gm15893	123.712	0.917964	0.455433	2.01559	0.0438431	0.354131
Osgep	251.2	-0.863239	0.428969	-2.01236	0.044182	0.354282
Gdap10	94.177	1.16699	0.579892	2.01243	0.044175	0.354282
Lrrc47	425.373	0.880264	0.437646	2.01136	0.0442875	0.354862
Meg3	130025	0.611613	0.304184	2.01067	0.0443608	0.355184
Pradc1	165.564	-0.810903	0.403483	-2.00976	0.0444571	0.35569
Ndufa2	1430.31	-0.659284	0.328116	-2.0093	0.0445051	0.355809
Aqp1	1356.03	-0.762383	0.379532	-2.00875	0.0445641	0.356015
Prps1	652.82	-0.908718	0.45263	-2.00764	0.0446817	0.356159
Serpinb9	282.05	-0.811369	0.404046	-2.00811	0.0446314	0.356159
1700019L03Rik	261.274	0.753612	0.375343	2.00779	0.0446653	0.356159
Bahd1	753.058	0.680426	0.338984	2.00725	0.0447227	0.356221
Pdia6	1041.07	-0.736584	0.367067	-2.00667	0.0447845	0.356281
5330417C22Rik	1306.84	-0.671338	0.334624	-2.00625	0.0448298	0.356281
Casp2	169.524	0.855717	0.426512	2.00631	0.0448228	0.356281
Ghitm	5215.67	-0.688877	0.343566	-2.00508	0.0449545	0.356993
Kcmf1	1324.4	-0.624174	0.311342	-2.00479	0.0449859	0.356993
Tmem135	1307.08	-0.655434	0.327162	-2.00339	0.0451351	0.357352
Psma4	1711.42	-0.601397	0.300236	-2.00308	0.0451686	0.357352
Dclk2	1312.7	0.58469	0.291822	2.00359	0.0451143	0.357352
Dennd4c	431.879	0.68594	0.342489	2.00281	0.0451977	0.357352
Zfpm2	882.112	0.686188	0.34253	2.0033	0.0451456	0.357352
Sec62	2596.96	-0.606756	0.30337	-2.00005	0.0454948	0.359171
RP24-244I20,2	359.879	0.676368	0.338166	2.00011	0.0454886	0.359171
Gm2a	208.311	-0.768253	0.384411	-1.99852	0.0456602	0.360075
Set	960.221	-0.691192	0.345877	-1.99837	0.0456764	0.360075
Zfc3h1	1846.89	0.658232	0.329498	1.99768	0.0457512	0.3604
Gas2l3	166.323	-1.14271	0.572383	-1.99641	0.045889	0.360488
Prex2	284.203	-0.940026	0.471104	-1.99537	0.0460028	0.360488
Cnih1	1126.53	-0.871723	0.436913	-1.99519	0.0460226	0.360488
Tpt1	893.775	-0.714451	0.358153	-1.99482	0.0460624	0.360488
Tpi1	4664.22	-0.656872	0.328899	-1.99718	0.0458051	0.360488
Mrpl4	753.19	-0.609295	0.305489	-1.99449	0.0460984	0.360488
Pvt1	1563.82	0.609294	0.305115	1.99693	0.0458325	0.360488
Epc1	567.609	0.642661	0.321942	1.9962	0.0459122	0.360488
Clk4	794.935	0.684228	0.342879	1.99553	0.0459847	0.360488
Zfp619	140.481	0.865119	0.433734	1.99459	0.0460879	0.360488
Slc2a1	261.106	-0.763658	0.383296	-1.99235	0.0463331	0.361796
Trpm2	1121.89	0.773264	0.388101	1.99243	0.0463237	0.361796
Mcts1	513.811	-0.693938	0.348709	-1.99002	0.0465884	0.362208
Mtx1	431.593	-0.653071	0.328136	-1.99024	0.046564	0.362208
Omp	1140.55	-0.637772	0.320482	-1.99004	0.0465866	0.362208
Prdx5	1180.04	-0.592076	0.297485	-1.99027	0.0465611	0.362208
Baz1b	3285.39	0.675733	0.339355	1.99123	0.0464561	0.362208
Cc2d1b	868.747	0.783591	0.393722	1.99022	0.046567	0.362208
Ebp	334.734	-0.878676	0.441716	-1.98923	0.0466756	0.362212
Ndufaf2	311.186	-0.685083	0.344524	-1.98849	0.0467577	0.362212
Gcnt2	936.612	-0.651294	0.327443	-1.98903	0.0466979	0.362212
Rmnd5b	488.879	-0.64454	0.323978	-1.98946	0.0466506	0.362212
Acsl5	1143.7	-0.634054	0.31886	-1.9885	0.0467561	0.362212
Atxn10	8017.29	-0.579869	0.291718	-1.98777	0.0468371	0.362565
Vav2	1533.03	0.646857	0.325475	1.98743	0.0468752	0.362598
Cyc1	2278.13	-0.577154	0.290575	-1.98624	0.0470062	0.36335
Adcy6	1160.49	0.597452	0.301013	1.9848	0.0471666	0.364144
Mob1b	597.729	0.703557	0.354489	1.98471	0.0471769	0.364144
Aprt	1045.58	-0.635258	0.320404	-1.98268	0.0474037	0.365107
Pkd1	4571.75	0.594614	0.299842	1.98309	0.0473576	0.365107
Zim1	229.707	0.823379	0.415253	1.98284	0.0473858	0.365107
Cd200	2930.66	-0.723488	0.364968	-1.98233	0.0474422	0.365141
Kalrn	1781.42	0.653172	0.32955	1.98201	0.0474779	0.365154
Ppfia2	2204.33	0.604731	0.305206	1.98139	0.0475479	0.36518
Phactr3	1370.02	0.649246	0.327703	1.9812	0.0475683	0.36518
Itsn1	3150.17	0.687228	0.34695	1.98077	0.0476174	0.36518
Gm17087	106.582	0.979057	0.494227	1.98099	0.0475929	0.36518
Nudt3	2707.32	-0.603366	0.304794	-1.97958	0.0477504	0.365939
Sidt2	1709.66	-0.612166	0.309395	-1.97859	0.0478621	0.366267
Ssh2	1693.76	0.569363	0.2878	1.97833	0.0478915	0.366267
Arpp21	119.586	0.897886	0.453869	1.97829	0.0478957	0.366267
Col6a1	111.851	-1.03252	0.523001	-1.97422	0.0483569	0.367607
Ilvbl	272.597	-0.778185	0.394333	-1.97342	0.0484477	0.367607
Rce1	216.563	-0.742365	0.37588	-1.975	0.0482676	0.367607
Ier3ip1	753.701	-0.735688	0.372645	-1.97423	0.0483552	0.367607
Dctn5	2960.28	-0.643888	0.326126	-1.97435	0.0483419	0.367607
Zfr	4042.06	-0.629452	0.318962	-1.97344	0.0484455	0.367607
Ern1	867.254	0.605016	0.306337	1.975	0.0482677	0.367607
Heatr1	501.766	0.669339	0.33901	1.97439	0.048337	0.367607
Hdac6	1212.38	0.696028	0.35258	1.9741	0.0483704	0.367607
Zfp790	279.054	0.770018	0.39013	1.97375	0.0484106	0.367607
Traf3ip1	414.147	0.897965	0.454357	1.97634	0.0481157	0.367607
Snrpe	361.898	-0.821409	0.416338	-1.97294	0.0485027	0.367636
Adcy2	252.44	-0.714725	0.362348	-1.97248	0.0485544	0.367636
Tmem9	1204.11	-0.653705	0.331373	-1.97272	0.0485278	0.367636
Pabpc1	2056.58	-0.634287	0.321754	-1.97134	0.048685	0.367813
2310061I04Rik	716.861	-0.626435	0.317813	-1.97108	0.0487149	0.367813
Htatsf1	1699.74	0.684408	0.347174	1.97137	0.0486816	0.367813
Gm26890	182.136	0.811357	0.41157	1.97137	0.0486818	0.367813
Bdh1	345.384	-0.675846	0.343116	-1.96973	0.048869	0.367941
1110008P14Rik	712.411	-0.600803	0.30499	-1.96991	0.048849	0.367941
Zfp746	471.691	0.675679	0.342912	1.97041	0.0487912	0.367941
RP23-21P2,3	146.945	1.0208	0.518122	1.9702	0.0488155	0.367941
Bok	148.814	-0.877134	0.445723	-1.96789	0.0490808	0.368141
Gdpd1	478.383	-0.841179	0.427424	-1.96802	0.0490658	0.368141
Tinagl1	172.967	-0.810213	0.411727	-1.96784	0.0490867	0.368141
Ndufs4	760.021	-0.6039	0.306791	-1.96844	0.0490173	0.368141
Kif13b	795.161	0.69255	0.351828	1.96844	0.0490179	0.368141
9430008C03Rik	145.798	0.947478	0.481513	1.96771	0.0491014	0.368141
Rpl34	414.861	-0.788773	0.400951	-1.96725	0.049154	0.368278
Tmem109	570.946	-0.642943	0.326962	-1.96641	0.0492509	0.368746
1810043H04Rik	270.725	-0.713584	0.363044	-1.96556	0.0493494	0.369226
Vps13d	6707.19	0.63721	0.324292	1.96493	0.0494226	0.369516
Laptm4a	1341.25	-0.75736	0.385786	-1.96316	0.0496271	0.370346
Prkra	325.346	-0.754415	0.384302	-1.96308	0.0496373	0.370346
Isyna1	309.804	-0.714058	0.363738	-1.96311	0.0496334	0.370346
Emc6	333.168	-0.799451	0.407476	-1.96196	0.0497672	0.370543
Commd6	228.458	-0.732258	0.37321	-1.96205	0.0497562	0.370543
Tpgs1	1170.53	-0.582244	0.296764	-1.96198	0.0497652	0.370543
Atp6v0e2	4492.28	-0.624324	0.318267	-1.96164	0.0498048	0.370566
Tom1	251.674	-0.724051	0.369191	-1.96118	0.0498579	0.370704
Prdx2	6776.08	-0.638278	0.325665	-1.95992	0.0500047	0.371281
Rrs1	513.317	0.875956	0.446924	1.95997	0.0499997	0.371281
Dusp26	1751.56	-0.595437	0.304315	-1.95665	0.0503891	0.373688
Abcc4	660.32	0.688464	0.35188	1.95653	0.0504029	0.373688
Gm4787	201.919	0.902654	0.461416	1.95627	0.0504334	0.373688
Gm15422	114.706	0.980015	0.501209	1.9553	0.0505473	0.374273
Gtf2b	662.757	-0.638799	0.326837	-1.95449	0.0506438	0.374729
Ndufv2	2207.67	-0.619258	0.316945	-1.95383	0.0507209	0.374839
Srek1	1789.41	0.637198	0.326138	1.95377	0.0507285	0.374839
Stbd1	243.721	-0.945169	0.484164	-1.95217	0.0509185	0.37528
Glrx2	489.626	-0.652914	0.334414	-1.95241	0.0508894	0.37528
Cckar	3953.94	-0.64754	0.331717	-1.95208	0.0509282	0.37528
Fmn1	4419.76	0.619936	0.317529	1.95238	0.0508936	0.37528
Epdr1	5466.65	-0.857801	0.439668	-1.95102	0.0510549	0.375369
Hist1h2bc	397.93	-0.699253	0.358465	-1.95069	0.051094	0.375369
Psap	10230.2	-0.637371	0.326718	-1.95083	0.0510773	0.375369
B230216N24Rik	1115.61	0.598387	0.306665	1.95127	0.0510248	0.375369
Uimc1	338.824	0.66543	0.341208	1.95022	0.0511501	0.375369
Adamts19	158.668	0.852916	0.437332	1.95027	0.0511438	0.375369
Jarid2	932.006	0.707456	0.362904	1.94943	0.0512444	0.375804
Pet100	324.894	-0.695807	0.357166	-1.94813	0.0513994	0.3763
Herc1	13579.4	0.573742	0.294531	1.94798	0.0514172	0.3763
Abl1	656.258	0.745034	0.382352	1.94856	0.0513485	0.3763
Tpm3-rs7	177.744	-0.946458	0.486062	-1.94719	0.0515114	0.376732
Pde4dip	4117.35	0.721735	0.370738	1.94675	0.0515642	0.376861
Tmem230	353.703	-0.926411	0.476108	-1.9458	0.0516787	0.377441
Gm29214	129.635	1.04967	0.539568	1.94539	0.0517282	0.377546
B230312C02Rik	356.199	-1.14907	0.590945	-1.94446	0.0518401	0.377739
Slc25a11	1009.97	-0.647103	0.332753	-1.94469	0.0518119	0.377739
Atp5o	965.259	-0.640747	0.329575	-1.94416	0.0518762	0.377739
Rsu1	787.245	-0.590186	0.303623	-1.94381	0.0519183	0.377739
Cep135	314.761	0.696864	0.358523	1.94371	0.0519308	0.377739
RP23-478K4,2	822.789	0.586825	0.301985	1.94323	0.0519884	0.377902
Pcdhb9	172.367	-1.07701	0.555335	-1.93938	0.0524546	0.379567
Arl10	632.275	-0.773114	0.398657	-1.9393	0.0524651	0.379567
6330403K07Rik	3964.37	-0.752479	0.38792	-1.93978	0.052407	0.379567
Iqgap1	2353.81	0.667145	0.343876	1.94008	0.0523705	0.379567
Gm10220	367.022	0.675333	0.348225	1.93936	0.0524574	0.379567
E4f1	376.098	0.845747	0.435855	1.94043	0.0523274	0.379567
Lpar6	125.642	0.92341	0.475973	1.94005	0.0523738	0.379567
Pttg1ip	1148.24	-0.659838	0.34034	-1.93876	0.0525308	0.379786
Gm608	1188.23	0.639298	0.32982	1.93832	0.0525837	0.379913
Fibp	379.774	-0.68578	0.353947	-1.93752	0.0526814	0.380362
Zfyve21	161.679	-0.894564	0.461834	-1.93698	0.0527477	0.380585
Irgm1	260.687	-0.690019	0.356449	-1.93582	0.0528901	0.380994
Ndufa9	691.819	-0.658849	0.340494	-1.93498	0.0529927	0.380994
Ndufs6	904.138	-0.656356	0.339174	-1.93516	0.0529709	0.380994
Cacybp	2859.08	-0.623615	0.322202	-1.93548	0.0529314	0.380994
Cnot1	2486.08	0.544127	0.281273	1.93451	0.05305	0.380994
Afap1	1337.7	0.645723	0.333795	1.93449	0.0530529	0.380994
Gm7580	100.292	0.977978	0.505505	1.93466	0.0530323	0.380994
Akirin1	844.759	-0.640905	0.331453	-1.93362	0.0531599	0.381507
Scn8a	2190.69	0.562893	0.291169	1.93322	0.0532092	0.381605
Pfdn4	201.883	-0.741175	0.383447	-1.93293	0.053245	0.381607
Arhgdig	2042.19	-0.604903	0.313094	-1.93202	0.0533576	0.382159
Tagap1	152.586	-0.870439	0.450673	-1.93142	0.053431	0.382429
Pam16	220.876	-0.715291	0.370708	-1.92953	0.0536657	0.382577
Crip2	5932.62	-0.647387	0.335462	-1.92984	0.053627	0.382577
Eif3e	634.567	-0.602348	0.312142	-1.92972	0.0536409	0.382577
Ryr2	15377.5	0.642711	0.333029	1.9299	0.0536196	0.382577
Dnah7b	726.297	0.646437	0.334982	1.92976	0.0536361	0.382577
Zfp160	358.461	0.664368	0.344134	1.93055	0.0535387	0.382577
Kcnk9	249.204	-0.9106	0.472024	-1.92914	0.0537138	0.382666
Sat2	159.783	-0.832762	0.432426	-1.92579	0.0541305	0.383795
Napa	4166.38	-0.565775	0.293823	-1.92557	0.0541585	0.383795
Cct7	6982.75	-0.538409	0.279336	-1.92746	0.0539224	0.383795
Ylpm1	4878.29	0.611542	0.317326	1.92717	0.0539579	0.383795
Sfswap	1455.98	0.653972	0.339513	1.9262	0.0540791	0.383795
2900005J15Rik	130.541	0.882356	0.458202	1.92569	0.0541428	0.383795
Zfp598	500.457	0.883985	0.458887	1.92637	0.0540583	0.383795
Wibg	134.798	0.944087	0.489968	1.92684	0.0540002	0.383795
Ahsa1	873.132	-0.646852	0.336004	-1.92513	0.0542127	0.383926
Tmem51os1	141.401	-0.841053	0.437293	-1.92332	0.0544401	0.384521
Ninj1	515.039	-0.759853	0.395001	-1.92367	0.0543954	0.384521
Tomm40	815.845	-0.644742	0.335198	-1.92347	0.0544217	0.384521
Msl2	598.16	0.601366	0.312617	1.92365	0.0543981	0.384521
Calr	6105.11	-0.54089	0.281346	-1.92251	0.0545414	0.384731
5330434G04Rik	3003.74	0.547598	0.284818	1.92262	0.0545276	0.384731
Rgs5	143.662	-0.928397	0.483212	-1.9213	0.0546933	0.38524
Rps27l	249.75	-0.836678	0.436724	-1.91581	0.0553896	0.38524
Ppap2a	605.511	-0.799518	0.416494	-1.91964	0.0549037	0.38524
Carkd	343.701	-0.7132	0.37215	-1.91643	0.0553104	0.38524
Apip	248.631	-0.704919	0.368002	-1.91553	0.0554251	0.38524
Ruvbl1	300.875	-0.692044	0.361196	-1.91598	0.0553675	0.38524
Fam104a	299.578	-0.667912	0.348415	-1.917	0.0552374	0.38524
Mrfap1	1693.25	-0.663767	0.345422	-1.92161	0.0546545	0.38524
Calm2	10671	-0.626796	0.326624	-1.91902	0.0549822	0.38524
Pgp	680.429	-0.586203	0.305684	-1.91768	0.0551517	0.38524
Sec23b	1909.96	-0.582007	0.303728	-1.91621	0.0553382	0.38524
Mga	2201.62	0.616277	0.321073	1.91943	0.0549297	0.38524
Unc79	2975.56	0.625502	0.326176	1.91768	0.0551512	0.38524
Jakmip3	1479.57	0.628328	0.327097	1.92092	0.0547416	0.38524
Tbc1d8	542.086	0.63342	0.330112	1.9188	0.0550095	0.38524
Spats2	310.016	0.67846	0.35418	1.91558	0.0554191	0.38524
Dnajb5	421.324	0.694334	0.361711	1.91958	0.0549109	0.38524
RP23-18J18,1	141.988	0.811745	0.42335	1.91743	0.0551829	0.38524
Ripk1	125.681	0.904201	0.470844	1.92038	0.0548095	0.38524
Pcdhb7	130.38	0.930556	0.485825	1.91542	0.0554394	0.38524
Bmf	92.9434	0.961372	0.501701	1.91622	0.0553367	0.38524
RP23-309A8,4	102.242	0.976752	0.50927	1.91795	0.0551178	0.38524
Scrt1	245.819	0.98989	0.516239	1.91751	0.0551738	0.38524
Med6	169.385	-0.82703	0.432181	-1.91362	0.0556686	0.386101
Aplp1	3795.11	-0.731646	0.382308	-1.91376	0.0556512	0.386101
Prepl	4328.97	-0.582701	0.304505	-1.9136	0.0556714	0.386101
Selm	501.855	-0.719979	0.376707	-1.91124	0.0559731	0.386513
Ube2d2a	811.413	-0.711241	0.371967	-1.91211	0.0558621	0.386513
Tm2d1	368.881	-0.672883	0.352131	-1.91089	0.056019	0.386513
Uqcrh	1776.18	-0.598833	0.313236	-1.91177	0.0559061	0.386513
Actb	35697	-0.569537	0.297941	-1.91158	0.0559302	0.386513
Eif2ak4	1254.17	0.568621	0.297351	1.91229	0.0558394	0.386513
Ube4bos1	131.271	0.877105	0.458771	1.91186	0.0558945	0.386513
Iqcg	104.355	0.953675	0.499001	1.91117	0.0559832	0.386513
Snrpd1	336.475	-0.705714	0.369506	-1.90989	0.0561479	0.386864
Plscr3	744.421	-0.579983	0.3038	-1.90909	0.0562501	0.386864
Arglu1	1563.78	0.605608	0.317207	1.90919	0.0562379	0.386864
Slx4	491.843	0.875333	0.458321	1.90987	0.0561499	0.386864
AA474331	101.835	0.913696	0.478579	1.90919	0.0562382	0.386864
Sigmar1	1429.26	-0.668955	0.35052	-1.90846	0.0563312	0.387174
Myo10	208.459	-1.0869	0.569825	-1.90744	0.0564642	0.387677
Slk	2030	0.601985	0.315615	1.90734	0.0564767	0.387677
Swi5	1196.62	-0.575779	0.301933	-1.90698	0.0565235	0.387749
Dhx57	1611.3	0.568515	0.298167	1.9067	0.0565595	0.387749
Trmt112	174.001	-0.959759	0.504355	-1.90294	0.057048	0.388662
Cidea	284.961	-0.827738	0.434782	-1.9038	0.0569364	0.388662
Saraf	4399.17	-0.725064	0.380713	-1.90449	0.0568463	0.388662
Npm1	1728.19	-0.636645	0.334639	-1.90248	0.0571081	0.388662
Pkm	13992.8	-0.574789	0.301963	-1.90351	0.0569746	0.388662
Cpne6	1785.02	-0.55833	0.29354	-1.90206	0.0571636	0.388662
AV026068	7933.87	0.533027	0.280159	1.90258	0.0570948	0.388662
Klc2	2100.35	0.58253	0.306257	1.90209	0.0571589	0.388662
Mirg	1284.57	0.608939	0.320041	1.90269	0.0570807	0.388662
Ago4	266.488	0.706346	0.371156	1.90309	0.0570282	0.388662
RP23-13A13,6	242.1	0.718993	0.377576	1.90423	0.0568798	0.388662
Hectd2	123.402	0.8676	0.456043	1.90245	0.0571123	0.388662
Gm14824	112.029	0.916477	0.481824	1.9021	0.0571584	0.388662
Herpud1	473.77	-0.613347	0.322755	-1.90034	0.0573879	0.38994
Pemt	124.919	-1.02929	0.54213	-1.89861	0.0576158	0.390993
Myo18a	8056.73	0.783377	0.412602	1.89862	0.0576139	0.390993
Zfp462	1642.99	0.636626	0.335435	1.89791	0.0577078	0.39137
Dolk	398.48	-0.734695	0.387945	-1.89381	0.0582499	0.392062
Rps3	1743.31	-0.649935	0.342965	-1.89505	0.0580857	0.392062
Rpl7a	1014.21	-0.648518	0.341923	-1.89668	0.0578706	0.392062
Ywhab	13046.6	-0.577435	0.304567	-1.89592	0.05797	0.392062
Zufsp	685.594	0.589737	0.311036	1.89604	0.0579547	0.392062
Lrrcc1	794.734	0.598005	0.315812	1.89355	0.0582849	0.392062
Hjurp	918.345	0.606909	0.32044	1.89399	0.0582267	0.392062
Btaf1	739.028	0.60827	0.321086	1.89442	0.0581699	0.392062
Ttc12	421.221	0.681126	0.359524	1.89452	0.0581557	0.392062
2700049A03Rik	308.408	0.705585	0.372206	1.89568	0.0580021	0.392062
Pfkfb2	148.167	0.832992	0.439792	1.89406	0.0582173	0.392062
F2r	171.272	0.835723	0.441006	1.89504	0.0580872	0.392062
RP24-483O2,1	144.38	0.846859	0.446694	1.89584	0.0579815	0.392062
Dennd5b	1146.21	0.63758	0.336964	1.89213	0.0584739	0.392841
Gprin3	282.151	0.767883	0.405829	1.89213	0.058473	0.392841
Scyl1	1483.85	0.702335	0.371307	1.89152	0.0585553	0.393141
Fabp7	673.662	-1.02521	0.542236	-1.89071	0.0586625	0.393175
Elovl1	144.769	-0.788029	0.416784	-1.89074	0.0586596	0.393175
Uchl3	238.972	-0.778232	0.41174	-1.89011	0.0587435	0.393175
Comt	1137.19	-0.573439	0.303375	-1.8902	0.058731	0.393175
Arid3b	227.758	0.733413	0.387998	1.89025	0.0587249	0.393175
Fam173a	689.223	-0.606215	0.320794	-1.88973	0.0587936	0.393265
Paqr7	1428.14	-0.620667	0.328577	-1.88896	0.0588978	0.393716
Slc10a4	8727.62	-0.670382	0.35505	-1.88814	0.0590077	0.393782
Rpl6	1105.67	-0.62885	0.333067	-1.88806	0.0590178	0.393782
Crocc	385.891	0.893717	0.473236	1.88852	0.0589557	0.393782
Dnaja1	5563.56	-0.72325	0.383279	-1.88701	0.0591596	0.393799
Golim4	1137.58	0.578593	0.306576	1.88728	0.0591233	0.393799
Asxl3	271.172	0.708242	0.375337	1.88695	0.0591671	0.393799
Cep76	128.464	0.944416	0.500467	1.88707	0.0591512	0.393799
Slc35b1	591.357	-0.761871	0.403847	-1.88653	0.059223	0.393919
Fnta	729.115	-0.604958	0.320763	-1.886	0.0592952	0.393919
Pex5	394.143	0.694408	0.368179	1.88606	0.059287	0.393919
Atraid	215.537	-0.881162	0.467704	-1.88402	0.0595629	0.395452
Mbd5	2005.05	0.555496	0.294953	1.88334	0.0596547	0.395817
Sgpp2	6137.69	-0.718681	0.381746	-1.88262	0.0597525	0.395976
Cd151	2303.68	-0.648112	0.344233	-1.88277	0.0597314	0.395976
Pdss1	202.226	0.723009	0.384134	1.88218	0.059812	0.396126
Gm4204	112.417	-0.908826	0.483019	-1.88155	0.0598968	0.396442
Spopl	473.114	0.652596	0.346904	1.8812	0.0599444	0.396513
Mrps18c	194.345	-0.786964	0.41887	-1.87878	0.0602744	0.396635
Hax1	544.263	-0.666771	0.355131	-1.87754	0.0604447	0.396635
Tmco1	788.104	-0.665089	0.354143	-1.87802	0.060378	0.396635
Idh3g	1124.37	-0.634799	0.337816	-1.87912	0.0602276	0.396635
Sod2	1664.67	-0.59561	0.316827	-1.87992	0.0601186	0.396635
Minos1	1169.84	-0.581366	0.309686	-1.87727	0.0604804	0.396635
Psmc5	2811.1	-0.549327	0.292515	-1.87794	0.0603889	0.396635
Pde4b	1550.13	0.540261	0.287444	1.87953	0.0601718	0.396635
Malat1	318568	0.545947	0.290583	1.8788	0.060272	0.396635
Clasrp	1178.75	0.612614	0.326068	1.87879	0.0602729	0.396635
Dis3l	413.023	0.626857	0.333845	1.87769	0.0604233	0.396635
Psg16	447.946	0.633901	0.33728	1.87945	0.0601833	0.396635
Macf1	17463.7	0.654642	0.348586	1.87799	0.060382	0.396635
Rnf20	1971.45	0.69234	0.368673	1.87793	0.0603913	0.396635
Gpr180	267.941	-0.787919	0.419903	-1.87643	0.0605963	0.39691
Gipc1	658.337	-0.646895	0.344699	-1.8767	0.0605598	0.39691
Zfp385a	126.821	1.00283	0.534634	1.87574	0.0606914	0.39729
Ftsj2	104.41	-0.875084	0.466849	-1.87445	0.0608689	0.397819
Rps27	470.671	-0.813042	0.433962	-1.87353	0.0609947	0.397819
Zfp35	392.364	-0.64522	0.344316	-1.87392	0.0609417	0.397819
Ank2	82498.8	0.644824	0.343971	1.87465	0.0608411	0.397819
Zfp280b	364.113	0.672336	0.358822	1.87373	0.0609673	0.397819
Elp6	165.763	0.784739	0.418782	1.87386	0.0609495	0.397819
Nebl	689.281	0.607744	0.324492	1.87291	0.0610812	0.398141
Bpgm	194.037	-0.821472	0.438709	-1.87248	0.0611406	0.398205
Cdipt	5090.19	-0.617952	0.33005	-1.8723	0.0611652	0.398205
Ptpn13	200.277	-1.06236	0.56781	-1.87098	0.0613478	0.398798
Rnf13	1469.82	-0.780888	0.417712	-1.86944	0.0615615	0.398798
Lsm1	203.642	-0.730362	0.390763	-1.86907	0.0616138	0.398798
Rps2	802.84	-0.721707	0.386047	-1.86948	0.0615561	0.398798
Tm7sf2	516.725	-0.692869	0.370407	-1.87056	0.061406	0.398798
Srm	573.594	-0.651436	0.348693	-1.86822	0.0617315	0.398798
Scamp2	340.817	-0.640298	0.342666	-1.86857	0.061682	0.398798
Mpp1	1079.32	-0.599303	0.32032	-1.87095	0.061352	0.398798
Atp5b	19960.2	-0.541427	0.289759	-1.86854	0.0616867	0.398798
Snap47	4576.07	-0.519335	0.277971	-1.86831	0.0617193	0.398798
Tvp23a	682.683	0.580511	0.310739	1.86816	0.0617395	0.398798
Mast4	326.158	0.744397	0.398353	1.86868	0.0616667	0.398798
Zfp13	176.534	0.750029	0.401215	1.8694	0.0615678	0.398798
Aatf	301.256	0.726658	0.389219	1.86696	0.0619069	0.399552
Mndal	169.968	0.842041	0.451064	1.86679	0.0619308	0.399552
Spop	1563.56	0.592936	0.317829	1.86558	0.0620997	0.400402
Dpagt1	370.768	-0.757156	0.406167	-1.86415	0.0623007	0.401137
Klf10	244.306	-0.735407	0.394509	-1.86411	0.0623067	0.401137
Sub1	2016.11	-0.559234	0.300044	-1.86384	0.0623442	0.401137
Gm15601	98.1621	1.06916	0.573677	1.8637	0.0623633	0.401137
Ina	2919.89	-0.542307	0.291078	-1.8631	0.0624481	0.401441
Rtbdn	118.825	0.929937	0.499386	1.86216	0.0625805	0.402051
Sec11a	407.509	-0.740126	0.39753	-1.86181	0.0626294	0.402115
Fam178a	1003.17	0.601187	0.322948	1.86156	0.0626653	0.402115
Lgals3bp	2659.48	-0.635187	0.341494	-1.86003	0.0628819	0.402782
Gnb1	7043.85	-0.546695	0.293855	-1.86043	0.0628249	0.402782
Snapc4	512.54	0.691165	0.37158	1.86007	0.0628758	0.402782
Herc2	16451.1	0.644509	0.346688	1.85905	0.0630204	0.403001
Cntrl	592.201	0.708968	0.381373	1.85899	0.0630287	0.403001
RP23-363M8,2	115.533	0.862284	0.463778	1.85926	0.0629901	0.403001
Tm7sf3	157.291	-0.810279	0.436003	-1.85842	0.0631089	0.403031
Ccdc9	270.513	0.879049	0.472985	1.85851	0.0630963	0.403031
RP23-379C24,1	114.225	0.946438	0.509341	1.85816	0.0631462	0.403031
Tars	735.652	-0.57929	0.31184	-1.85765	0.0632181	0.403137
Tusc2	1077.71	-0.5778	0.311105	-1.85725	0.0632755	0.403137
Ptp4a1	110.187	0.883282	0.475549	1.85739	0.0632552	0.403137
Pnma3	237.228	0.882814	0.475568	1.85633	0.0634059	0.403728
Rictor	1430.81	0.541993	0.292014	1.85605	0.0634463	0.403746
Nbl1	5950.31	-0.574069	0.30942	-1.85531	0.0635526	0.404183
Tmem196	148.919	0.792955	0.427542	1.85468	0.0636413	0.404507
Slc3a2	1908	-0.621435	0.335302	-1.85336	0.063831	0.404658
Qdpr	1801.63	-0.620614	0.334888	-1.8532	0.0638537	0.404658
Nyap2	3447.81	0.532615	0.287256	1.85415	0.0637177	0.404658
Gm12892	338.591	0.767985	0.414256	1.85389	0.063755	0.404658
Gm28410	117.891	0.82862	0.447109	1.85328	0.0638418	0.404658
Rab3a	4466.88	-0.550902	0.297325	-1.85286	0.0639022	0.404726
RP23-363K7,4	257.853	0.752826	0.406476	1.85208	0.0640142	0.405197
B3galnt1	783.653	-0.779715	0.42124	-1.851	0.0641694	0.4057
Pa2g4	748.367	-0.569371	0.307568	-1.8512	0.0641402	0.4057
Trpc4	86.1578	1.01148	0.546579	1.85057	0.0642312	0.405852
Scfd1	1032.96	-0.598038	0.323397	-1.84923	0.064424	0.406129
Inafm1	516.703	-0.585395	0.316564	-1.84922	0.0644264	0.406129
Pnn	2092.76	0.592556	0.320358	1.84967	0.0643612	0.406129
Brd1	1117.22	0.645845	0.349246	1.84925	0.0644211	0.406129
AI504432	146.671	0.866355	0.468612	1.84877	0.0644913	0.406299
Tm4sf1	1468.6	-0.869111	0.470749	-1.84623	0.064859	0.406557
Pcdh10	585.069	-0.720551	0.390048	-1.84734	0.0646979	0.406557
Mrps16	241.994	-0.707309	0.382889	-1.8473	0.0647042	0.406557
Hddc2	433.145	-0.661958	0.358661	-1.84564	0.0649448	0.406557
Clybl	464.026	-0.657013	0.355994	-1.84557	0.0649543	0.406557
2410015M20Rik	441.417	-0.633442	0.343236	-1.8455	0.0649645	0.406557
Gpr22	2542.17	-0.558051	0.302073	-1.84741	0.0646884	0.406557
Ptpn12	1002.9	0.546014	0.295712	1.84644	0.0648284	0.406557
Vps13a	4142.94	0.546425	0.295936	1.84643	0.0648296	0.406557
Ralgapb	2644.33	0.547789	0.296849	1.84535	0.064987	0.406557
Atrx	4063.82	0.592083	0.32061	1.84674	0.0647853	0.406557
Mrvi1	124.605	0.899328	0.48684	1.84728	0.0647071	0.406557
1110032A03Rik	209.576	-0.718914	0.389704	-1.84477	0.0650711	0.406609
Tmcc1	1114.73	0.540147	0.292774	1.84493	0.0650477	0.406609
Pld3	5803.6	-0.570018	0.309115	-1.84403	0.0651788	0.406808
Pex5l	351.364	0.748393	0.405826	1.84412	0.0651653	0.406808
Sema4c	277.83	-0.662292	0.35928	-1.84338	0.065273	0.407159
Commd4	616.053	-0.608107	0.330034	-1.84256	0.0653938	0.407676
Med30	157.399	-0.84965	0.461603	-1.84065	0.0656725	0.407756
Yipf1	360.597	-0.76645	0.416239	-1.84137	0.0655675	0.407756
Bnip1	237.337	-0.674974	0.366742	-1.84046	0.0657005	0.407756
Bbs4	915.617	-0.615536	0.334388	-1.84078	0.0656535	0.407756
Eif3a	6495.53	0.642864	0.349308	1.84039	0.0657107	0.407756
B4galnt1	199.604	0.708304	0.38454	1.84195	0.0654825	0.407756
Dnhd1	347.435	0.74364	0.404017	1.84062	0.0656777	0.407756
Zdhhc16	147.08	0.778044	0.422695	1.84068	0.0656691	0.407756
Degs1	3531.76	-0.760713	0.413473	-1.83981	0.0657955	0.407811
Aph1c	94.8518	0.904936	0.491812	1.84001	0.0657675	0.407811
Tmem216	102.805	-0.844808	0.459717	-1.83767	0.0661112	0.407957
Ap3s1	377.264	-0.835647	0.455057	-1.83636	0.0663048	0.407957
Sumo1	419.204	-0.74317	0.4043	-1.83817	0.066038	0.407957
Alkbh7	214.049	-0.740386	0.402678	-1.83865	0.0659663	0.407957
Sep15	1231.89	-0.689189	0.37514	-1.83715	0.0661876	0.407957
Cox6b1	2360.86	-0.627354	0.341585	-1.8366	0.0662693	0.407957
Rbm6	1686.56	0.526254	0.286232	1.83855	0.0659809	0.407957
Zfml	2765.63	0.535707	0.291336	1.83879	0.0659457	0.407957
Tmem29	709.321	0.603321	0.328252	1.83798	0.066065	0.407957
Micall1	388.25	0.725661	0.394994	1.83714	0.0661888	0.407957
Gm26833	207.059	0.854215	0.46508	1.83671	0.0662534	0.407957
Ceacam1	105.874	0.881766	0.480187	1.8363	0.0663135	0.407957
E430018J23Rik	117.225	0.967467	0.526046	1.83913	0.0658961	0.407957
Mrpl14	253.508	-0.741986	0.404368	-1.83493	0.0665167	0.408466
Pef1	1427.44	-0.606864	0.330768	-1.83471	0.0665485	0.408466
Kdm4c	700.766	0.578325	0.31518	1.8349	0.06652	0.408466
Pdcd7	338.779	0.626146	0.341171	1.83529	0.0664629	0.408466
Tmem181a	269.22	-0.790844	0.431114	-1.83442	0.0665917	0.408498
Car3	112.91	-4.93831	2.70023	-1.82885	0.067422	0.409508
Afap1l2	109.557	-1.15233	0.62922	-1.83137	0.0670459	0.409508
Fat1	147.338	-0.853338	0.466633	-1.82871	0.0674425	0.409508
Zbtb8os	242.232	-0.818755	0.446793	-1.83252	0.0668745	0.409508
Gcdh	169.638	-0.770911	0.421162	-1.83044	0.0671843	0.409508
Oaz1	1310.21	-0.73371	0.400477	-1.83209	0.0669378	0.409508
Lrpap1	2786.54	-0.628414	0.343602	-1.8289	0.0674146	0.409508
Pcbd1	2040.53	-0.604767	0.330279	-1.83108	0.0670888	0.409508
Myl12b	2171.35	-0.573368	0.313409	-1.82946	0.0673314	0.409508
Uggt2	926.569	0.54674	0.298737	1.83017	0.067224	0.409508
Zfp652	891.582	0.559561	0.305721	1.8303	0.0672054	0.409508
Ptp4a3	928.92	0.575077	0.314118	1.83077	0.0671353	0.409508
Plekhh1	543.449	0.631144	0.344607	1.83149	0.0670275	0.409508
Usp36	690.982	0.662813	0.362449	1.82871	0.0674435	0.409508
BC037034	542.953	0.675928	0.368786	1.83285	0.0668254	0.409508
Ctu2	250.704	0.849669	0.464542	1.82905	0.0673928	0.409508
Tmem200c	93.2471	0.890024	0.486178	1.83065	0.0671522	0.409508
Gm3604	112.039	0.948679	0.518188	1.83076	0.0671364	0.409508
Ethe1	136.906	-0.911851	0.498907	-1.8277	0.0675951	0.409965
Osbpl10	1962.36	0.602071	0.329397	1.8278	0.0675799	0.409965
Ttll4	287.074	0.783852	0.429102	1.82673	0.0677409	0.410617
Spg20	887.928	0.586854	0.321312	1.82643	0.0677853	0.410654
Trip11	2451.09	0.636972	0.348801	1.82617	0.0678239	0.410656
Ndufaf6	147.135	-0.801452	0.439256	-1.82457	0.0680661	0.410799
Marcks	1005.7	-0.60925	0.333818	-1.82509	0.0679869	0.410799
Clptm1	1686.21	-0.583297	0.319671	-1.82468	0.0680494	0.410799
Cep350	3236.7	0.629027	0.344816	1.82424	0.0681156	0.410799
Lrrc29	297.389	0.791747	0.433748	1.82536	0.0679463	0.410799
Scube3	186.723	0.800661	0.438855	1.82443	0.0680868	0.410799
R3hcc1	896.373	0.871006	0.477415	1.82442	0.0680885	0.410799
Imp3	289.956	-0.670341	0.367527	-1.82392	0.0681638	0.410859
Kmt2b	1400.31	0.752559	0.412896	1.82263	0.0683588	0.411803
Ndfip1	3637.62	-0.663273	0.364256	-1.8209	0.0686222	0.412926
Trappc1	1179.74	-0.60024	0.329615	-1.82103	0.0686018	0.412926
Txnl4b	294.292	-0.757271	0.416072	-1.82005	0.0687517	0.413235
Tmem70	389.378	-0.620779	0.341127	-1.81979	0.0687909	0.413235
Anxa5	4006.56	-0.559892	0.307586	-1.82028	0.0687169	0.413235
Cdk18	1488.63	-0.54382	0.298917	-1.8193	0.0688661	0.413235
Arhgap32	2676.49	0.557388	0.306349	1.81946	0.0688419	0.413235
Jagn1	382.046	-0.900079	0.495037	-1.81821	0.0690328	0.413264
Tspan6	288.183	-0.867542	0.477386	-1.81727	0.0691751	0.413264
Ptrhd1	110.481	-0.823384	0.453529	-1.81551	0.0694461	0.413264
Pcnp	348.293	-0.693767	0.381628	-1.81791	0.0690775	0.413264
Lamtor4	218.838	-0.692951	0.381735	-1.81527	0.069483	0.413264
Tprgl	2460	-0.691716	0.380669	-1.81711	0.0692007	0.413264
Dtd1	635.799	-0.654312	0.359852	-1.81828	0.0690209	0.413264
Pdzd11	750.531	-0.607424	0.334469	-1.81608	0.0693576	0.413264
Rph3a	2012.05	-0.566409	0.311556	-1.818	0.0690638	0.413264
Cdip1	3340.8	-0.547605	0.301266	-1.81768	0.0691131	0.413264
Cnbp	2155.52	-0.546148	0.300747	-1.81597	0.0693746	0.413264
Mmp15	5807.59	-0.529298	0.291534	-1.81556	0.0694374	0.413264
Sema6d	8667.54	0.497546	0.273526	1.81901	0.0689105	0.413264
Ank3	15695.9	0.618252	0.34063	1.81503	0.0695198	0.413264
Wash	652.272	0.621777	0.342425	1.8158	0.0694006	0.413264
Dcun1d3	347.813	0.635278	0.350018	1.81499	0.0695257	0.413264
Cep162	463.57	0.64058	0.352562	1.81693	0.0692284	0.413264
Fbxl12	146.321	0.788561	0.434584	1.81452	0.0695981	0.413465
Slc12a7	659.617	0.608702	0.335637	1.81357	0.069744	0.414103
Gm14168	652.228	0.689905	0.380505	1.81313	0.069812	0.414277
Ppid	861.399	-0.567251	0.31291	-1.81283	0.0698585	0.414324
Hdx	148.319	0.821054	0.453296	1.8113	0.0700948	0.415495
Plekhj1	273.603	-0.648319	0.358224	-1.80982	0.0703242	0.416625
Rgs19	394.742	-0.63001	0.348382	-1.80839	0.0705459	0.417248
Fam78b	953.861	0.550189	0.304213	1.80856	0.0705186	0.417248
mt-Co1	49865.1	0.610639	0.337644	1.80853	0.0705243	0.417248
Il10rb	440.09	-0.679135	0.375921	-1.80659	0.070826	0.41734
Lrfn4	312.936	-0.632853	0.350235	-1.80694	0.0707719	0.41734
Psmb10	433.771	-0.60521	0.334957	-1.80683	0.0707888	0.41734
Trafd1	958.819	0.605154	0.334898	1.80698	0.0707657	0.41734
Dync1h1	29605.1	0.618605	0.342344	1.80697	0.070767	0.41734
Bbs9	703.059	0.630013	0.348719	1.80665	0.0708173	0.41734
Pcdhga7	125.539	0.917619	0.507943	1.80654	0.0708338	0.41734
Ppp2r1a	13282.7	-0.532304	0.294807	-1.8056	0.0709806	0.417975
Ddx10	788.526	0.645075	0.357395	1.80494	0.0710848	0.418359
Tapbpl	212.514	-0.770353	0.427262	-1.803	0.0713886	0.418671
Rmnd1	247.587	-0.695395	0.385564	-1.80358	0.0712972	0.418671
Tmem50a	2914.19	-0.650021	0.360277	-1.80423	0.071196	0.418671
Scd2	13616.8	-0.565351	0.313586	-1.80286	0.0714109	0.418671
Ckb	4771.25	-0.5615	0.311337	-1.80351	0.071308	0.418671
Ap1s1	2173.13	-0.555862	0.30831	-1.80293	0.0713987	0.418671
Fam134c	308.715	0.645291	0.357758	1.80371	0.0712771	0.418671
Cldn25	861.734	-0.634265	0.352013	-1.80182	0.0715733	0.419394
Pcdhb11	139.371	0.816215	0.453219	1.80093	0.0717141	0.419989
Rpl30	248.822	-0.721668	0.401139	-1.79905	0.072011	0.420959
0610011F06Rik	618.552	-0.646636	0.359402	-1.7992	0.0719874	0.420959
Dennd1a	1084.98	0.59366	0.330015	1.79889	0.0720366	0.420959
Shank2	1974.2	0.68691	0.381784	1.79921	0.0719857	0.420959
Asxl1	1119.03	0.668132	0.371681	1.7976	0.0722412	0.421925
Uchl5	649.836	-0.583251	0.32495	-1.7949	0.0726702	0.423916
Ccser1	639.679	0.647654	0.360869	1.79471	0.0727006	0.423916
P2ry14	101.369	0.864626	0.481729	1.79484	0.0726795	0.423916
Sart3	764.43	0.788931	0.439669	1.79437	0.0727535	0.423994
Serping1	348.109	-0.640914	0.357346	-1.79354	0.0728868	0.424209
Sema3b	579.282	-0.558572	0.311503	-1.79315	0.0729486	0.424209
Ankrd50	1263.3	0.65426	0.364841	1.79327	0.0729295	0.424209
Capn15	609.168	0.678854	0.378552	1.79329	0.072926	0.424209
Boc	364.935	0.669856	0.373858	1.79174	0.0731744	0.424894
Sipa1l2	1142.36	0.736965	0.411248	1.79202	0.0731294	0.424894
Sirt1	146.336	0.806518	0.450148	1.79167	0.0731852	0.424894
Mapkbp1	626.98	0.654763	0.365733	1.79028	0.0734091	0.425963
Morc2a	1104.32	0.569349	0.318077	1.78997	0.0734583	0.426018
Idi1	159.656	-0.849763	0.474906	-1.78933	0.0735615	0.426261
Srd5a3	260.021	-0.693892	0.387819	-1.78922	0.0735796	0.426261
Taf10	206.038	-0.732048	0.409819	-1.78627	0.0740557	0.426486
Pgk1	4609.64	-0.71354	0.399286	-1.78704	0.0739308	0.426486
Higd2a	858.688	-0.602981	0.337435	-1.78695	0.0739449	0.426486
Brk1	1524.69	-0.594836	0.332843	-1.78714	0.0739156	0.426486
Atp5c1	2078.17	-0.554958	0.310449	-1.7876	0.0738408	0.426486
Syt5	2927.04	-0.530159	0.296519	-1.78794	0.0737851	0.426486
Gm26981	379.169	0.601773	0.336858	1.78643	0.0740295	0.426486
Hmgcll1	388.275	0.605136	0.338476	1.78782	0.0738044	0.426486
Ranbp17	301.587	0.68217	0.381864	1.78642	0.0740308	0.426486
Dclre1c	389.373	0.68359	0.382584	1.78677	0.0739744	0.426486
Pcnt	809.381	0.721797	0.403862	1.78724	0.0738994	0.426486
Cct8	5477.4	-0.567291	0.317739	-1.7854	0.0741969	0.426659
Acsf3	561.925	0.578964	0.324265	1.78546	0.0741865	0.426659
Nup205	367.789	0.664076	0.372009	1.78511	0.0742436	0.426659
Rbm45	240.315	0.716135	0.401173	1.7851	0.0742448	0.426659
Ube2a	535.025	-0.640575	0.359125	-1.78371	0.0744707	0.427039
Fnbp4	763.514	0.552553	0.309862	1.78322	0.0745497	0.427039
Dnmt3a	1737.38	0.578119	0.32417	1.78338	0.0745239	0.427039
Sox11	621.716	0.633093	0.35487	1.78401	0.0744213	0.427039
Trpc5	90.5012	0.941041	0.52739	1.78434	0.074369	0.427039
Rufy4	130.342	1.13077	0.634043	1.78344	0.0745155	0.427039
Fbxl5	1435.31	-0.544273	0.305508	-1.78153	0.0748256	0.427785
Cygb	3269.38	-0.539757	0.302915	-1.78188	0.0747691	0.427785
Rtcb	1649.2	-0.520198	0.292049	-1.7812	0.0748793	0.427785
Nktr	4173.87	0.551389	0.309494	1.78158	0.0748174	0.427785
Zfp27	196.773	0.690258	0.387499	1.78132	0.0748607	0.427785
1500009L16Rik	784.805	-0.772879	0.43405	-1.78062	0.0749741	0.427871
Nek9	1676.73	0.54106	0.303834	1.78078	0.0749491	0.427871
B3gat1	497.184	-0.571078	0.320969	-1.77923	0.0752016	0.428713
1700109K24Rik	159.81	0.743276	0.417737	1.77929	0.0751918	0.428713
Slc9a3r1	155.39	-0.90436	0.508377	-1.77892	0.0752537	0.428713
Npy4r	360.715	-0.780716	0.438914	-1.77875	0.0752816	0.428713
Lats1	769.012	0.54848	0.308476	1.77803	0.0753986	0.429152
RP24-571N3,1	91.8208	0.921469	0.518603	1.77683	0.0755965	0.43005
Rpf2	452.054	-0.666332	0.375206	-1.77591	0.0757479	0.430275
Fam213b	455.684	-0.621369	0.349946	-1.77562	0.0757964	0.430275
D8Ertd738e	1000.46	-0.572088	0.322158	-1.7758	0.0757663	0.430275
Pde7a	337.984	0.621443	0.349862	1.77625	0.0756912	0.430275
Gpt2	675.915	-0.55424	0.312214	-1.77519	0.075866	0.430442
Egfl7	738.778	-0.553753	0.312024	-1.77471	0.075945	0.430663
Lonrf1	228.716	0.720211	0.40601	1.77388	0.0760838	0.431222
Dnajc30	164.262	-0.749514	0.422799	-1.77274	0.0762713	0.43139
Glt8d1	385.593	-0.660293	0.372396	-1.77309	0.0762133	0.43139
Capzb	4354.99	-0.507729	0.286322	-1.77328	0.0761819	0.43139
Usp31	3359.06	0.522731	0.294874	1.77273	0.0762743	0.43139
Dennd6b	644.001	0.640622	0.361437	1.77243	0.0763229	0.431437
Mrto4	163.235	-0.727952	0.410855	-1.7718	0.0764278	0.431539
Ankrd12	4370.49	0.52011	0.293568	1.77169	0.0764467	0.431539
Dlg5	2156.05	0.708824	0.400105	1.7716	0.0764615	0.431539
Ndufa8	1299.16	-0.524469	0.296099	-1.77126	0.0765175	0.431628
Samd10	915.237	-0.690006	0.389728	-1.77048	0.0766466	0.431842
Ythdf2	757.993	-0.586903	0.331456	-1.77068	0.0766139	0.431842
Axin1	295.836	0.698577	0.394608	1.77031	0.0766762	0.431842
2610524H06Rik	277.098	-0.816401	0.461626	-1.76854	0.0769714	0.431897
Cdv3	455.021	-0.628395	0.355146	-1.7694	0.0768274	0.431897
Rdh11	572.82	-0.608653	0.344281	-1.7679	0.0770781	0.431897
Kantr	713.85	-0.598641	0.338621	-1.76788	0.0770809	0.431897
Syp	7282.91	-0.595499	0.336923	-1.76746	0.0771505	0.431897
Prnp	4844.22	-0.572899	0.323937	-1.76855	0.0769685	0.431897
Vapa	1569.06	-0.543791	0.307566	-1.76805	0.0770528	0.431897
Ociad1	4007.98	-0.529346	0.299483	-1.76753	0.0771389	0.431897
Syt7	2361.26	0.500769	0.283344	1.76735	0.077169	0.431897
Akap10	449.079	0.581995	0.329113	1.76837	0.0769984	0.431897
Kat6b	1365.33	0.596076	0.337095	1.76827	0.0770151	0.431897
Gm23935	3355.59	0.795901	0.450274	1.76759	0.0771286	0.431897
Arxes1	106.46	-0.854576	0.484104	-1.76527	0.0775178	0.433623
Tmem59	1597.85	-0.822925	0.466411	-1.76438	0.0776684	0.434161
Wdr45	449.298	-0.614837	0.348504	-1.76422	0.0776949	0.434161
Kif16b	599.982	0.626089	0.354931	1.76397	0.0777363	0.434166
Tap1	130.18	-0.77534	0.440064	-1.76188	0.0780893	0.435069
Dnajc19	258.719	-0.659555	0.374264	-1.76227	0.0780231	0.435069
Cdc34	834.629	-0.527936	0.29959	-1.76219	0.0780367	0.435069
Tnrc6b	4092.48	0.532044	0.301986	1.76181	0.0781008	0.435069
Phldb2	106.906	0.89886	0.51017	1.76188	0.0780891	0.435069
Chmp4b	1957.76	0.522069	0.296402	1.76135	0.0781785	0.435276
Hsd17b12	2352.46	-0.579595	0.329132	-1.76098	0.0782419	0.435403
Aph1a	135.774	-0.818457	0.464839	-1.76073	0.0782838	0.435411
Myadm	7130.13	-0.59073	0.335605	-1.76019	0.0783748	0.435465
Scn2b	3361.98	-0.521202	0.296075	-1.76037	0.078345	0.435465
Tspan3	5718.36	-0.752332	0.42753	-1.75972	0.0784555	0.43554
Drg2	842.102	-0.599785	0.340857	-1.75964	0.0784695	0.43554
Slc7a4	586.115	-0.714989	0.406626	-1.75834	0.0786889	0.436017
Slitrk1	1836.87	0.508978	0.289532	1.75793	0.0787587	0.436017
Mycbp2	21817	0.553444	0.314691	1.75869	0.0786303	0.436017
Gosr1	722.589	0.559679	0.318356	1.75803	0.0787431	0.436017
Smarcc2	3976.28	0.704459	0.400719	1.75799	0.0787497	0.436017
Mrpl47	282.113	-0.687157	0.391103	-1.75697	0.0789227	0.4367
Agbl5	257.115	0.649152	0.369732	1.75574	0.079133	0.437638
Josd2	692.491	-0.550271	0.313461	-1.75547	0.0791791	0.437668
Siae	299.289	-0.775115	0.44224	-1.7527	0.079653	0.438731
Dhrs7	447.529	-0.770312	0.439466	-1.75284	0.0796302	0.438731
Apcdd1	210.239	-0.7404	0.422722	-1.75151	0.0798587	0.438731
Mrpl57	389.596	-0.675523	0.385372	-1.75291	0.0796173	0.438731
Dazap2	931.055	-0.586764	0.334762	-1.75278	0.07964	0.438731
Rabl2	458.033	-0.58065	0.331881	-1.74957	0.080192	0.438731
Nif3l1	665.217	-0.561093	0.320651	-1.74985	0.0801436	0.438731
Lman2l	1066.76	-0.547874	0.312782	-1.75162	0.0798397	0.438731
Romo1	1030.54	-0.534723	0.305384	-1.75098	0.0799487	0.438731
Fam20c	945.572	-0.532514	0.304063	-1.75132	0.0798901	0.438731
Ndufa6	1065.16	-0.525293	0.300129	-1.75022	0.0800796	0.438731
Actr2	4009.33	-0.513765	0.293443	-1.75082	0.0799772	0.438731
Lingo2	2218.76	0.502696	0.287006	1.75152	0.0798572	0.438731
Sbf2	1305.02	0.507868	0.290044	1.75101	0.0799449	0.438731
Gpatch2	714.581	0.540406	0.308302	1.75285	0.0796283	0.438731
Snapc1	500.696	0.573228	0.327725	1.74912	0.0802711	0.438731
Crebzf	388.794	0.606636	0.34677	1.74939	0.0802235	0.438731
Mlh3	487.394	0.630666	0.360023	1.75174	0.079819	0.438731
Zfp532	755.808	0.645127	0.368178	1.75222	0.0797366	0.438731
Chd4	7093.84	0.650915	0.371867	1.7504	0.0800499	0.438731
Arhgap33	1180.87	0.744805	0.425727	1.74949	0.0802063	0.438731
RP23-128G10,6	99.1576	0.835825	0.47783	1.74921	0.0802546	0.438731
Ufsp1	639.845	-0.66728	0.381722	-1.74808	0.0804508	0.439085
Psmd12	2053.55	-0.541858	0.309982	-1.74803	0.0804586	0.439085
Zfp704	1206.94	0.548901	0.313975	1.74823	0.0804243	0.439085
Sorbs2	535.367	-0.597688	0.342045	-1.74739	0.0805689	0.439463
Ergic3	1345.39	-0.60233	0.344771	-1.74704	0.0806297	0.439571
Junb	232.034	-0.6956	0.39873	-1.74454	0.0810653	0.441721
Suds3	589.394	0.590913	0.338834	1.74396	0.0811655	0.442043
Masp1	221.629	-0.795854	0.456945	-1.74168	0.0815636	0.443152
Grn	1878.33	-0.679679	0.390167	-1.74202	0.0815048	0.443152
Cd24a	1115.06	-0.582438	0.334247	-1.74254	0.0814141	0.443152
Lig1	409.555	0.734638	0.421769	1.7418	0.0815431	0.443152
Mafk	247.344	0.745353	0.427967	1.74162	0.0815757	0.443152
Glrx5	835.796	-0.638614	0.366876	-1.74068	0.0817394	0.443592
Ube4b	3315.66	0.51594	0.29637	1.74086	0.0817075	0.443592
Arf5	1057.61	-0.524938	0.301708	-1.73989	0.0818787	0.443675
Abl2	1049.64	0.564993	0.324718	1.73995	0.0818681	0.443675
Adcy8	378.43	0.588827	0.338378	1.74015	0.0818335	0.443675
Zfp36l1	93.2644	-1.10103	0.633086	-1.73915	0.082009	0.443987
Rpl15	542.391	-0.732653	0.421317	-1.73896	0.0820421	0.443987
Triobp	211.955	0.789562	0.454071	1.73885	0.0820604	0.443987
Wrb	1573.69	-0.634512	0.364956	-1.7386	0.0821056	0.444008
Kirrel3	723.354	-0.635551	0.365929	-1.73681	0.0824201	0.444384
Gnpda2	466.348	-0.615523	0.354238	-1.7376	0.0822813	0.444384
Akr1a1	4701.27	-0.557792	0.321084	-1.73722	0.0823491	0.444384
Cct4	1237.17	-0.54024	0.311081	-1.73666	0.082448	0.444384
Ptgs1	1566.6	0.584547	0.33655	1.73688	0.0824088	0.444384
Prrc2c	11735.5	0.596718	0.343577	1.73678	0.0824259	0.444384
Kcnj2	153.152	0.719362	0.414246	1.73656	0.0824652	0.444384
Actr6	266.154	-0.752778	0.434165	-1.73385	0.0829445	0.444733
RP24-114E18,7	3535.83	-0.744053	0.428619	-1.73593	0.0825759	0.444733
Timm10	644.888	-0.69561	0.401062	-1.73442	0.0828436	0.444733
Tmed4	622.501	-0.659736	0.380202	-1.73522	0.082701	0.444733
C2cd5	2106.6	0.499494	0.287912	1.73488	0.0827614	0.444733
C2cd2	901.46	0.541694	0.312092	1.73569	0.0826188	0.444733
Cep170	6801.41	0.551406	0.317963	1.73418	0.0828858	0.444733
[truncated: 8,731 more rows]

## Sheet: Supplemental table 7
Supplemental table 7		Differentially expressed genes: PDAC vs. Healthy;				CG: Cluster 2 neurons
Gene ID	baseMean	log2FoldChange	lfcSE	stat	pvalue	padj		yellow indicates padj <0.1
Abca8a	699.294	-3.28652	0.335635	-9.79196	1.21913e-22	1.22718e-18
Gpr37l1	185.12	-3.594	0.425036	-8.45575	2.77298e-17	1.39564e-13
Col1a1	132.859	-4.01158	0.481913	-8.32427	8.48495e-17	2.84698e-13
Sparcl1	426.417	-3.39105	0.417396	-8.1243	4.49957e-16	1.13232e-12
Col1a2	239.995	-3.6885	0.476249	-7.7449	9.56569e-15	1.92576e-11
Itgb8	136.842	-3.63148	0.486734	-7.46092	8.59229e-14	1.4415e-10
Fxyd1	108.05	-3.98102	0.538109	-7.39816	1.38086e-13	1.98567e-10
Dcn	457.97	-3.25389	0.451307	-7.20994	5.59775e-13	7.04337e-10
Apoe	3006.29	-2.58057	0.358731	-7.19362	6.30971e-13	7.05706e-10
Hspg2	372.84	-2.77858	0.403318	-6.8893	5.60682e-12	5.64383e-09
Nid1	123.492	-3.24601	0.486738	-6.6689	2.57735e-11	2.35851e-08
Lamb1	146.426	-3.23213	0.48796	-6.62375	3.50202e-11	2.71164e-08
Sfrp5	302.311	-2.86675	0.432051	-6.63521	3.24032e-11	2.71164e-08
Col3a1	193.218	-3.92571	0.593987	-6.60909	3.86697e-11	2.78035e-08
Postn	114.305	-3.80825	0.59738	-6.37492	1.83061e-10	1.15168e-07
Plp1	563.247	-2.50593	0.392876	-6.37843	1.7891e-10	1.15168e-07
Sparc	766.475	-2.35244	0.374033	-6.2894	3.18687e-10	1.887e-07
Itih5	165.13	-2.82776	0.452101	-6.2547	3.98293e-10	2.22734e-07
Col15a1	199.91	-3.61186	0.591567	-6.10558	1.02431e-09	5.42668e-07
Megf10	103.727	-3.24161	0.538247	-6.02253	1.71715e-09	8.64241e-07
Smoc2	98.188	-4.39547	0.741552	-5.9274	3.07769e-09	1.47524e-06
Art3	75.9713	-3.20562	0.551331	-5.81433	6.08785e-09	2.78547e-06
Cp	216.6	-2.88713	0.503263	-5.73681	9.64737e-09	4.22219e-06
Neat1	12716.7	1.96455	0.344944	5.69527	1.23178e-08	5.16628e-06
Gm15564	156712	3.23804	0.569286	5.68789	1.28621e-08	5.17879e-06
Vwa1	125.992	-2.72119	0.482808	-5.63617	1.73878e-08	6.73174e-06
Col5a2	123.385	-2.66438	0.473821	-5.62319	1.87463e-08	6.98891e-06
Igfbp4	221.696	-2.2519	0.401718	-5.60567	2.07447e-08	7.45771e-06
Sfrp1	76.8842	-3.13001	0.568795	-5.50287	3.73667e-08	1.25996e-05
Slc43a3	91.1829	-3.07164	0.558277	-5.502	3.7551e-08	1.25996e-05
Notch1	257.611	-2.8437	0.521317	-5.45484	4.90177e-08	1.59165e-05
Vldlr	58.0841	-3.43272	0.642955	-5.33897	9.34745e-08	2.94036e-05
Col28a1	224.762	-2.36266	0.443248	-5.33033	9.80335e-08	2.99032e-05
Atp1b2	122.118	-2.55072	0.482661	-5.28472	1.259e-07	3.62088e-05
Matn2	179.308	-2.53542	0.479455	-5.28812	1.23578e-07	3.62088e-05
Ramp1	745.66	-2.87261	0.544617	-5.27455	1.33084e-07	3.72118e-05
Lars2	577927	1.88869	0.363905	5.19007	2.10216e-07	5.71901e-05
Gpx3	2132.69	-1.69768	0.33026	-5.14041	2.74135e-07	7.26169e-05
Col14a1	106.315	-2.61005	0.509649	-5.12127	3.03481e-07	7.45082e-05
2310001H17Rik	94.0545	3.21412	0.627157	5.12491	2.97682e-07	7.45082e-05
Snora23	191.2	3.79137	0.739849	5.12451	2.98309e-07	7.45082e-05
Acsbg1	251.211	-2.18093	0.430776	-5.0628	4.13154e-07	9.90192e-05
Mmd2	163.762	-2.52529	0.501918	-5.03129	4.87194e-07	0.000111457
Gal	1466.06	-1.91848	0.38126	-5.03195	4.85504e-07	0.000111457
Col4a1	200.45	-2.3302	0.479999	-4.8546	1.20632e-06	0.00026984
Fabp7	441.779	-1.83447	0.378499	-4.8467	1.25533e-06	0.000274699
Dbi	715.479	-1.62204	0.335859	-4.82952	1.36861e-06	0.000293115
Olfml2a	73.3743	-3.48782	0.727364	-4.79514	1.62557e-06	0.000340897
Atp1a2	337.98	-2.36488	0.502964	-4.70189	2.57765e-06	0.000525702
Ubb	4097.33	-1.99247	0.423999	-4.69924	2.61127e-06	0.000525702
Apod	574.137	-2.7366	0.588361	-4.65123	3.29966e-06	0.000638737
Gm1821	1166.76	-2.2842	0.490904	-4.65305	3.27062e-06	0.000638737
Lpar1	194.277	-1.99959	0.435074	-4.59599	4.30708e-06	0.00081802
Ppap2b	87.3337	-2.36991	0.52151	-4.54432	5.51136e-06	0.00102736
Mir6236	42001	2.23608	0.49686	4.50043	6.78174e-06	0.00124118
Caskin2	108.869	-2.67034	0.606026	-4.40632	1.05141e-05	0.00182475
Fam129a	136.054	-2.50047	0.566937	-4.41048	1.0314e-05	0.00182475
Cidea	202.194	-2.04306	0.463334	-4.40947	1.03625e-05	0.00182475
Gxylt2	243.491	1.82746	0.42048	4.34612	1.38568e-05	0.00236412
Cdh19	250.338	-2.35214	0.541909	-4.34046	1.42182e-05	0.00238534
Hmgcs2	176.595	-2.38658	0.550629	-4.33428	1.46239e-05	0.00241319
Aspa	93.7387	-2.66329	0.628789	-4.23559	2.27948e-05	0.0036421
Gm10801	678.247	-2.17417	0.513126	-4.23711	2.26418e-05	0.0036421
Edn3	3839.68	1.29334	0.307766	4.20234	2.64175e-05	0.00415497
Pcdh17	1485.92	1.63198	0.388703	4.19854	2.68643e-05	0.00416025
Cyp2j9	138.855	-1.84272	0.439917	-4.1888	2.80435e-05	0.00427706
Ntrk3	439.134	-1.52286	0.365837	-4.16267	3.14543e-05	0.0046854
RP23-416H10,8	556.528	1.62127	0.389612	4.16124	3.16518e-05	0.0046854
Ndufb8	867.376	-1.61174	0.3897	-4.13585	3.53647e-05	0.00508544
4930555F03Rik	494.999	1.68466	0.407064	4.13856	3.49488e-05	0.00508544
Cox4i1	4946.2	-1.43078	0.346951	-4.12386	3.7257e-05	0.0052821
Hpca	449.258	-1.78915	0.434922	-4.11372	3.89336e-05	0.00544313
Plxdc2	69.4325	-2.72466	0.669189	-4.07159	4.66939e-05	0.00643864
Col4a2	133.118	-2.08354	0.519122	-4.01359	5.9801e-05	0.00813456
Akr1b3	1566.86	-1.40413	0.350314	-4.00821	6.11815e-05	0.00821137
Emp2	78.7828	-2.20069	0.551688	-3.98902	6.63471e-05	0.00878749
Gm21738	210.275	-2.39683	0.601665	-3.98366	6.78628e-05	0.00887151
Reln	54.6284	-3.06494	0.770592	-3.97738	6.96776e-05	0.00899198
Tecr	5721.61	-1.58525	0.40089	-3.95432	7.67533e-05	0.00977973
Id3	261.047	-1.52883	0.392281	-3.89727	9.72819e-05	0.0121214
RP23-416H10,5	1671.85	1.25151	0.321177	3.89663	9.75393e-05	0.0121214
Cyp2s1	155.222	-1.95034	0.502188	-3.88368	0.000102889	0.0126302
Mif	522.834	-1.61945	0.420486	-3.85137	0.000117459	0.014245
Cd59a	773.565	-1.46107	0.379725	-3.84771	0.000119226	0.0142872
Fbln2	94.5633	-2.26271	0.588907	-3.84221	0.00012193	0.0144176
Edil3	93.5058	-1.99311	0.519078	-3.83971	0.000123178	0.0144176
Kcnj10	155.141	-2.1113	0.551274	-3.82986	0.000128218	0.014835
Tgfbr3	109.393	-1.78351	0.467811	-3.81246	0.000137589	0.0156212
RP23-14P23,3	919.419	1.31101	0.343961	3.81152	0.000138117	0.0156212
Chodl	591.402	-1.4468	0.381894	-3.78849	0.000151567	0.0169519
Cilp	222.154	-1.99996	0.529763	-3.7752	0.000159878	0.0176849
Dctn3	1047.29	-1.4434	0.382694	-3.77169	0.000162147	0.017741
Adamts5	123.34	-1.90951	0.509413	-3.74846	0.000177925	0.019258
Plscr1	328.875	-1.63528	0.436848	-3.74337	0.000181565	0.0194429
Gapdh	6592.68	-1.40361	0.375684	-3.73615	0.000186862	0.0197995
Ndufa11	1266.37	-1.21691	0.32603	-3.73251	0.000189582	0.0198785
Ndufs8	901.377	-1.36545	0.368516	-3.70528	0.00021116	0.0219127
Frmd6	80.987	-1.9965	0.540693	-3.69249	0.00022207	0.0228098
Erbb3	136.425	-2.38886	0.648105	-3.68591	0.000227886	0.0231707
Filip1	2646.57	1.2444	0.338628	3.67482	0.000238013	0.0239584
Fads2	314.094	-1.33292	0.366488	-3.637	0.000275827	0.0274899
Ifi27	1666.92	-1.39541	0.384845	-3.62589	0.000287965	0.0284182
Grik3	101.352	-2.2	0.607325	-3.62245	0.000291827	0.0285197
Ndufb11	406.725	-1.63294	0.451679	-3.61528	0.000300026	0.0289192
Uqcrb	683.592	-1.63205	0.451608	-3.61387	0.00030166	0.0289192
Ndufa13	1070.75	-1.20418	0.333782	-3.6077	0.000308921	0.0293359
Sox10	165.563	-2.10324	0.588326	-3.57495	0.000350294	0.0323491
Angptl6	112.3	-1.94856	0.54505	-3.57502	0.000350207	0.0323491
Fcf1	355.094	-1.75235	0.489817	-3.57756	0.000346813	0.0323491
Ndufs5	123.6	-2.28156	0.640044	-3.56469	0.000364283	0.0329026
Rps4l	136.468	-1.97922	0.555496	-3.56298	0.000366669	0.0329026
RP23-74F20,3	1291.46	1.26623	0.355576	3.56106	0.000369361	0.0329026
Gm10530	90.3865	2.13481	0.598589	3.56639	0.000361926	0.0329026
S100a11	970.547	-1.35733	0.381789	-3.55518	0.000377714	0.0333515
Htra1	127.145	-1.65687	0.466403	-3.55244	0.000381672	0.0334079
Atp1a3	6213.03	-1.08662	0.306388	-3.54654	0.000390323	0.0338706
Kcna1	100.368	-1.9338	0.546914	-3.53584	0.000406475	0.0340964
Slc25a5	1465.15	-1.56019	0.44094	-3.53833	0.00040266	0.0340964
Igsf21	169.374	-1.46246	0.413225	-3.53914	0.000401427	0.0340964
Shisa4	1158.75	-1.29864	0.367122	-3.53735	0.000404165	0.0340964
Cox7a2	807.955	-1.32749	0.376182	-3.52885	0.000417366	0.0347207
Ptprz1	225.801	-1.93734	0.549882	-3.5232	0.000426371	0.0348613
Resp18	598.734	-1.65744	0.47069	-3.52129	0.000429446	0.0348613
Pde11a	163.984	1.64129	0.465957	3.52242	0.000427633	0.0348613
Synm	1326.87	1.53785	0.437548	3.51471	0.000440242	0.0354518
RP24-335B5,1	158.56	1.92965	0.549917	3.50898	0.000449826	0.0359361
Cacng4	52.0017	-2.32851	0.665852	-3.49704	0.000470443	0.0372608
Tmem205	464.474	-1.25742	0.359762	-3.49514	0.000473811	0.0372608
Apoo	201.758	-2.1524	0.617923	-3.48328	0.000495307	0.0386493
Gm13187	549.225	1.32962	0.382094	3.47982	0.000501749	0.0388508
Slc48a1	1988.63	-1.28303	0.370433	-3.46359	0.000533012	0.0409565
Gstp1	1138.52	-1.4726	0.426338	-3.45407	0.000552199	0.0417928
Wipf3	78.274	2.51216	0.727245	3.45435	0.00055163	0.0417928
Fkbp3	1932.36	-1.40805	0.409566	-3.4379	0.000586247	0.0440385
Ttyh1	140.343	-1.81659	0.528854	-3.43495	0.000592664	0.0441908
Cd81	853.309	-1.66415	0.485461	-3.42799	0.000608075	0.0447233
Tspo	1368.22	-1.37317	0.400607	-3.42771	0.000608691	0.0447233
Itga7	172.659	-1.72203	0.503055	-3.42314	0.000619033	0.0451535
Chst2	242.645	1.51824	0.444004	3.41943	0.00062753	0.045444
Selk	893.485	-1.43718	0.421264	-3.41159	0.000645852	0.0461074
4930429F24Rik	148.909	1.67045	0.489493	3.41262	0.000643416	0.0461074
Naa20	365.329	-1.52542	0.447701	-3.40723	0.000656269	0.0465211
Fabp3	152.399	-1.57305	0.462579	-3.40061	0.000672355	0.0473282
Tceb2	1274.14	-1.17003	0.344605	-3.39526	0.000685625	0.0479271
Uqcrc2	547.523	-1.4269	0.420915	-3.39	0.000698927	0.04852
Psenen	215.795	-1.90904	0.565214	-3.37755	0.000731359	0.0504237
Athl1	71.0669	-2.1375	0.63369	-3.3731	0.00074327	0.0508963
Serpine2	145.65	-1.93466	0.574147	-3.36962	0.000752714	0.0511947
Daam2	178.327	-1.80374	0.536969	-3.35911	0.000781937	0.0527769
Atp6v1f	1514.39	-1.21667	0.362373	-3.35752	0.000786462	0.0527769
Ftl1	707.974	-1.44558	0.431295	-3.35172	0.00080312	0.0535378
Trim9	655.919	1.16527	0.348644	3.34229	0.000830888	0.0550244
RP24-324H23,2	93.3527	2.22416	0.667949	3.32983	0.000868992	0.0571717
4930583P06Rik	308.598	1.45538	0.439562	3.31097	0.000929742	0.0603792
Muc6	202.283	2.03284	0.613815	3.31182	0.000926909	0.0603792
Hexb	357.183	-1.54583	0.467308	-3.30795	0.000939803	0.0606414
Gm11816	148.931	1.47705	0.447956	3.29731	0.00097617	0.0625868
C330006A16Rik	1450.88	-1.11296	0.338576	-3.28717	0.00101201	0.0644739
1700080N15Rik	628.55	1.1683	0.356203	3.27988	0.00103852	0.0657469
Gas7	235.11	-1.36832	0.417511	-3.27732	0.00104798	0.0659309
Nhp2l1	205.056	-1.97493	0.603527	-3.27231	0.00106671	0.0666926
Mthfd1l	348.141	1.31351	0.402277	3.2652	0.00109388	0.0679688
Lama2	129.546	-1.64179	0.503452	-3.26107	0.00110994	0.0685118
Lyrm4	482.609	-1.37365	0.421881	-3.25602	0.00112984	0.0685118
Cxx1c	1315.25	-1.06738	0.327498	-3.25919	0.00111732	0.0685118
Adamts9	192.773	1.47952	0.454275	3.25688	0.00112642	0.0685118
Mir99ahg	107.812	-1.55157	0.478452	-3.2429	0.00118319	0.0703124
Ssr4	409.225	-1.51109	0.466487	-3.2393	0.00119825	0.0703124
Tmem147	605.605	-1.42464	0.440068	-3.23732	0.00120657	0.0703124
Hspb1	710.433	-1.37026	0.422256	-3.24508	0.00117416	0.0703124
Psmb3	1270.1	-1.26912	0.391591	-3.24092	0.00119143	0.0703124
Cope	1669.97	-1.15011	0.354715	-3.24235	0.0011855	0.0703124
Prkar2b	223.612	1.46297	0.451968	3.23688	0.00120843	0.0703124
Psma5	913.599	-1.44975	0.448319	-3.23375	0.00122178	0.0706375
Ywhaq	1536.49	-1.31158	0.405776	-3.23228	0.00122805	0.0706375
Gpt2	393.191	-1.15457	0.357397	-3.23049	0.00123576	0.0706772
Col6a2	83.8036	-2.05342	0.636462	-3.22631	0.00125399	0.0709139
Ffar3	351.564	-1.18263	0.366533	-3.22652	0.00125304	0.0709139
Gm14597	305.493	-1.2739	0.395289	-3.22271	0.00126983	0.0714084
Qk	201.957	-1.44245	0.448326	-3.21741	0.00129352	0.0723364
Prdx1	3400.46	-1.3037	0.405884	-3.21199	0.0013182	0.0733093
Cyb5a	853.161	-1.47341	0.459547	-3.20621	0.00134494	0.0743858
Trpc6	109.176	1.56065	0.48848	3.19491	0.00139876	0.0769396
Bsg	2352.74	-1.34019	0.420232	-3.18917	0.00142681	0.0774909
Hagh	389.33	-1.32847	0.41669	-3.18815	0.00143188	0.0774909
Sdhb	1294.79	-1.27704	0.400385	-3.18953	0.00142507	0.0774909
Psmb5	613.799	-1.38366	0.434779	-3.18245	0.00146035	0.0786087
Fat1	93.8633	-1.629	0.513011	-3.17536	0.00149648	0.0800813
Galnt16	467.495	-1.13838	0.35866	-3.17399	0.00150361	0.0800813
Gde1	571.422	-1.38048	0.435509	-3.1698	0.00152546	0.0803939
Hsd17b10	201.239	-1.35516	0.427442	-3.1704	0.00152229	0.0803939
Crabp1	138.952	-2.28091	0.720071	-3.16761	0.00153696	0.0805784
Arhgap36	298.816	-1.29634	0.409561	-3.16518	0.00154987	0.080834
Ndufb4	149.759	-1.73919	0.550148	-3.16132	0.00157057	0.0814913
Mboat2	245.088	-1.27571	0.405094	-3.14917	0.00163734	0.0845206
Sorbs2	248.012	-1.4319	0.456423	-3.13722	0.00170558	0.0871493
Pomgnt2	954.594	-1.00279	0.319537	-3.13825	0.00169959	0.0871493
Praf2	280.06	-1.43406	0.457588	-3.13396	0.00172466	0.087679
Wls	175.962	-1.57719	0.504022	-3.12921	0.0017528	0.0877793
Gstm1	755.789	-1.14893	0.367007	-3.13054	0.00174487	0.0877793
P4htm	1035.84	-1.00665	0.321436	-3.13173	0.0017378	0.0877793
Serping1	248.216	-1.27679	0.409792	-3.1157	0.00183507	0.0914447
Fam69b	553.545	-1.09994	0.353766	-3.10923	0.00187578	0.0927926
Gm19744	302.488	1.18497	0.381207	3.10847	0.00188056	0.0927926
Gxylt1	136.412	1.59179	0.512738	3.1045	0.00190602	0.0935902
Cd9	3706.08	-1.61072	0.521012	-3.09151	0.00199138	0.0973071
Tmem60	336.115	-1.31349	0.42543	-3.08745	0.00201883	0.0980546
Ndufs7	903.553	-1.05942	0.343576	-3.08352	0.00204565	0.0980546
Itpr1	213.031	1.68885	0.547291	3.08583	0.00202983	0.0980546
Cyb5r2	98.6797	1.9086	0.618923	3.08375	0.00204409	0.0980546
Psma2	1493.14	-1.24132	0.402768	-3.08198	0.00205632	0.0980991
Incenp	360.243	1.257	0.408364	3.07814	0.00208295	0.0989006
Churc1	169.571	-1.55943	0.507255	-3.07426	0.00211029	0.0992624
Psmb6	2604.53	-1.06539	0.346426	-3.07538	0.00210234	0.0992624
Tmem176a	297.718	-1.59073	0.519128	-3.06424	0.00218223	0.100313
Fbxl15	105.216	-1.54024	0.502299	-3.06638	0.0021667	0.100313
Spcs1	642.236	-1.45787	0.475984	-3.06285	0.00219242	0.100313
Mrpl55	206.506	-1.41008	0.460205	-3.06403	0.00218374	0.100313
Cisd3	265.384	-1.22424	0.398887	-3.06914	0.00214673	0.100313
AC102446,1	1455.03	0.988111	0.322307	3.06574	0.00217132	0.100313
Mgst3	1743.5	-1.26922	0.414683	-3.06071	0.00220811	0.100449
Blvrb	330.637	-1.2663	0.413858	-3.05973	0.00221534	0.100449
Kcnab1	123.121	1.50818	0.493702	3.05484	0.0022518	0.101644
Fdps	199.914	-1.54899	0.507414	-3.05271	0.00226788	0.101913
Kdelr2	440.894	-1.50104	0.492418	-3.0483	0.00230142	0.102053
Psmb2	1037.3	-1.2415	0.407193	-3.04892	0.00229665	0.102053
Tubb5	14324.3	-0.953075	0.31256	-3.04925	0.00229411	0.102053
Atp5j2	734.718	-1.18262	0.389102	-3.03935	0.00237086	0.104214
Snrpd3	728.838	-1.0181	0.334871	-3.04028	0.00236361	0.104214
Cox5b	1456.79	-0.992088	0.326949	-3.03438	0.0024103	0.10503
Gm28187	2284.61	1.02831	0.338788	3.03525	0.00240336	0.10503
Usmg5	686.742	-1.37424	0.454108	-3.02624	0.00247615	0.106981
Rpl10	1014.14	-1.34636	0.445047	-3.02521	0.0024846	0.106981
AI413582	913.547	-1.05	0.347115	-3.02493	0.00248695	0.106981
Mrpl36	210.366	-1.47629	0.488838	-3.02	0.00252773	0.107359
Gm10039	230.178	-1.28036	0.423855	-3.02075	0.00252147	0.107359
Ftsj1	273.688	-1.16698	0.386102	-3.02246	0.00250728	0.107359
Atp5j	1131.56	-1.19293	0.395241	-3.01825	0.00254243	0.10753
Plce1	280.936	-1.38765	0.4607	-3.01204	0.00259497	0.108941
Gmpr	595.312	-1.14438	0.37997	-3.01175	0.00259745	0.108941
Slc35f1	222.543	-1.3337	0.443061	-3.01019	0.00261085	0.109049
Lamtor1	606.247	-1.26481	0.421321	-3.00202	0.00268193	0.111096
Gm19031	162.68	1.66247	0.553658	3.0027	0.002676	0.111096
Mcee	248.275	-1.4281	0.476003	-3.0002	0.00269802	0.111305
Uqcc2	356.101	-1.2799	0.426838	-2.99857	0.0027125	0.111445
Pigp	155.428	-1.85249	0.618067	-2.99723	0.00272449	0.111483
Taf4a	124.356	1.7348	0.57913	2.99552	0.0027398	0.111655
Slc39a1	241.83	-1.22274	0.409046	-2.98926	0.00279656	0.113053
Hint1	1531.13	-1.04576	0.349759	-2.98993	0.00279037	0.113053
Ppp1r26	256.711	1.4734	0.493356	2.98649	0.00282197	0.113624
Lgi3	145.65	-1.36595	0.45782	-2.98359	0.0028489	0.113798
RP23-21P2,2	259.886	1.21879	0.408352	2.98466	0.00283895	0.113798
Gab1	84.9028	-1.98584	0.666027	-2.98162	0.00286732	0.114081
Cttnbp2	313.092	1.20413	0.404222	2.97888	0.00289303	0.11465
Esd	603.917	-1.24601	0.418766	-2.97543	0.00292574	0.115492
Ndufa7	639.451	-1.27962	0.430383	-2.97321	0.00294706	0.115879
Tm2d3	184.002	-1.39656	0.47074	-2.96674	0.00300973	0.117883
Nfxl1	136.396	1.72125	0.581076	2.96217	0.00305476	0.119183
Tppp3	11690.9	-1.00771	0.341148	-2.95388	0.00313804	0.121959
Supt4a	190.159	-1.51589	0.514581	-2.94588	0.00322038	0.1242
RP23-416H10,7	1491.27	0.944806	0.320606	2.94694	0.0032094	0.1242
Dad1	888.057	-1.28652	0.437398	-2.9413	0.00326835	0.12557
RP23-459L15,7	387.757	1.04965	0.357043	2.93985	0.00328374	0.125681
Nr4a1	160.204	-1.52499	0.519439	-2.93584	0.00332641	0.126656
Ndufa12	410.803	-1.20531	0.410655	-2.9351	0.00333438	0.126656
Pebp1	835.136	-1.29775	0.442562	-2.93236	0.003364	0.127301
Mrps18c	202.413	-1.45633	0.497171	-2.92924	0.00339797	0.128052
H2-D1	3626.57	-1.24391	0.424938	-2.92727	0.00341954	0.128052
Rab3b	12721.5	-1.03062	0.352102	-2.92704	0.00342202	0.128052
Fabp5	2118.39	-1.17808	0.402731	-2.92522	0.00344214	0.128328
Bcap31	1072.43	-1.22999	0.420715	-2.92358	0.00346034	0.12853
Vdac3	1611.89	-1.29337	0.443028	-2.91938	0.00350728	0.12932
Cox8a	1112.19	-1.12101	0.383936	-2.91979	0.00350271	0.12932
Tmbim4	651.039	-1.4423	0.494319	-2.91775	0.00352568	0.129524
Lhfpl5	549.253	-1.2967	0.445698	-2.90936	0.00362169	0.132087
Got2	1913.22	-0.924388	0.31762	-2.91036	0.00361014	0.132087
Ecel1	312.422	-1.7413	0.599586	-2.90417	0.00368224	0.13381
Ldhb	443.007	-1.18693	0.409141	-2.90104	0.00371932	0.134672
Slc18a1	483.265	-1.38735	0.478477	-2.89951	0.00373746	0.134731
Aste1	81.6477	1.71153	0.590456	2.89865	0.00374773	0.134731
Pfn1	1672.32	-0.927015	0.320001	-2.89691	0.00376855	0.134997
Rpp30	115.724	-1.73055	0.597876	-2.8945	0.00379762	0.135556
Tns3	229.13	-1.62059	0.560345	-2.89213	0.00382638	0.1361
Yipf5	339.428	-1.13807	0.393674	-2.8909	0.00384138	0.136152
Jagn1	257.469	-1.29672	0.448908	-2.88862	0.0038694	0.136665
Syn3	987.611	0.968647	0.335564	2.88663	0.00389396	0.137051
RP23-14P23,10	945.592	0.936919	0.324745	2.88509	0.00391305	0.137243
Mad2l2	203.086	-1.2177	0.42231	-2.88343	0.00393365	0.137487
Cox7b	1292.8	-1.07886	0.374571	-2.88026	0.00397353	0.138034
Cntnap5a	1273.96	0.969049	0.336475	2.88	0.00397673	0.138034
Adi1	477.899	-1.15578	0.401835	-2.87626	0.00402413	0.138631
Crip1	1352.9	-1.1482	0.399468	-2.87432	0.00404904	0.138631
BC037034	624.196	1.1786	0.409639	2.87717	0.00401254	0.138631
Gm20700	116.791	1.43715	0.499936	2.87466	0.00404465	0.138631
Slc1a5	74.7822	-1.61891	0.564508	-2.86782	0.00413312	0.139132
Cnr1	368.722	-1.31446	0.458236	-2.86851	0.00412405	0.139132
Nop10	468.095	-1.19704	0.416948	-2.87096	0.00409231	0.139132
Yipf3	944.068	-0.959072	0.334249	-2.86934	0.00411334	0.139132
Gm26843	77.464	1.59359	0.555878	2.86679	0.00414659	0.139132
Gm14443	116.208	1.67025	0.582394	2.86791	0.00413193	0.139132
Unc50	270.61	-1.45392	0.507458	-2.86512	0.00416857	0.139405
Sdhd	599.995	-1.24474	0.435761	-2.85648	0.00428365	0.142779
Golga4	2608.83	1.14999	0.403081	2.85299	0.00433096	0.1436
Gm15990	164.882	1.45223	0.509098	2.85256	0.00433683	0.1436
Tmed10	876.73	-1.05852	0.371461	-2.8496	0.0043774	0.144425
Islr2	735.319	1.08154	0.379666	2.84866	0.00439043	0.144425
Ndufb5	578.522	-1.20345	0.424364	-2.83588	0.00456999	0.149842
Nfu1	379.401	-1.20198	0.424379	-2.83232	0.00462116	0.151028
Mrpl22	149.262	-1.44487	0.510916	-2.82799	0.00468407	0.152588
Ndufb7	1100.41	-1.00269	0.354796	-2.82611	0.0047117	0.152994
RP23-416H10,6	845.331	0.968574	0.34288	2.82482	0.00473069	0.153116
Erbb2ip	1010.89	0.944205	0.335719	2.81249	0.00491595	0.158603
Gm15487	245.477	-1.5099	0.5374	-2.80963	0.00495978	0.159505
Sfxn4	328.169	-1.17942	0.420111	-2.8074	0.00499439	0.159555
Xpr1	4285.23	0.912948	0.325302	2.80646	0.00500887	0.159555
Dnm3os	198.167	1.36223	0.485132	2.80796	0.00498569	0.159555
Celsr1	84.8005	-2.04093	0.729012	-2.79958	0.00511685	0.162264
Syngr3	5215.4	-1.16742	0.417237	-2.79798	0.00514229	0.162264
Npy	72256.2	-1.16688	0.417008	-2.79821	0.00513862	0.162264
Sdpr	411.88	1.51394	0.541683	2.79488	0.00519189	0.163318
Rpl7	710.054	-1.165	0.41712	-2.79296	0.00522275	0.163776
Anp32b	1231.08	1.14712	0.410985	2.79115	0.00525205	0.164184
Tsg101	1203.94	-1.02951	0.369895	-2.78324	0.00538188	0.166689
Otub1	2978.97	-0.951278	0.3417	-2.78396	0.00536998	0.166689
Gm26871	3655.06	0.916932	0.329241	2.78499	0.00535292	0.166689
Fxyd5	1508.57	-1.01523	0.364917	-2.78209	0.00540099	0.166768
Ndufc2	725.701	-1.16903	0.42048	-2.78024	0.00543192	0.16721
Arl2	788.228	-0.941769	0.338879	-2.77907	0.00545143	0.167299
Cycs	595.455	-1.21772	0.438664	-2.77597	0.00550368	0.168389
Snrpe	264.111	-1.46323	0.52893	-2.7664	0.00566794	0.168569
Ctnna1	183.023	-1.39898	0.506114	-2.76416	0.00570693	0.168569
Lamtor5	275.226	-1.36015	0.491203	-2.76902	0.00562254	0.168569
Jkamp	1246.56	-1.29771	0.468678	-2.76887	0.0056251	0.168569
Yif1a	287.484	-1.15994	0.419381	-2.76584	0.00567766	0.168569
Rps4x	1202.74	-1.03659	0.374658	-2.76677	0.0056614	0.168569
Agpat2	370.577	-1.00947	0.364643	-2.76838	0.00563358	0.168569
Dbh	37759	-0.901306	0.325825	-2.76622	0.00567097	0.168569
RP23-74F20,2	1801.59	0.860935	0.311594	2.763	0.00572725	0.168569
Lincpint	817.987	0.950698	0.343988	2.76376	0.00571403	0.168569
Fkbp5	597.363	1.17967	0.426584	2.76539	0.00568551	0.168569
Spopl	283.948	1.20987	0.437815	2.76343	0.00571974	0.168569
Tatdn2	176.905	1.43628	0.51803	2.77258	0.00556133	0.168569
Caml	845.105	-1.15408	0.417931	-2.7614	0.00575534	0.168901
Ccl27a	104.672	-1.4566	0.527893	-2.75926	0.00579316	0.168939
Psma3	1234.3	-1.32098	0.479062	-2.75743	0.00582573	0.168939
Fdft1	3806	-0.968491	0.351402	-2.75608	0.00584993	0.168939
Grina	7430.48	-0.941959	0.341567	-2.75776	0.00581997	0.168939
Aldoa	20867.6	-0.888021	0.322253	-2.75566	0.00585731	0.168939
Rgag4	555.069	1.16624	0.423212	2.75568	0.00585695	0.168939
Laptm4a	1059.45	-1.14693	0.416772	-2.75194	0.00592436	0.170385
Gnpda2	385.754	-1.16654	0.424212	-2.7499	0.0059614	0.170961
Cntn3	2340.01	0.856879	0.311877	2.74749	0.0060053	0.171731
Rpl18a	1408.69	-1.01438	0.369588	-2.74463	0.00605795	0.172671
Lgals1	3124.01	-0.889411	0.324148	-2.74384	0.00607246	0.172671
Polr2l	129.837	-1.56412	0.570782	-2.74031	0.00613805	0.173555
Rhebl1	231.45	-1.46376	0.534145	-2.74038	0.00613683	0.173555
Il11ra1	220.868	-1.62108	0.59223	-2.73725	0.00619559	0.174441
Fam96b	145.244	-1.54131	0.563464	-2.73543	0.00622993	0.174441
Mien1	299.762	-1.13587	0.415255	-2.73536	0.00623128	0.174441
Caly	442.811	-1.03873	0.379924	-2.73405	0.00625602	0.174441
RP23-6P18,4	78.6549	1.64387	0.601241	2.73412	0.00625467	0.174441
Gpam	144.915	-1.16845	0.429023	-2.72352	0.006459	0.177156
Rwdd1	289.592	-1.12568	0.412905	-2.72623	0.00640622	0.177156
Cox6c	898.885	-1.08486	0.398277	-2.7239	0.00645168	0.177156
Apoa1bp	613.433	-0.977701	0.358391	-2.72803	0.00637144	0.177156
Olfm2	1171.3	-0.92294	0.338812	-2.72405	0.00644869	0.177156
Mtcl1	2323.9	1.18672	0.435689	2.72377	0.00645413	0.177156
Sh3bgrl3	1781.53	-1.04787	0.384915	-2.72235	0.00648197	0.177303
Zfp407	533.689	1.18196	0.435124	2.71638	0.00660002	0.179556
Kalrn	1172.31	1.24891	0.459629	2.71722	0.0065832	0.179556
Rps19	429.218	-1.22699	0.452359	-2.71243	0.00667913	0.1809
Cep164	1207.35	1.10784	0.408477	2.71212	0.00668534	0.1809
Lhfpl2	278.733	-1.19273	0.440012	-2.71068	0.00671451	0.181202
Rpp21	134.66	-1.28647	0.475142	-2.70755	0.00677815	0.18243
Lgals3bp	1750.87	-1.04317	0.385531	-2.70579	0.00681418	0.182911
Uqcr11	863.114	-0.970484	0.358798	-2.70482	0.00683415	0.182959
Tmem126a	236.612	-1.40748	0.52093	-2.70187	0.00689508	0.183943
Itpa	408.408	-1.2067	0.44686	-2.7004	0.00692571	0.183943
E230016M11Rik	126.288	1.36806	0.506501	2.701	0.00691316	0.183943
Rhbdd2	1191.52	-1.13259	0.419565	-2.69945	0.00694548	0.183982
Cers5	955.487	-1.17187	0.434619	-2.69631	0.00701132	0.185239
Gm3693	87.3731	1.68198	0.624027	2.69536	0.00703116	0.185277
Ptplb	131.012	-1.48159	0.550052	-2.69354	0.00706986	0.18581
Lgals9	2846.85	-0.850684	0.316294	-2.68954	0.00715512	0.187561
Nrg3	704.084	1.00236	0.372999	2.6873	0.00720315	0.18833
Hadhb	761.37	-1.17431	0.437842	-2.68205	0.00731727	0.190422
Morf4l1	1302.28	-1.06561	0.397339	-2.68188	0.007321	0.190422
Tmx2	1455.18	-1.24999	0.466429	-2.67992	0.00736405	0.191048
Sptbn4	438.222	1.16222	0.434373	2.67562	0.00745903	0.192519
RP23-271G7,1	206.342	1.31171	0.490242	2.67564	0.00745862	0.192519
Cdk11b	1756.76	1.11832	0.418185	2.67422	0.00749041	0.192835
Micall1	236.831	1.40344	0.524976	2.67334	0.00750999	0.192846
Slc50a1	310.31	-1.32728	0.497988	-2.66528	0.00769244	0.193515
Eno1b	238.86	-1.32108	0.49536	-2.6669	0.0076554	0.193515
Lgmn	1234.04	-1.186	0.445104	-2.66455	0.00770906	0.193515
Ndufb10	670.394	-1.12223	0.420411	-2.66936	0.00759968	0.193515
Ly6e	570.586	-1.03061	0.386278	-2.66805	0.00762935	0.193515
Shisa5	981.6	-0.999983	0.374729	-2.66855	0.00761801	0.193515
AW554918	281.176	1.0103	0.378495	2.66926	0.00760183	0.193515
Nav1,1	443.551	1.09082	0.409374	2.66461	0.00770768	0.193515
Myo5b	415.978	1.63899	0.614433	2.66748	0.00764227	0.193515
Eno1	2992.72	-0.951928	0.357625	-2.66181	0.00777219	0.193765
Tmem150c	641.671	0.916783	0.344447	2.66161	0.00777678	0.193765
Gprin3	505.761	0.974133	0.365933	2.66205	0.00776656	0.193765
Bmp4	391.614	-1.23215	0.463525	-2.65822	0.0078554	0.19476
D7Ertd715e	2120.17	0.841136	0.316364	2.65876	0.00784292	0.19476
Ltbp4	90.3349	-1.37909	0.519686	-2.6537	0.00796138	0.19642
RP23-459L15,8	519.186	1.08284	0.407975	2.65417	0.00795038	0.19642
Bdp1	1042.98	1.02573	0.386947	2.65082	0.00802961	0.197619
Lrpap1	1862.51	-0.979544	0.369709	-2.6495	0.00806118	0.197912
RP23-430H21,1	262.387	1.10042	0.415669	2.64735	0.00811254	0.198688
Lrrc47	230.135	1.28404	0.48566	2.64392	0.00819532	0.200228
Igfbp7	87.3966	-1.50954	0.571127	-2.64309	0.00821536	0.200232
Gm4793	97.3652	1.54443	0.584511	2.64227	0.00823529	0.200233
1700019L03Rik	195.487	1.09415	0.414299	2.64097	0.00826682	0.20038
Gm16213	109.256	1.44303	0.546524	2.64039	0.00828114	0.20038
Cby1	137.471	-1.2911	0.48925	-2.63893	0.00831676	0.200759
Tspan7	3379.92	-1.06482	0.403787	-2.63708	0.00836231	0.201376
0610009B22Rik	143.683	-1.42943	0.543477	-2.63015	0.00853471	0.203098
Cisd1	945.505	-1.03508	0.393288	-2.63185	0.00849206	0.203098
Ngfrap1	2170.81	-0.974439	0.370471	-2.63027	0.00853162	0.203098
Sltm	1673.64	0.877276	0.333545	2.63016	0.00853448	0.203098
Pdzd4	244.034	1.14626	0.435385	2.63275	0.00846977	0.203098
Mrps33	224.138	-1.21172	0.46113	-2.62771	0.00859615	0.204077
Ctsa	677.581	-1.01467	0.386431	-2.62576	0.0086457	0.20429
Ubl5	427.221	-0.989879	0.376962	-2.62594	0.00864108	0.20429
Lsm3	108.275	-1.45873	0.555747	-2.62481	0.00866963	0.204376
Tex264	484.761	-0.917094	0.349507	-2.62396	0.0086913	0.204408
Cir1	129.883	-1.40387	0.53594	-2.61946	0.00880702	0.206268
Tspan14	83.2433	-1.32824	0.507099	-2.61929	0.00881138	0.206268
Yif1b	238.343	-1.23972	0.473794	-2.61659	0.00888132	0.206465
Usp24	776.308	0.930243	0.355465	2.61697	0.0088714	0.206465
Ppp1r9b	1856.15	1.09665	0.418941	2.61768	0.00885287	0.206465
Gm16958	111.243	1.39743	0.534812	2.61294	0.00897673	0.208202
Mrps21	226.646	-1.18518	0.455047	-2.60451	0.00920045	0.209784
Rps18	365.37	-1.16061	0.445361	-2.606	0.00916077	0.209784
Slc35b1	433.427	-1.15881	0.444332	-2.60799	0.0091076	0.209784
Slc25a17	346.313	-1.05241	0.403983	-2.6051	0.00918483	0.209784
Atp10d	1290.03	0.819225	0.314423	2.60548	0.00917449	0.209784
Nin	450.644	1.15354	0.443018	2.60383	0.00921879	0.209784
Cep135	189.969	1.41144	0.541166	2.60814	0.00910357	0.209784
Gm15337	96.2727	1.42784	0.548414	2.60359	0.00922533	0.209784
RP23-268A12,1	83.8324	1.81096	0.695633	2.60332	0.00923251	0.209784
Atp5f1	1624.27	-1.17712	0.452801	-2.59963	0.00933241	0.210313
Tmem59l	961.404	-1.13336	0.435755	-2.60091	0.00929775	0.210313
Arl1	412.23	-0.990919	0.381126	-2.59998	0.00932299	0.210313
Pithd1	469.034	-0.988016	0.380098	-2.59938	0.00933937	0.210313
Cox5a	520.988	-1.09612	0.42221	-2.59615	0.00942762	0.211167
Psmb1	2449.87	-0.955636	0.368163	-2.59569	0.00944022	0.211167
Cnot1	1762.13	0.830888	0.320039	2.59621	0.00942585	0.211167
Rps11	543.687	-1.05561	0.407207	-2.59233	0.00953291	0.211725
Dcakd	434.266	-0.895124	0.345122	-2.59365	0.00949637	0.211725
Dmxl1	1349.59	0.84455	0.325783	2.59237	0.00953164	0.211725
Cdhr1	153.992	1.3704	0.528758	2.59174	0.00954931	0.211725
Cndp2	1176.51	-0.878209	0.339495	-2.58681	0.00968683	0.213832
Pip4k2b	741.196	1.1665	0.450814	2.58754	0.00966649	0.213832
Itpr3	104.112	-1.48096	0.574657	-2.57711	0.00996297	0.216603
Ndufaf3	202.686	-1.36816	0.530523	-2.5789	0.00991163	0.216603
Ebp	314.484	-1.19556	0.463466	-2.5796	0.00989139	0.216603
Scn7a	869.62	-1.0346	0.401253	-2.57843	0.00992503	0.216603
Actg1	3590.99	-1.03161	0.400292	-2.57715	0.00996191	0.216603
Psme2	781.467	-0.86664	0.336077	-2.57869	0.00991747	0.216603
Lats1	534.806	0.910968	0.352885	2.58149	0.00983762	0.216603
Nrsn2	937.952	-0.986635	0.383123	-2.57524	0.010017	0.21696
Gm13189	108.224	1.3699	0.53199	2.57505	0.0100225	0.21696
RP23-347F2,2	261.574	0.996526	0.387378	2.57249	0.0100971	0.217652
Syne1	11074.7	1.03418	0.402017	2.57246	0.0100977	0.217652
Cd63	98.4204	-1.71453	0.667331	-2.56924	0.0101923	0.218755
Ppfia4	639.193	1.08368	0.42172	2.56967	0.0101794	0.218755
Emb	2462.76	-1.04947	0.408697	-2.56785	0.0102333	0.219166
Tpt1	698.969	-1.08341	0.422211	-2.56605	0.0102865	0.219838
Kif16b	521.433	1.15626	0.450778	2.56503	0.0103166	0.220015
Shisa2	109.023	-1.21939	0.475555	-2.56414	0.0103431	0.220113
Paqr7	977.757	-0.875651	0.341916	-2.56102	0.0104367	0.221636
Csmd1	230.731	-1.02205	0.399698	-2.55705	0.0105565	0.223238
Ndufa3	531.429	-0.970575	0.379551	-2.55717	0.0105528	0.223238
Tma7	248.981	-1.2948	0.507105	-2.55332	0.01067	0.224332
Wrb	967.771	-0.979477	0.383525	-2.55388	0.010653	0.224332
Gm26580	415.565	1.00447	0.393421	2.55316	0.010675	0.224332
RP23-347F2,1	286.112	0.957891	0.375434	2.55142	0.0107284	0.224983
Tmem41b	431.263	-1.21549	0.476759	-2.54949	0.0107882	0.225298
Cst3	4463.51	-1.0014	0.39271	-2.54998	0.0107729	0.225298
Mrpl42	406.018	-1.08159	0.424836	-2.5459	0.0108995	0.22681
Fxyd2	3235.03	-0.802998	0.315432	-2.54571	0.0109056	0.22681
Mast3	2302.43	0.953378	0.374844	2.5434	0.010978	0.227322
Nbeal2	222.896	1.12217	0.441319	2.54276	0.010998	0.227322
9230110C19Rik	176.143	1.14758	0.4512	2.54339	0.0109784	0.227322
Krtcap2	284.005	-1.1301	0.444861	-2.54034	0.0110744	0.228432
Eif3k	782.538	-0.872249	0.343643	-2.53824	0.0111411	0.229338
G0s2	113.936	-1.32922	0.524127	-2.53607	0.0112104	0.230293
Rpl5	556.737	-1.11309	0.439971	-2.52993	0.0114087	0.232975
Tcp1	2197.5	-0.838249	0.33134	-2.52987	0.0114104	0.232975
Cep250	1001.15	1.26496	0.49981	2.53087	0.0113779	0.232975
Acot13	304.625	-1.00447	0.39716	-2.52913	0.0114346	0.232997
Atpif1	1569.42	-0.875517	0.346449	-2.52712	0.0115003	0.233863
Tmem9	763.137	-0.825284	0.326673	-2.52633	0.0115262	0.233916
B2m	1946.26	-1.10899	0.439882	-2.5211	0.0116989	0.236767
Rabac1	2179.91	-0.883949	0.350695	-2.52056	0.0117167	0.236767
Ppp1r21	679.172	0.845232	0.335604	2.51854	0.0117842	0.236767
Gm20642	146.085	1.15153	0.457173	2.51882	0.011775	0.236767
RP23-377H12,4	74.1925	1.4398	0.571554	2.51909	0.0117659	0.236767
Cox6a1	1774.32	-0.845905	0.335966	-2.51783	0.011808	0.236772
8430419K02Rik	103.278	1.33509	0.530798	2.51524	0.011895	0.237997
Gm17190	70.8268	1.60755	0.639286	2.51461	0.0119164	0.237997
Mrpl35	408.966	-1.07811	0.429143	-2.51224	0.0119969	0.238657
Gm15266	259.104	1.21579	0.483913	2.51241	0.0119909	0.238657
Brinp1	1261.74	-0.990533	0.39493	-2.50812	0.0121374	0.240505
Lonrf1	156.593	1.25113	0.498831	2.50812	0.0121375	0.240505
Ndrg1	791.353	-0.886563	0.353657	-2.50684	0.0121816	0.240904
Med28	446.901	-1.01758	0.40697	-2.50039	0.0124057	0.243422
BC031181	763.57	-0.920374	0.367903	-2.50167	0.0123608	0.243422
Eif3h	808.688	-0.883551	0.353169	-2.50178	0.0123571	0.243422
Prdx2	5337.92	-0.868735	0.347351	-2.50103	0.0123832	0.243422
Mrps36	118.056	-1.26947	0.508065	-2.49863	0.0124673	0.244156
Fkbp11	178.212	-1.23327	0.493836	-2.49734	0.0125129	0.244573
Rmnd5b	379.842	-0.936362	0.375332	-2.49476	0.0126044	0.244687
Urod	556.33	-0.921878	0.369414	-2.49551	0.0125775	0.244687
Chchd10	478.332	-0.905674	0.362849	-2.49601	0.01256	0.244687
Tubb4a	6158.68	-0.842817	0.338065	-2.49306	0.0126646	0.244687
Camk4	1635.71	0.791686	0.317397	2.49431	0.0126203	0.244687
Gm17201	224.628	1.42966	0.573306	2.49371	0.0126417	0.244687
Serpinf1	570.898	-1.07559	0.431722	-2.49139	0.0127244	0.245248
Psap	7823.61	-0.954371	0.383249	-2.49021	0.0127667	0.245248
Fam131b	487.484	1.01484	0.407422	2.49089	0.0127425	0.245248
Dynll1	2200.4	-0.899264	0.361303	-2.48895	0.0128121	0.245652
Pea15a	8299.49	-0.764924	0.307481	-2.48771	0.0128569	0.24604
Banf1	494.272	-0.963175	0.387776	-2.48385	0.0129972	0.247461
Pfdn1	864.785	-0.911379	0.367053	-2.48296	0.0130294	0.247461
Akap9	3860.94	0.930212	0.374443	2.48426	0.0129822	0.247461
Lrtm1	300.319	1.00185	0.403383	2.48363	0.0130052	0.247461
Ccs	206.73	-0.978451	0.394297	-2.48151	0.0130827	0.248004
Crtap	107.927	-1.23776	0.499888	-2.47608	0.0132835	0.251331
Rps25	411.663	-1.18117	0.477158	-2.47542	0.0133081	0.251331
Tomm22	387.827	-1.17693	0.47605	-2.47229	0.0134252	0.252629
F8a	192.297	-1.04298	0.421878	-2.47224	0.013427	0.252629
BC002163	169.84	-1.22752	0.496741	-2.47115	0.0134678	0.252923
Ppp4r4	435.081	1.09	0.441689	2.4678	0.0135948	0.254833
C7	155.581	1.14553	0.464459	2.46638	0.0136485	0.25489
Zfpm1	1593.69	1.15545	0.468359	2.46701	0.0136247	0.25489
Rps5	1581.26	-0.959276	0.389088	-2.46545	0.0136842	0.255083
Ak1	2920.15	-0.818546	0.332412	-2.46244	0.0137995	0.256757
Spcs2	685.003	-1.15019	0.467427	-2.46069	0.0138672	0.257066
Hspa8	7991.51	-0.919905	0.373839	-2.4607	0.0138665	0.257066
Dynlrb1	2063.8	-0.792647	0.322346	-2.45899	0.0139327	0.257806
Zfp536	74.2307	-1.30577	0.531461	-2.45694	0.0140128	0.258338
Scn5a	181.691	1.29092	0.525342	2.4573	0.0139987	0.258338
Palm3	107.499	1.29952	0.529223	2.45553	0.0140678	0.258879
Sap18	520.222	-1.12344	0.457657	-2.45477	0.0140975	0.258951
Flnb	1788.34	0.830838	0.338563	2.45401	0.0141274	0.259027
RP23-115I1,5	79.9437	1.36445	0.55657	2.45153	0.0142249	0.260341
Myh14	2847.74	1.11936	0.457127	2.44868	0.0143379	0.261934
Gnb3	829.627	-0.911735	0.372518	-2.44749	0.0143855	0.262327
Cox7c	740.138	-1.04971	0.429495	-2.44406	0.0145231	0.264357
Nbl1	2257.8	-0.754228	0.308745	-2.44289	0.0145703	0.264738
Mdn1	2773	0.98985	0.405643	2.4402	0.0146791	0.266234
Tomm5	168.872	-1.34319	0.551058	-2.43748	0.01479	0.267282
Dgkq	320.889	0.956461	0.392355	2.43774	0.0147793	0.267282
Itsn1	1464.58	0.936761	0.385156	2.43216	0.0150092	0.270757
Atp5c1	1511.88	-0.869989	0.358315	-2.428	0.0151822	0.271446
Lamc1	508.187	-0.841907	0.346725	-2.42817	0.0151751	0.271446
Ndufa5	936.528	-0.823819	0.33902	-2.43	0.0150986	0.271446
Tspan8	696.915	1.37661	0.566942	2.42813	0.015177	0.271446
Gm26807	71.9791	1.73061	0.712676	2.42832	0.0151688	0.271446
Ssh2	1053.94	0.865809	0.35686	2.42618	0.0152585	0.271844
Pou6f1	305.485	0.989879	0.407997	2.42619	0.0152582	0.271844
Gfra3	181.032	-1.41692	0.58456	-2.42392	0.0153541	0.272559
B230118H07Rik	184.398	-1.18393	0.488559	-2.42331	0.0153799	0.272559
Rab11fip3	885.405	1.0213	0.421232	2.42455	0.0153273	0.272559
Glb1	293.226	-1.07462	0.443876	-2.42099	0.0154781	0.27332
Sumo3	624.774	-0.989881	0.408977	-2.42038	0.0155042	0.27332
A330074K22Rik	439.445	1.36073	0.561984	2.4213	0.015465	0.27332
Gpr56	570.681	-0.807065	0.333544	-2.41967	0.0155346	0.273377
Tuba1b	2785.25	-1.02705	0.424974	-2.41674	0.0156601	0.275104
Aqp1	141.912	-1.12196	0.464432	-2.41576	0.0157025	0.275132
Cfl1	3923.29	-0.803337	0.332584	-2.41544	0.0157163	0.275132
Creg1	215.102	-1.16165	0.481444	-2.41285	0.0158283	0.276109
Coq2	339.16	-1.02298	0.424077	-2.41225	0.0158545	0.276109
Lsm7	244.142	-1.02088	0.423045	-2.41317	0.0158143	0.276109
Ndufb3	1090.7	-1.10307	0.457613	-2.41048	0.0159313	0.276969
Sar1b	183.32	-1.41059	0.585608	-2.40876	0.0160068	0.277191
Itgb4	141.686	-1.34939	0.560513	-2.40741	0.0160659	0.277191
Slc35g2	780.406	-1.22655	0.509516	-2.40729	0.0160716	0.277191
Oaz1	981.457	-1.02301	0.425004	-2.40705	0.0160818	0.277191
Fbxl19	352.943	1.19447	0.496193	2.40726	0.0160727	0.277191
Idh3g	855.86	-0.870276	0.361922	-2.4046	0.0161904	0.277636
Lzts3	238.951	1.04671	0.435192	2.40517	0.0161647	0.277636
Col6a5	70.3626	2.10763	0.876286	2.40519	0.0161641	0.277636
Izumo4	469.487	-0.840184	0.349533	-2.40374	0.0162285	0.277816
Ccnd1	1285.14	-0.893244	0.372137	-2.40031	0.0163812	0.279954
Tmed4	448.27	-1.05789	0.440917	-2.3993	0.0164263	0.280249
Atp6v0e	236.637	-1.25612	0.523978	-2.39728	0.0165174	0.281327
Sec61a1	828.031	-0.891777	0.372136	-2.39637	0.0165582	0.281546
Nap1l2	595.517	0.806233	0.336619	2.39509	0.0166163	0.282056
Ctsl	1243.36	-1.05046	0.4392	-2.39176	0.0167678	0.282446
Cdc23	406.286	-0.904509	0.378218	-2.3915	0.0167795	0.282446
Timp4	1075.23	0.766051	0.320096	2.39319	0.0167026	0.282446
Zfp292	944.799	0.858048	0.358731	2.3919	0.0167614	0.282446
Frmd4b	403.882	0.869371	0.36328	2.39311	0.0167061	0.282446
Lgr4	149.522	-1.01186	0.423512	-2.38921	0.0168848	0.283172
Anxa5	3592.34	-0.877482	0.367343	-2.38872	0.016907	0.283172
Ryr3	94.0816	1.31197	0.549065	2.38947	0.0168728	0.283172
Wdr60	346.953	0.962037	0.403037	2.38697	0.0169879	0.284053
Mettl20	94.5017	-1.39446	0.58589	-2.38007	0.0173096	0.284654
Magoh	108.577	-1.21387	0.509969	-2.38027	0.0172997	0.284654
Acp1	271.55	-1.18059	0.496086	-2.37981	0.0173215	0.284654
Tmem59	1262.37	-1.15455	0.484088	-2.38501	0.0170786	0.284654
Yipf1	252.366	-1.09613	0.459869	-2.38357	0.0171455	0.284654
Abhd16a	1018.91	-0.923609	0.387695	-2.38231	0.0172045	0.284654
Pop5	394.316	-0.872417	0.366441	-2.38078	0.0172758	0.284654
Arpc2	1448.93	-0.810477	0.340604	-2.37953	0.0173349	0.284654
Dusp6	452.409	0.836687	0.351516	2.38023	0.017302	0.284654
Ern1	521.569	0.875575	0.367913	2.37985	0.0173199	0.284654
RP24-239K20,1	307.313	0.919165	0.385898	2.38189	0.0172242	0.284654
Pdcd7	188.786	1.07587	0.452527	2.37747	0.0174321	0.285784
Gm2639	181.419	1.03698	0.436473	2.37581	0.0175106	0.286605
Fgf14	659.117	0.791276	0.33316	2.37506	0.0175461	0.286719
B3gnt1	366.118	-1.06255	0.447672	-2.3735	0.0176203	0.287044
Slc25a3	5081.64	-0.995089	0.419325	-2.37308	0.0176407	0.287044
Ghitm	3631.05	-0.812696	0.342498	-2.37285	0.0176515	0.287044
Tmem180	503.135	-0.847384	0.357208	-2.37224	0.0176806	0.287053
Tspan2	503.171	0.999256	0.421664	2.36979	0.0177981	0.288031
Gm12892	200.15	1.31293	0.553916	2.37028	0.0177747	0.288031
Nfia	98.8744	-1.45164	0.61286	-2.36863	0.0178543	0.288477
Prdx6	1011	-0.892647	0.377266	-2.36609	0.017977	0.289786
Nlgn1	198.407	0.952449	0.402597	2.36576	0.0179929	0.289786
Wfs1	1251.57	0.812328	0.34352	2.36472	0.0180437	0.29014
Ifngr1	216.426	-1.04639	0.442787	-2.3632	0.018118	0.29087
Ercc1	160.423	-1.03208	0.437067	-2.36138	0.0182069	0.291832
Rpl28	306.821	-0.971601	0.41174	-2.35974	0.0182875	0.291849
Rps10	447.414	-0.970092	0.41096	-2.36055	0.0182477	0.291849
Gstm5	852.426	-0.834527	0.353813	-2.35867	0.0183408	0.291849
Ccdc85a	324.643	1.03253	0.437785	2.35854	0.018347	0.291849
Ccdc9	169.21	1.23024	0.521636	2.35842	0.0183529	0.291849
Tubb4b	3898.06	-0.966483	0.410079	-2.35682	0.0184322	0.292311
Wbp2	4337.45	-0.772841	0.32802	-2.35608	0.0184691	0.292311
2610021A01Rik	151.213	1.20921	0.513126	2.35655	0.0184455	0.292311
Nyap2	1744.54	0.782059	0.332079	2.35504	0.0185206	0.292666
Dazap2	590.229	-0.93244	0.396183	-2.35356	0.0185946	0.293375
Ank1	223.406	1.27995	0.544279	2.35164	0.018691	0.294434
Gng3	2206.63	-0.773401	0.329024	-2.35059	0.0187436	0.294802
Ppp2r3a	930.908	0.776218	0.33058	2.34805	0.018872	0.296358
Cnih1	790.314	-1.0615	0.452441	-2.34616	0.0189682	0.297301
Psma1	979.984	-0.833294	0.355564	-2.34358	0.0190995	0.297301
Dag1	591.406	-0.812727	0.346816	-2.34339	0.0191092	0.297301
Creb3	686.209	-0.807099	0.344353	-2.34381	0.0190879	0.297301
4930480K15Rik	176.539	1.05436	0.449824	2.34393	0.0190819	0.297301
Spen	1834.53	1.13051	0.482101	2.34496	0.0190291	0.297301
Fam103a1	239.161	-1.21424	0.518455	-2.34203	0.0191793	0.297471
Slc35b2	307.251	-0.94505	0.403473	-2.34229	0.019166	0.297471
Wiz	451.801	1.04821	0.447807	2.34076	0.0192446	0.298025
Laptm4b	337.106	-1.01146	0.433236	-2.33467	0.0195606	0.298569
1500011B03Rik	559.225	-1.00257	0.429123	-2.33633	0.0194743	0.298569
Tmem208	381.374	-0.959793	0.410511	-2.33805	0.0193849	0.298569
Coa3	877.541	-0.91174	0.390002	-2.33778	0.0193986	0.298569
Clic4	267.741	-0.884853	0.379054	-2.33437	0.0195763	0.298569
Dpp7	436.979	-0.875295	0.374801	-2.33536	0.0195247	0.298569
Eif4a1	1295.53	-0.825498	0.353008	-2.33847	0.0193631	0.298569
Kif3c	2779.4	0.785071	0.335574	2.33949	0.0193101	0.298569
Chd2	1337.57	0.889602	0.380896	2.33555	0.0195145	0.298569
Plin4	86.5805	1.29797	0.555555	2.33636	0.0194727	0.298569
Tmem129	240.934	-0.942831	0.404215	-2.3325	0.0196744	0.299158
Snrpa	331.314	-0.853034	0.365665	-2.33283	0.0196571	0.299158
Rgs17	785.855	0.872142	0.374322	2.32992	0.0198102	0.300768
Ndufa9	516.258	-0.916828	0.393861	-2.3278	0.0199229	0.302024
Dock4	1475.55	0.802292	0.344871	2.32635	0.0199997	0.302732
Iscu	922.338	-0.920738	0.39604	-2.32486	0.0200794	0.303482
Cystm1	1156.23	-1.08489	0.467299	-2.32163	0.0202531	0.303728
Snrpd2	294.484	-0.949688	0.408761	-2.32333	0.0201613	0.303728
Fam89a	1766.75	-0.897011	0.386425	-2.32131	0.0202702	0.303728
Eif4a3	698.218	-0.829883	0.357525	-2.32119	0.0202767	0.303728
Rhob	1097.72	0.879865	0.378852	2.32245	0.0202088	0.303728
Epb4,1	777.273	0.894691	0.385247	2.32238	0.0202124	0.303728
Isca2	414.381	-1.07412	0.463107	-2.31937	0.0203747	0.304183
Ranbp2	2376.77	0.701812	0.302642	2.31895	0.0203977	0.304183
Cc2d1b	632.128	0.9043	0.389914	2.31923	0.0203827	0.304183
Pld3	3531.06	-0.795399	0.343241	-2.31732	0.0204862	0.305051
Arid5b	519.741	0.897915	0.387645	2.31633	0.0205403	0.305404
Tm2d2	438.754	-1.18993	0.514562	-2.31252	0.0207491	0.307832
Ethe1	115.4	-1.09965	0.475579	-2.31223	0.0207648	0.307832
Cuedc1	858.347	0.953158	0.412609	2.31007	0.0208841	0.309146
C4b	234.135	-1.33145	0.576654	-2.30893	0.0209473	0.309451
Armcx4	858.841	0.839159	0.363494	2.30859	0.0209662	0.309451
Coq7	323.93	-1.0202	0.442538	-2.30535	0.0211471	0.309995
Sema3b	214.124	-0.976622	0.423562	-2.30573	0.0211255	0.309995
Idh3b	2099.01	-0.819742	0.355889	-2.30336	0.0212584	0.309995
Nek1	5658.96	0.726472	0.315434	2.30309	0.0212739	0.309995
Tmed8	1123.81	0.827091	0.358748	2.3055	0.0211388	0.309995
Amer1	613.407	0.832822	0.36156	2.30341	0.0212557	0.309995
Tnrc18	807.692	1.0032	0.435132	2.30551	0.0211383	0.309995
Ttbk1	1446.74	1.12732	0.489436	2.30331	0.0212617	0.309995
Nr3c2	273.397	1.29554	0.56255	2.30298	0.0212802	0.309995
Smim8	158.562	-1.24147	0.539801	-2.29986	0.0214559	0.310712
Ccdc109b	209.969	-1.16756	0.508251	-2.2972	0.0216072	0.310712
Pdzd2	436.555	-1.06733	0.464457	-2.29802	0.0215605	0.310712
Hnrnph2	604.119	-0.922205	0.400759	-2.30115	0.0213834	0.310712
Hcfc1r1	1514.71	-0.868352	0.377778	-2.29858	0.0215289	0.310712
Stmn1	719.676	-0.862045	0.374879	-2.29953	0.0214749	0.310712
Cnn3	1051.76	-0.787513	0.342745	-2.29767	0.0215808	0.310712
Gnai2	2153.9	-0.716574	0.311635	-2.2994	0.0214822	0.310712
Gm27153	93.98	1.26591	0.551028	2.29736	0.0215985	0.310712
Pink1	1807.06	-0.703573	0.306451	-2.29588	0.0216829	0.311356
Pdcd10	461.08	-1.06661	0.464756	-2.29499	0.0217339	0.311643
Mrps18a	335.505	-0.927108	0.404307	-2.29308	0.0218433	0.312766
Gper1	310.248	-0.936357	0.408798	-2.29051	0.0219917	0.314172
Slc3a2	1304.83	-0.929514	0.405848	-2.2903	0.0220039	0.314172
Fancm	223.024	0.939197	0.410191	2.28966	0.0220413	0.31426
Tspan9	67.5063	-1.26067	0.550893	-2.28841	0.0221139	0.314849
Ndufab1	322.756	-1.05745	0.462848	-2.28466	0.0223328	0.315126
Txnl4b	222.182	-1.04006	0.455185	-2.28491	0.0223183	0.315126
Nsfl1c	951.275	-0.795067	0.347764	-2.28623	0.0222411	0.315126
Fkbp2	1235.33	-0.794023	0.347344	-2.28598	0.0222553	0.315126
Cpne9	946.765	-0.731543	0.320271	-2.28414	0.0223636	0.315126
Brd1	744.594	0.883043	0.386658	2.28378	0.0223844	0.315126
Pcdhb22	208.132	0.988084	0.432852	2.28273	0.0224464	0.315126
Ppargc1b	188.114	1.0814	0.473653	2.2831	0.0224243	0.315126
Mov10	143.512	1.14082	0.499176	2.2854	0.0222893	0.315126
RP24-540L1,2	135.985	1.16822	0.510751	2.28725	0.0221813	0.315126
Tmem97	114.63	-1.1913	0.52203	-2.28205	0.0224867	0.315252
Faim2	6554.56	-0.770239	0.337631	-2.2813	0.0225305	0.315252
Ankrd11	4288.24	1.03451	0.453537	2.28098	0.0225493	0.315252
Selm	398.389	-0.956485	0.419479	-2.28017	0.0225975	0.315487
Trappc2	172.127	-1.13199	0.496706	-2.279	0.0226672	0.31585
Gpx4	1050.9	-0.911408	0.399972	-2.27868	0.0226862	0.31585
Gm2a	137.868	-0.989675	0.434422	-2.27814	0.0227181	0.315856
Alkbh7	181.303	-0.925885	0.406904	-2.27544	0.0228795	0.31592
Pabpc1	1571.09	-0.843208	0.370484	-2.27596	0.0228481	0.31592
Park7	1580	-0.786992	0.345846	-2.27556	0.0228725	0.31592
Dnaja4	275.019	1.00969	0.443357	2.27738	0.0227634	0.31592
Stk10	237.394	1.0501	0.461349	2.27616	0.0228363	0.31592
Trappc1	873.831	-0.94928	0.417683	-2.27273	0.0230425	0.316122
Rps17	386.998	-0.939699	0.413397	-2.27312	0.0230192	0.316122
Parp8	710.434	0.790699	0.347777	2.27358	0.0229912	0.316122
RP23-478K4,2	357.446	0.838095	0.368804	2.27247	0.0230583	0.316122
Cited2	211.055	0.906589	0.398714	2.27378	0.0229792	0.316122
Nrn1	172.381	1.15126	0.506704	2.27206	0.0230827	0.316122
Ndufa1	925.222	-0.99674	0.439165	-2.26962	0.0232304	0.316504
Ssr2	551.821	-0.822494	0.362408	-2.26953	0.0232363	0.316504
Fam184a	263.07	0.936107	0.412334	2.27026	0.0231917	0.316504
RP24-331B5,1	193.181	1.11231	0.489856	2.27068	0.0231662	0.316504
Rpl32	387.98	-1.03959	0.458486	-2.26744	0.0233636	0.317808
Pmp22	6812.03	-0.910319	0.401667	-2.26635	0.0234297	0.317849
Ppp2r1a	10044.7	-0.680264	0.300146	-2.26644	0.0234243	0.317849
Gm4117	327.8	0.944635	0.417064	2.26496	0.0235148	0.318216
Vash1	442.945	1.09819	0.484879	2.26488	0.02352	0.318216
Wdr46	207.491	1.06031	0.468506	2.26318	0.0236247	0.319204
Pde4b	2181.75	0.688414	0.304261	2.26257	0.0236621	0.319279
Miat	1595.57	0.817828	0.361724	2.26092	0.0237644	0.319831
Scly	243.292	0.956524	0.423076	2.26088	0.0237665	0.319831
RP23-14P23,9	2032.19	0.708857	0.313664	2.25992	0.0238261	0.320205
Id2	387.88	-1.02931	0.4558	-2.25824	0.0239304	0.3204
Ndufa4	1595.02	-0.993955	0.440034	-2.25881	0.023895	0.3204
Drg2	577.686	-0.842612	0.373142	-2.25815	0.0239361	0.3204
Tmem63b	1211.92	-0.759931	0.336625	-2.2575	0.023977	0.320522
Atp5g1	1207.11	-0.876263	0.388279	-2.25679	0.0240213	0.320687
Svip	319.618	0.847423	0.375602	2.25617	0.02406	0.320779
Nr2f2	92.372	-1.53324	0.680332	-2.25367	0.0242168	0.321329
Ppap2a	1018.32	-1.10276	0.489688	-2.25196	0.0243248	0.321329
Scg5	5138.34	-0.997112	0.442765	-2.25201	0.0243216	0.321329
C230004F18Rik	2348.08	0.683371	0.30339	2.25245	0.024294	0.321329
Lrriq1	360.066	0.821718	0.364426	2.25483	0.0241442	0.321329
Gm5532	170.302	0.999637	0.443402	2.25447	0.0241665	0.321329
Gm26762	152.024	1.02715	0.455958	2.25273	0.0242761	0.321329
Dph5	157.002	-1.06141	0.471608	-2.25062	0.0244099	0.32161
Snrpn,1	2931.01	-0.859734	0.381974	-2.25077	0.0244002	0.32161
Itm2b	5204.85	-1.00618	0.447568	-2.24811	0.0245689	0.322995
Kif3b	1868.45	0.819893	0.364729	2.24795	0.0245792	0.322995
Zfand6	621.105	-0.827122	0.368177	-2.24653	0.0246699	0.323342
Myl12b	1417.88	-0.801032	0.356497	-2.24695	0.024643	0.323342
Med31	144.246	-1.12367	0.500518	-2.245	0.024768	0.323419
Elof1	185.737	-1.04209	0.464124	-2.24529	0.0247494	0.323419
Tmed3	426.712	-1.01971	0.454428	-2.24394	0.0248362	0.323419
Zfp35	315.161	-0.824079	0.367247	-2.24394	0.0248364	0.323419
Clu	3089.96	-0.796349	0.354872	-2.24405	0.0248294	0.323419
Rpl23	1245.32	-0.907554	0.404812	-2.24192	0.0249668	0.323858
Gyg	1018.23	-0.866016	0.38637	-2.24142	0.0249992	0.323858
Ppia	3419.6	-0.849503	0.379008	-2.24138	0.0250012	0.323858
Snx29	562.194	0.809027	0.361104	2.24043	0.0250631	0.323858
Kdm4a	328.562	0.974184	0.434792	2.24057	0.0250536	0.323858
Mafk	183.67	1.02971	0.459257	2.24213	0.0249531	0.323858
Dnmbp	295.369	0.992858	0.443832	2.23702	0.0252854	0.326311
Oplah	310.846	-0.921348	0.412116	-2.23565	0.0253745	0.326629
5330434G04Rik	1057.78	0.726148	0.324805	2.23565	0.025375	0.326629
Cers2	456.451	-1.11217	0.497725	-2.23451	0.0254493	0.327168
Rpl31	403.607	-0.933446	0.418021	-2.23301	0.0255482	0.327186
Otud7a	351.176	0.968042	0.433324	2.23399	0.0254836	0.327186
Ptms	3256.17	1.01974	0.456632	2.23317	0.0255376	0.327186
Gm2115	100.364	-1.37616	0.616603	-2.23184	0.0256258	0.327687
Cpsf3	570.773	-0.75013	0.336165	-2.23143	0.0256524	0.327687
Jtb	204.398	-1.16244	0.521086	-2.2308	0.0256946	0.32781
Rpl9	841.469	-0.870235	0.39063	-2.22777	0.0258956	0.328294
Kcna2	691.624	-0.862846	0.387307	-2.22781	0.0258933	0.328294
Atp6v0b	2550.95	-0.861548	0.386704	-2.22792	0.0258856	0.328294
Fam13c	1131.51	0.751985	0.337368	2.22897	0.0258157	0.328294
Fam193b	745.5	0.897287	0.402739	2.22796	0.025883	0.328294
Gps1	687.629	-0.848817	0.381204	-2.22667	0.0259692	0.328812
Gsto1	207.613	-0.924375	0.415554	-2.22444	0.026119	0.330294
1110034G24Rik	114.928	-1.09053	0.490365	-2.22391	0.0261542	0.330325
Dctn6	745.919	-0.812023	0.365247	-2.22321	0.0262013	0.330505
Lamtor2	457.333	-0.958447	0.431582	-2.22078	0.0263661	0.332166
Unc5c	1005.97	0.715622	0.322337	2.22011	0.0264114	0.332321
Polr2e	301.738	-0.839012	0.378139	-2.21879	0.0265008	0.332615
Pin1	684.519	-0.766251	0.345308	-2.21904	0.0264842	0.332615
Cops3	551.661	-1.01091	0.455803	-2.21785	0.0265647	0.333002
Prkrip1	398.176	1.01247	0.456752	2.21668	0.026645	0.333592
Tbc1d1	116.088	1.11181	0.502029	2.21464	0.0267849	0.334928
Mcts1	391.986	-1.01929	0.460578	-2.21306	0.0268935	0.335868
Cyp46a1	108.193	-1.07613	0.486585	-2.21159	0.0269949	0.336282
Thyn1	227.731	-0.86853	0.392691	-2.21174	0.0269846	0.336282
Rplp0	770.756	-0.861687	0.389874	-2.21017	0.0270937	0.336282
Gabarap	1099.11	-0.817303	0.36972	-2.2106	0.0270634	0.336282
Pde8a	329.043	0.894612	0.404677	2.21068	0.027058	0.336282
Rab3a	3191.77	-0.694918	0.314619	-2.20876	0.0271914	0.33708
Ubr7	324.366	1.10095	0.498565	2.20823	0.0272282	0.337121
Gla	127.936	-1.16431	0.527592	-2.20683	0.0273259	0.337195
Slc27a1	235.482	-0.859466	0.389327	-2.20757	0.0272745	0.337195
Pdia3	3334.84	-0.82999	0.376122	-2.2067	0.0273347	0.337195
P4ha1	311.715	-0.864517	0.392056	-2.20509	0.0274481	0.337766
Mir5125	73.1572	1.45431	0.659473	2.20527	0.0274354	0.337766
Atp5o	690.899	-0.785145	0.356367	-2.20319	0.0275813	0.33899
Trim44	2576.05	0.740097	0.336051	2.20234	0.0276414	0.339316
Btg2	116.061	-1.46327	0.664669	-2.2015	0.0277006	0.339627
Hells	80.4989	1.29914	0.590391	2.20047	0.0277737	0.340109
Vps29	801.621	-0.922929	0.419562	-2.19975	0.0278249	0.340134
Bcap29	1042.28	-0.911349	0.414405	-2.19918	0.0278654	0.340134
Prepl	3144.21	-0.799396	0.363525	-2.19901	0.0278771	0.340134
Fah	994.608	-0.740975	0.337103	-2.19807	0.0279442	0.340541
Bbs4	648.998	-0.741389	0.337607	-2.19601	0.0280909	0.341914
Tomm7	405.316	-0.959719	0.437406	-2.19412	0.0282271	0.342497
Sod2	1122.69	-0.86373	0.39387	-2.19293	0.0283122	0.342497
Cox6b1	1561.78	-0.833766	0.379916	-2.19461	0.0281917	0.342497
Psmb4	1641.6	-0.822074	0.374807	-2.19333	0.0282838	0.342497
2810428I15Rik	620.366	-0.726773	0.331498	-2.19239	0.0283512	0.342497
Sod1	2610.42	-0.720563	0.328504	-2.19347	0.0282739	0.342497
Ndst3	99.3952	1.26559	0.57736	2.19204	0.0283769	0.342497
Smim4	108.232	-1.25449	0.573535	-2.1873	0.0287203	0.344354
Bmp3	906.377	-1.0323	0.471999	-2.18709	0.0287361	0.344354
Cyp2j6	156.885	-0.932436	0.426074	-2.18844	0.0286377	0.344354
Trappc4	867.101	-0.896989	0.4101	-2.18724	0.0287248	0.344354
Sigmar1	1112.23	-0.827324	0.378009	-2.18863	0.0286234	0.344354
Scn3b	3462.08	-0.726577	0.331883	-2.18926	0.0285782	0.344354
Map3k7	575.205	0.766111	0.350422	2.18625	0.0287973	0.344678
Lsm14b	297.663	0.984762	0.450592	2.18548	0.0288534	0.344939
Wsb1	834.228	0.734038	0.336288	2.18276	0.0290532	0.346915
Bbx	1600.98	0.77595	0.35567	2.18166	0.029135	0.347479
4931428F04Rik	189.454	0.896023	0.410899	2.18064	0.02921	0.347962
Mrpl48	397.036	-0.85983	0.394588	-2.17905	0.0293277	0.348951
Spry1	148.222	1.01353	0.465308	2.1782	0.0293914	0.349296
Gm17396	231.731	0.891684	0.409543	2.17727	0.0294606	0.349706
Rps27	327.137	-1.05576	0.485196	-2.17594	0.0295595	0.350018
Gabarapl2	844.12	-0.996574	0.458086	-2.17552	0.0295913	0.350018
Usp31	2383.76	0.699758	0.321546	2.17623	0.0295382	0.350018
Pex11b	123.414	-1.10415	0.507823	-2.17428	0.0296839	0.350392
S100a6	3668.99	-0.874153	0.402304	-2.17287	0.0297901	0.350392
Tmbim1	1049.35	-0.782345	0.359845	-2.17412	0.0296963	0.350392
Htatsf1	1310.12	0.734012	0.337782	2.17303	0.0297778	0.350392
Eml6	1115.56	0.846885	0.389936	2.17186	0.0298666	0.350392
Drp2	343.169	1.07249	0.493708	2.17233	0.0298311	0.350392
Asphd1	78.5485	1.38001	0.635288	2.17227	0.0298356	0.350392
Prdx4	180.767	-1.25407	0.580079	-2.16189	0.0306265	0.350827
Sulf2	97.3629	-1.11436	0.516733	-2.15655	0.0310404	0.350827
Fam216a	161.37	-1.04578	0.482072	-2.16933	0.0300573	0.350827
Emc6	196.398	-1.02659	0.473633	-2.16748	0.0301984	0.350827
Tspan31	610.038	-0.978379	0.453713	-2.15638	0.0310537	0.350827
Ephx2	149.489	-0.923065	0.427158	-2.16095	0.0306994	0.350827
Mrpl32	213.573	-0.893225	0.413552	-2.15988	0.0307817	0.350827
Timm50	293.31	-0.851221	0.392956	-2.1662	0.030296	0.350827
Ctsb	11899.9	-0.820508	0.380292	-2.15757	0.030961	0.350827
Sdcbp	4030.86	-0.815862	0.376006	-2.16981	0.030021	0.350827
Ankrd29	481.851	-0.806108	0.371879	-2.16766	0.0301844	0.350827
Ndufs4	594.98	-0.776599	0.359716	-2.15892	0.0308562	0.350827
Psma6	1770.92	-0.774728	0.359247	-2.15653	0.0310421	0.350827
Samd11	668.68	-0.756732	0.35035	-2.15993	0.0307779	0.350827
Nnat	655.109	-0.744108	0.343113	-2.16869	0.0301059	0.350827
Atp5d	1668.99	-0.742008	0.343171	-2.16221	0.0306021	0.350827
Psma7	3125.27	-0.723542	0.334994	-2.15986	0.0307832	0.350827
Fam78b	1436.63	0.697462	0.32218	2.16482	0.0304015	0.350827
Mark1	967.668	0.741938	0.342724	2.16483	0.0304007	0.350827
Colq	441.781	0.761056	0.352719	2.15768	0.0309523	0.350827
RP23-453N3,4	458.424	0.793989	0.367707	2.1593	0.0308271	0.350827
Rnf20	1222.74	0.815731	0.376382	2.1673	0.0302123	0.350827
Ankrd50	1215.57	0.816094	0.377559	2.1615	0.0306564	0.350827
Ddx23	862.683	0.824038	0.381381	2.16067	0.0307208	0.350827
Als2	572.219	0.824339	0.382059	2.15762	0.0309573	0.350827
Pkp4	484.587	0.858827	0.397923	2.15827	0.0309066	0.350827
Tet3	556.674	0.868181	0.401892	2.16023	0.0307545	0.350827
Dst	30473.1	0.878024	0.405804	2.16367	0.03049	0.350827
Upf2	410.186	0.885793	0.409528	2.16296	0.0305443	0.350827
Ptprd	565.539	0.917753	0.424797	2.16045	0.0307377	0.350827
RP23-380F8,1	181.723	0.953554	0.440938	2.16256	0.0305753	0.350827
Wnk4	217.633	1.03382	0.477512	2.16501	0.0303865	0.350827
Plxna4os1	114.926	1.13209	0.52303	2.16449	0.0304269	0.350827
Cep162	292.996	0.881225	0.408753	2.15589	0.0310924	0.350871
Ntan1	193.028	-1.07008	0.496572	-2.15494	0.0311664	0.351311
Emc4	880.657	-0.801971	0.372307	-2.15406	0.0312358	0.351699
Gba	663.168	-0.813363	0.377779	-2.15301	0.0313176	0.352
Tacc2	1728.37	0.732272	0.340144	2.15283	0.0313324	0.352
Tbc1d16	1044.64	0.878894	0.408368	2.15221	0.0313807	0.35215
St8sia2	153.828	-1.12899	0.524778	-2.15137	0.0314472	0.352173
Igtp	171.482	-0.922958	0.42934	-2.14971	0.0315778	0.352173
Senp6	1665.79	0.680519	0.316484	2.15025	0.0315356	0.352173
Mical2	312.956	0.911357	0.423723	2.15083	0.0314895	0.352173
Gm28154	142.333	1.05	0.488479	2.14953	0.0315927	0.352173
RP24-66C10,4	99.9763	1.31351	0.610678	2.15091	0.0314835	0.352173
Minos1	728.343	-0.792985	0.369023	-2.14888	0.0316442	0.352356
Sumo1	255	-1.00394	0.467928	-2.14551	0.0319123	0.353689
Cuta	378.512	-0.868581	0.404824	-2.14558	0.0319068	0.353689
Dtx3	588.978	-0.728005	0.339164	-2.14647	0.0318356	0.353689
Ankrd13c	627.366	0.744703	0.347225	2.14473	0.0319747	0.353689
Trim25	661.383	0.768233	0.358178	2.14484	0.0319658	0.353689
Gm5067	185.224	1.04055	0.484876	2.14601	0.0318724	0.353689
Dusp26	1583.7	-0.711111	0.331674	-2.14401	0.0320324	0.353938
Tra2b	453.436	-0.87207	0.407099	-2.14216	0.0321807	0.355187
Gon4l	328.768	0.942016	0.440169	2.14012	0.0323449	0.356608
Spop	1103.11	0.695805	0.325292	2.13901	0.0324345	0.357205
Gm9938	81.7884	1.23988	0.579782	2.13854	0.0324733	0.357242
Sec61b	258.089	-0.937942	0.438717	-2.13792	0.0325231	0.357399
Qpct	164.525	-1.2175	0.569916	-2.13627	0.0326574	0.357703
Ndufs3	500.361	-0.784558	0.367249	-2.13631	0.032654	0.357703
Gpatch4	393.296	0.898058	0.420272	2.13685	0.0326102	0.357703
Pcbd1	1421.23	-0.728015	0.340906	-2.13553	0.0327178	0.357976
N6amt2	160.897	-1.15004	0.539697	-2.13089	0.0330981	0.357997
1810037I17Rik	237.981	-1.08126	0.506786	-2.13356	0.0328785	0.357997
H3f3b	492.487	-1.03551	0.485517	-2.1328	0.0329413	0.357997
Pold2	137.835	-1.03413	0.484955	-2.13243	0.0329712	0.357997
Atp5h	2214.09	-0.819606	0.384659	-2.13074	0.0331109	0.357997
Acsl3	912.153	-0.691983	0.324167	-2.13465	0.0327897	0.357997
Neurl4	937.538	0.854219	0.400859	2.13097	0.0330916	0.357997
Mnt	485.318	0.857856	0.402152	2.13317	0.032911	0.357997
Pcdhb14	250.321	0.864091	0.405193	2.13254	0.0329624	0.357997
Plagl1	363.426	0.9232	0.433225	2.131	0.0330895	0.357997
Nefh	8142.89	1.06163	0.497508	2.1339	0.032851	0.357997
Dusp1	320.111	-1.04274	0.489965	-2.1282	0.0333206	0.359389
Rps23	391.052	-0.896677	0.421314	-2.12829	0.0333132	0.359389
Wdr61	615.59	-0.726002	0.341398	-2.12656	0.0334568	0.359389
Napa	3161.63	-0.654447	0.307689	-2.12698	0.0334217	0.359389
Map1b	195101	0.773128	0.363626	2.12616	0.0334896	0.359389
Gm26743	359.654	0.836498	0.393242	2.12718	0.033405	0.359389
Nfkbie	206.528	0.904619	0.425319	2.12692	0.0334267	0.359389
Rps8	1437.33	-0.730452	0.343711	-2.12519	0.0335706	0.359874
Usp36	417.168	0.861775	0.40561	2.12464	0.0336166	0.359984
Ppp1r11	975.974	-0.740876	0.349162	-2.12187	0.0338488	0.362022
Grid2ip	282.291	1.05593	0.497726	2.12151	0.0338788	0.362022
Chchd2	2811.35	-0.850145	0.400941	-2.12037	0.0339747	0.362615
[truncated: 9,123 more rows]

## Sheet: Supplemental table 8
Supplemental table 8		Differentially expressed genes: PDAC vs. Healthy;				DRG: All DRG neurons
[truncated: 11,181 more rows]

[truncated: 13 more sheets: Supplemental table 9, Supplemental table 10, Supplemental table 11, Supplemental table 12, Supplemental table 13, Supplemental table 14, Supplemental table 15, Supplemental table 16, Supplemental table 17, Supplemental table 18, Supplemental table 19, Supplemental table 20, Supplemental table 21]
