# Supplementary material for: Characterization of single neurons reprogrammed by pancreatic cancer
Source: Nature. 2025 Feb 17;640(8060):1042–51. doi: 10.1038/s41586-025-08735-3 (PMC12018453; doi:10.1038/s41586-025-08735-3)
Supplement: Supplementary file 8 — Source Data Figs. 1–5 and Source Data Extended Data Figs. 1, 2, 6–8, 11, 13–15. [file 41586_2025_8735_MOESM8_ESM.xlsx]

## Sheet: Figure 1
Figure 1d	FACS FB+
	Th5	Th6	Th7	Th8	Th9	Th10	Th11	Th12	Th13	L1	L2
	0.26	5.43	6.95	10.1	21.5	3.03	4.62	3.24	1.33	1.08	2.66
	0.13	0.72	5.73	19.9	38.4	6.34	0.88	2.74	4.4	0	0.27
	0.15	13.5	9.84	20.2	13.5	1.44	2.3	0.31	5.59	2.37	0.4
	1.26	2.28	6.28	13.1	10.9	4.33	6.09	6.82	3.63	1.07	3.11
	0.65	7.81	12.2	17.1	11.7	6.34	1.98	0.93	0.4	1.05	4.57
	0	8.79	6.71	15.3	9.23	4.72	5.42	8.62	3.09	6.32	1.22
	Microscopy FB+
	Th5	Th6	Th7	Th8	Th9	Th10	Th11	Th12	Th13	L1
	4	4	12	45	17	10	2	0	0	1
	5	6	21	12	43	12	2	0	0	0
		8	12	50	17	8	1	0	0	0

## Sheet: Figure 2
Figure 2b	Pancreas	PDAC
unpaired t-test	23.3915	232.323
two tailed	2.2562	261.655
	1.96617	122.811
P value	0.0102
Figure 2m	panc	PDAC
unpaired t-test	0	0
two tailed	0	0
	0	0.0353813
	0	0.0497902
	0	0.0640404
	0	0.057719
	0.0754528	0
	0	0.0467708
	0	0.0604482
	0
	0
P value	0.0223

## Sheet: Figure 3
Figure 3b	panc	PDAC	Melanoma (intrapancreatic)	panc	PDAC	Melanoma (intrapancreatic)	panc	PDAC	Melanoma (intrapancreatic)
unpaired t-test	85.4	89.1	26.9	2.54	2.65	1.91	5.98	5.52	1.26
two tailed	86.259	88.88	23.3	2.32	2.89	2.83	8.13	6.56	1.29
	86.55	82.265	27.2	2.145	3.26	1.72	14.2	4.75	1.4
	80.7	74.9	22.3	8.43	4.67	1.34	7.98	3.61	1.04
	72.1	86.6	25.3	10.5	2.86	0.63	8.83	2.46	1.33
	85.2	74.8		12.1	2.88		8.48	5.59
		85.7			2.91			3.79
Figure 3i	pancreas	pdac
unpaired t-test	4.30435	1.58688
two tailed	8.2498	2.14672
	7.03068	4.62155
Figure 3m
Multiple unpaired t-test			Healthy								PDAC
CG	Fibroblast		0.235486	0.257004	0.285715						0.372475	0.324254	0.369256	0.377502
	PDAC		0	0	0						0.00441641	0.108147	0.101692	0.101203
	Endothelial		0.0658087	0.07971	0.0854264						0.0674062	0.0785547	0.0736404	0.0904953
	Epithelial		0.001	0.0208793	0.0133607						0.001	0.00464756	0.001	0.001
	Macrophage		0.0597201	0.00246559	0.00240126						0.0195605	0.001	0.00821796	0.0518702
			Healthy								PDAC
DRG	Fibroblast					0.223256	0.242707	0.265867							0.398882	0.3182	0.359126	0.371145
	PDAC					0	0	0							0.0292571	0.137162	0.130066	0.130732
	Endothelial					0.0592301	0.0757734	0.0785388							0.0564472	0.0712158	0.0679817	0.0815482
	Epithelial					0.028481	0.0446727	0.0325167							0.0231484	0.0217782	0.016555	0.0239332
	Macrophage					0.0612422	0.001	0.001							0.0133187	0.00101912	0.00903192	0.0511275

## Sheet: Figure 4
Figure 4b
unpaired t-test	Ctrl	6OHDA	surgical	6OHDA late
two tailed	0.657	0.13	0.16	0.39
	0.377	0.13	0.076	0.34
	0.349	0.25	0.16	0.15
	0.31	0.15	0.073	0.14
	0.24	0.27	0.13	0.15
	0.32
	0.81
	0.37
	0.43
	0.82
Figure 4c	Ctrl	6OHDA
unpaired t-test	0.13	0.039
two tailed	0.123	0.049
	0.099	0.038
	0.164	0.055
	0.1157	0.0561
Figure 4d	Ctrl	6OHDA
unpaired t-test	0.24	0.201
two tailed	0.29	0.334
	0.31	0.462
	0.43	0.29
	0.45	0.201
Figure 4i	ctrl	6OHDA
unpaired t-test	31.3	10.7
two tailed	16.7	8.48
	21.1	11.4
	29.2
	29.94	11.5
	17.006	9.3
	21.44	10.08
	29.9
Figure 4k			healthy				pdac				6OHDA
multiple unpaired t-test	CG		0.235486	0.257004	0.285715		0.372475	0.324254	0.369256	0.377502	0.321438	0.248209	0.287693
	DRG		0.223256	0.242707	0.265867		0.398882	0.3182	0.359126	0.371145	0.312207	0.247093	0.279166
Figure 4l	KPC	KPC+ 6OHDA
unpaired t-test	31.4	30.1
two tailed	21.8	30.2
	20.9	32.6
	20.7	31.6
		31.9
Figure 4n	Ctrl	nivolumab	6OHDA	6OHDA+ nivolumab
unpaired t-test	0.31	0.41	0.122	0.037
two tailed	0.298	0.19	0.103	0.056
	0.455	0.265	0.101	0.062
	0.398	0.39	0.095	0.083
	0.385	0.382	0.081	0.037

## Sheet: Figure 5
Figure 5e
unpaired t-test
two tailed	-	0.033
		0.038
		0.045
		0.049
early		0.064
	+	0.036
		0.019
		0.016
		0.023
early		0.031
	-	0.89
		0.99
		0.6
		0.26
late		0.97
	+	0.12
		0.1
		0.18
		0.15
late		0.16
Figure 5b	Primary PDAC	Primary PDAC-6OHDA	Secondary PDAC	Secondary PDAC-6OHDA
unpaired t-test	0.18	0.058	0.298	0.065
two tailed	0.12	0.081	0.288	0.215
	0.138	0.04	0.425	0.052
	0.091	0.043	0.342	0.176
	0.181		0.333	0.075
Figure 5g	-					+
unpaired t-test	0.89	0.99	0.6	0.26	0.97	0.12	0.1	0.18	0.15	0.16
two tailed
Figure 5h	CG	-				-				+				-				+
unpaired t-test		76.1	87.2	82	91	74.2	69.9	84.2	83.9	52.6	57.1	57.1	59	57.9	69.5	80.7	74.1	9.33	35.6	34.6	28.7
two tailed
	DRG	-				-				+				-				+
		6.86	1.7	2.1	2.8	2.34	1.55	3	2.62	1.08	1.46	1.11	1.17	2.24	4.2	5.9	5.98	0.3	0.41	0.31	0.46
Figure 5i	Ctrl	Oxaliplatin
unpaired t-test	0.337	0.283
two tailed	0.369	0.141
	0.345	0.188
	0.352	0.174
	0.308	0.185
	0.355
	0.31
	0.436
Figure5k
Mann-Whitney test	PDAC	FOLFIRINOX	nab- Paclitaxel
two-tailed	0.510312	1.61545	0
	0.708801	0.807207	0.205001
	0.790705	1.04336	0.440649
	0.811371	1.3102	0.258578
	0.842853	1.09964	0.33524
	1.12937	0.855333	0.207942
	1.68248	0.765385	1.41921
	2.70122	2.45145	0.668065
	2.85663	1.05414	0.447337
	4.3677	2.10439	1.26454
Figure 5m	Ctrl	nab-Pacl	6OHDA	6OHDA+ nab-Pacl
unpaired t-test	0.657	0.13	0.13	0.031
two tailed	0.377	0.087	0.13	0.019
	0.349	0.091	0.25	0.031
	0.31	0.064	0.15	0.055
	0.24	0.057	0.27	0.0061
	0.32
	0.81
	0.37
	0.43
	0.82
Figure 5n		Ctrl	nab-Pacl	6OHDA+ nab-Pacl	6OHDA
unpaired t-test	unpaired t-test	0.24	0.041	0.058	0.201
two tailed	two tailed	0.29	0.047	0.029	0.334
		0.31	0.035	0.038	0.462
		0.43	0.069	0.034	0.29
		0.45	0.021	0.046	0.201

## Sheet: ED1
ED Figure 1c
	All	PRPH	TH	CGRP
	0.170511	0.154821	0.058256	0.0411904
	0.100146	0.106555	0.0420104	0.0288305
	0.253907	0.215119	0.0067529	0.0721312
	0.159959	0.0971194	0.0463877	0.0767068
	0.15094	0.0982277	0.0261093	0.0529906
	0.064169	0.0830754	0.0317782	0.0532229
	0.0616033	0.0830754	0.0267313	0.0737694

## Sheet: ED2
ED Figure 2i	peritoneum			colon			spleen			pancreas
	1.52	1.89	1.67	2.35	3.56	7.56	4.91	8.45	8.66	85.4	86.259	86.55

## Sheet: ED6
ED Figure 6c
	CGRP +	CGRP -	SLIT2 +	SLIT2 -
	0.8	0.2	0.6	0.4
	0.875	0.125	0.625	0.375
	0.8	0.2	0.5	0.5
	0.833333	0.166667	0.583333	0.416667

## Sheet: ED7
ED Figure 7h
Mann-Whitney test	pancreas	PDAC
two-tailed	0.000647903	0.00171747
	0.000647998	0.0194452
	0.00065056	0.00371986
	0.000787805	0.00293038
	0.00106279	0.00729924
	0.0012881	0.0372941
	0.00164131	0.00830699
	0.00206193	0.015122
	0.00291534	0.0108938
	0.00362965	0.0164598

## Sheet: ED8
ED Figure 8a	FACS FB+
healthy	Th5	Th6	Th7	Th8	Th9	Th10	Th11	Th12	Th13	L1	L2
right	0.26	5.43	6.95	10.1	21.5	3.03	4.62	3.24	1.33	1.08	2.66
	0.13	0.72	5.73	19.9	38.4	6.34	0.88	2.74	4.4	0	0.27
	0.15	13.5	9.84	20.2	13.5	1.44	2.3	0.31	5.59	2.37	0.4
left	1.26	2.28	6.28	13.1	10.9	4.33	6.09	6.82	3.63	1.07	3.11
	0.65	7.81	12.2	17.1	11.7	6.34	1.98	0.93	0.4	1.05	4.57
	0	8.79	6.71	15.3	9.23	4.72	5.42	8.62	3.09	6.32	1.22
	Microscopy FB+
	Th5	Th6	Th7	Th8	Th9	Th10	Th11	Th12	Th13	L1
	4	4	12	45	17	10	2	0	0	1
	5	6	21	12	43	12	2	0	0	0
		8	12	50	17	8	1	0	0	0
FACS	Th5	Th6	Th7	Th8	Th9	Th10	Th11	Th12	Th13	L1	L2
cancer	0.93		7.75	19.6	14.4	7.78	5.24	6.47	7.18	4.36	8.45
	0.38				9.28	21.5	14.8	10.5	7.23	9.41
	1.06	16.6	19.3	14.2	9.16	8.5	8.28	9.96	15.9	18.4	11.9
	0.43	12.7	5.68	14.3	1.71	1.88	1.48	8.02	7.72	12.1	6.8
Microscopy	Th5	Th6	Th7	Th8	Th9	Th10	Th11	Th12	Th13	L1
cancer	3	3	6	0		3	2		15	6
	4	2	0	3	9	7	3		1	1
		2	1	4	28	4	1		2	1
ED Figure 8b
	panc	PDAC	panc	PDAC	panc	PDAC
	85.4	89.1	2.54	2.65	5.98	5.52
	86.259	88.88	2.32	2.89	8.13	6.56
	86.55	82.265	2.145	3.26	14.2	4.75

[truncated: 4 more sheets: ED11, ED13, ED14, ED15]
